# Supplementary material for: Transcriptional Analysis of a Tripartite Interaction Between Maize (Zea mays, L.) Roots Inoculated with the Pathogenic Fungus Fusarium verticillioides and Its Bacterial Control Agent Bacillus cereus sensu lato Strain B25
Source: Plants (Basel). 2025 Dec 1;14(23):3661. doi: 10.3390/plants14233661 (PMC12693999; doi:10.3390/plants14233661)
Supplement: Supplementary file 1 [file plants-14-03661-s001.zip]

Archive with 9 entries (9 files):
- plants-3983970-Supplementary Figures.pdf
- Supplementary Methods.pdf
- Supplementary Table 1.pdf
- Supplementary Table 2.xlsx
- Supplementary Table 3.pdf
- Supplementary Table 4.pdf
- Supplementary Table 5.pdf
- Supplementary Table 6.xlsx
- Supplementary Table 7.xlsx
