# Supplementary material for: Transcriptional Analysis of a Tripartite Interaction Between Maize (Zea mays, L.) Roots Inoculated with the Pathogenic Fungus Fusarium verticillioides and Its Bacterial Control Agent Bacillus cereus sensu lato Strain B25
Source: Plants (Basel). 2025 Dec 1;14(23):3661. doi: 10.3390/plants14233661 (PMC12693999; doi:10.3390/plants14233661)
Supplement: Supplementary file 1 [file plants-14-03661-s001.zip › Supplementary Table 2.xlsx]

## Sheet: Supplementary Table 2
Supplementary Table 2. List of total, common and unique DEGs with log2FoldChange value in and between the interaction conditions from the tripartite experiment.
										1948 common DEGs														13 common DEGs				295 common DEGs				1717 common DEGs
Zm-B25-Fv 2334 Total DEGs			Zm-B25 4331 Total DEGs			Zm-Fv 5473 Total DEGs				log2FoldChange				Zm-B25-Fv 78 unique DEGs			Zm-B25 653 unique DEGs			Zm-FV 1513 unique DEGs				log2FoldChange				log2FoldChange				log2FoldChange
ID	log2FoldChange		ID	log2FoldChange		ID	log2FoldChange		ID	Zm-B25-Fv	Zm-B25	Zm-Fv		ID	log2FoldChange		ID	log2FoldChange		ID	log2FoldChange		ID	Zm-B25-Fv	Zm-B25		ID	Zm-B25-Fv	Zm-Fv		ID	Zm-B25	Zm-Fv
Zm00001eb292110	5.04227		Zm00001eb189300	4.05553		Zm00001eb292110	5.94477		Zm00001eb189300	3.02	4.06	3.86		Zm00001eb282040	4.36754		Zm00001eb069700	1.88265		Zm00001eb301620	-1.71287		Zm00001eb408520	1.45157	2.09153		Zm00001eb285360	3.4798	4.2219		Zm00001eb033670	2.89496	2.3864
Zm00001eb189300	3.01858		Zm00001eb292110	5.76143		Zm00001eb053780	5.03219		Zm00001eb292110	5.04	5.76	5.94		Zm00001eb165290	4.28542		Zm00001eb093810	-2.73157		Zm00001eb000190	-1.44358		Zm00001eb140000	1.47456	1.79197		Zm00001eb016850	1.60391	2.43203		Zm00001eb428020	3.97556	2.90842
Zm00001eb020340	4.00316		Zm00001eb060470	5.79818		Zm00001eb189300	3.85786		Zm00001eb060470	4.56	5.8	5.86		Zm00001eb339590	3.86861		Zm00001eb285460	4.5066		Zm00001eb296870	-2.02896		Zm00001eb111430	1.30186	1.61276		Zm00001eb290580	-1.27499	-2.02073		Zm00001eb178990	4.1771	4.09258
Zm00001eb326330	3.7266		Zm00001eb326330	4.6923		Zm00001eb279290	4.47266		Zm00001eb326330	3.73	4.69	4.63		Zm00001eb393680	3.18183		Zm00001eb412990	-5.26265		Zm00001eb031520	-1.52594		Zm00001eb384280	1.45315	1.75823		Zm00001eb409700	3.79164	4.04239		Zm00001eb266420	3.4893	4.29547
Zm00001eb060470	4.56303		Zm00001eb279290	4.27205		Zm00001eb033440	4.84		Zm00001eb279290	3.24	4.27	4.47		Zm00001eb249860	2.83484		Zm00001eb115860	2.43381		Zm00001eb144810	-1.68193		Zm00001eb044300	-1.19111	-1.32234		Zm00001eb179900	-1.47064	-2.70278		Zm00001eb194010	3.58876	3.42459
Zm00001eb410040	3.69326		Zm00001eb033440	4.49427		Zm00001eb060470	5.86339		Zm00001eb033440	3.7	4.49	4.84		Zm00001eb111870	2.78305		Zm00001eb104470	3.51606		Zm00001eb037000	1.41277		Zm00001eb285950	1.27311	1.45201		Zm00001eb015130	2.37188	2.79106		Zm00001eb224180	3.59153	3.40702
Zm00001eb340440	3.29675		Zm00001eb053780	4.4659		Zm00001eb047200	5.09136		Zm00001eb053780	3.62	4.47	5.03		Zm00001eb153350	2.51923		Zm00001eb138690	4.1016		Zm00001eb009110	-1.37562		Zm00001eb165550	1.13638	1.12677		Zm00001eb117500	-1.41807	-2.13945		Zm00001eb417240	3.30987	2.69527
Zm00001eb303190	3.71632		Zm00001eb020340	4.6325		Zm00001eb326330	4.6281		Zm00001eb020340	4	4.63	4.72		Zm00001eb133410	2.27353		Zm00001eb391370	2.66259		Zm00001eb018700	4.02912		Zm00001eb167190	2.48805	2.57872		Zm00001eb352470	2.41554	3.09487		Zm00001eb418990	3.73737	3.12114
Zm00001eb033440	3.702		Zm00001eb430430	4.04324		Zm00001eb410040	4.60761		Zm00001eb430430	2.82	4.04	4.2		Zm00001eb127370	2.23929		Zm00001eb324230	2.54533		Zm00001eb403400	-1.49776		Zm00001eb191590	1.45769	1.45473		Zm00001eb178700	1.56672	2.58772		Zm00001eb323530	3.93302	4.15523
Zm00001eb047200	3.93474		Zm00001eb301140	4.31459		Zm00001eb079380	3.44631		Zm00001eb301140	3.64	4.31	4.66		Zm00001eb009380	2.21974		Zm00001eb112150	2.85848		Zm00001eb070180	-1.58012		Zm00001eb395490	-1.13284	-1.02639		Zm00001eb133200	2.00246	2.10304		Zm00001eb092560	4.41671	3.78024
Zm00001eb053780	3.6177		Zm00001eb295850	4.55851		Zm00001eb112930	4.36324		Zm00001eb295850	3.2	4.56	4.32		Zm00001eb371160	2.15169		Zm00001eb191600	4.11388		Zm00001eb251100	-1.54312		Zm00001eb282500	-1.43727	-1.27779		Zm00001eb135060	-1.3367	-2.13772		Zm00001eb314660	3.02127	2.92631
Zm00001eb330540	2.51675		Zm00001eb032630	4.84932		Zm00001eb301140	4.65645		Zm00001eb032630	3.89	4.85	5.06		Zm00001eb426640	2.151		Zm00001eb168040	2.91855		Zm00001eb234160	-1.58819		Zm00001eb262680	1.55595	1.16174		Zm00001eb419130	-1.10837	-1.93058		Zm00001eb161200	2.4142	2.18947
Zm00001eb279290	3.23513		Zm00001eb363700	5.62547		Zm00001eb239380	3.93556		Zm00001eb363700	3.54	5.63	5.44		Zm00001eb024910	2.14677		Zm00001eb235330	2.24763		Zm00001eb395310	-1.43374		Zm00001eb361760	-1.70303	-1.37175		Zm00001eb179280	1.46198	2.20238		Zm00001eb264930	2.73932	2.04902
Zm00001eb301140	3.63594		Zm00001eb286540	6.28915		Zm00001eb430430	4.19838		Zm00001eb286540	5.04	6.29	6.98		Zm00001eb244890	2.06832		Zm00001eb383860	2.09001		Zm00001eb120110	-1.48052						Zm00001eb426280	2.83925	4.27145		Zm00001eb195070	3.42447	3.15134
Zm00001eb090160	3.28749		Zm00001eb090160	3.69072		Zm00001eb020340	4.71553		Zm00001eb090160	3.29	3.69	4.03		Zm00001eb333050	1.85113		Zm00001eb371830	-2.94191		Zm00001eb297760	-1.37881						Zm00001eb224230	1.38855	2.35214		Zm00001eb016950	4.36873	3.69757
Zm00001eb079380	2.50332		Zm00001eb116990	3.54045		Zm00001eb286540	6.97527		Zm00001eb116990	2.73	3.54	3.42		Zm00001eb342750	1.70994		Zm00001eb377500	3.41825		Zm00001eb270300	1.44445						Zm00001eb021200	2.35474	2.11032		Zm00001eb107230	4.06303	3.36452
Zm00001eb167710	2.72213		Zm00001eb395060	3.93978		Zm00001eb147950	4.56357		Zm00001eb395060	3.42	3.94	4.11		Zm00001eb415440	1.68154		Zm00001eb351320	2.04576		Zm00001eb008900	-1.4108						Zm00001eb058050	3.38977	3.81511		Zm00001eb138920	3.684	2.45306
Zm00001eb165830	3.45458		Zm00001eb117000	5.94818		Zm00001eb303190	4.3292		Zm00001eb117000	4.21	5.95	5.71		Zm00001eb311630	1.5896		Zm00001eb192210	3.96696		Zm00001eb236340	-1.42101						Zm00001eb133100	1.51544	2.10735		Zm00001eb056260	2.44115	1.93583
Zm00001eb395060	3.41624		Zm00001eb327350	3.64457		Zm00001eb090160	4.02688		Zm00001eb327350	2.03	3.64	3.63		Zm00001eb001120	1.58788		Zm00001eb167090	2.51449		Zm00001eb201340	-1.38992						Zm00001eb222660	2.87341	2.83947		Zm00001eb287450	2.80393	1.97244
Zm00001eb032630	3.88641		Zm00001eb079380	2.76078		Zm00001eb032630	5.05793		Zm00001eb079380	2.5	2.76	3.45		Zm00001eb016250	1.54001		Zm00001eb324270	1.16716		Zm00001eb160380	-1.35343						Zm00001eb231980	1.39908	2.28856		Zm00001eb197780	2.93727	2.82996
Zm00001eb198790	3.8583		Zm00001eb336790	4.75797		Zm00001eb395600	4.14933		Zm00001eb336790	3.67	4.76	5.25		Zm00001eb038780	1.50392		Zm00001eb412980	-4.08287		Zm00001eb193590	-1.4947						Zm00001eb382690	-1.12082	-1.44531		Zm00001eb124830	3.04461	3.08809
Zm00001eb409690	4.03118		Zm00001eb047200	3.97467		Zm00001eb125820	5.53154		Zm00001eb047200	3.93	3.97	5.09		Zm00001eb016290	1.48453		Zm00001eb031190	2.08864		Zm00001eb271680	-1.53123						Zm00001eb302830	-1.07625	-1.65004		Zm00001eb354680	2.76251	2.3487
Zm00001eb286540	5.04306		Zm00001eb125820	4.8624		Zm00001eb330540	2.91407		Zm00001eb125820	2.83	4.86	5.53		Zm00001eb072230	1.43978		Zm00001eb199950	2.35982		Zm00001eb232140	-1.24199						Zm00001eb260220	2.31205	3.14027		Zm00001eb077470	3.93605	3.89307
Zm00001eb395600	3.11189		Zm00001eb316520	3.65954		Zm00001eb336790	5.25356		Zm00001eb316520	2.39	3.66	3.58		Zm00001eb383670	1.43123		Zm00001eb332030	2.35468		Zm00001eb289500	-1.51399						Zm00001eb067890	1.44536	1.59045		Zm00001eb317190	2.81902	1.95978
Zm00001eb122980	5.07551		Zm00001eb257300	4.68674		Zm00001eb167710	3.26543		Zm00001eb257300	3.39	4.69	4.37		Zm00001eb433230	1.42892		Zm00001eb197870	2.09503		Zm00001eb066680	1.34532						Zm00001eb331690	3.06003	3.62728		Zm00001eb155550	3.90994	3.41906
Zm00001eb314130	2.50952		Zm00001eb165830	3.76198		Zm00001eb395060	4.11276		Zm00001eb165830	3.45	3.76	4.1		Zm00001eb072430	1.41011		Zm00001eb255110	2.84463		Zm00001eb275640	-1.78352						Zm00001eb144370	-1.22425	-1.66224		Zm00001eb125240	3.93813	3.6028
Zm00001eb147950	3.25699		Zm00001eb108280	4.03945		Zm00001eb340440	3.51258		Zm00001eb108280	3.08	4.04	3.87		Zm00001eb259950	1.40266		Zm00001eb327200	1.57116		Zm00001eb168260	-1.4217						Zm00001eb014500	1.04937	1.48209		Zm00001eb085540	6.15631	5.49053
Zm00001eb099920	2.69336		Zm00001eb366700	4.01536		Zm00001eb295850	4.31667		Zm00001eb366700	3.33	4.02	4.28		Zm00001eb076550	1.33095		Zm00001eb125980	2.13543		Zm00001eb136110	-1.69116						Zm00001eb006760	1.39765	1.77515		Zm00001eb386480	3.45394	2.29602
Zm00001eb033130	2.46093		Zm00001eb101770	3.68918		Zm00001eb165830	4.10382		Zm00001eb101770	2.47	3.69	3.2		Zm00001eb186880	1.20573		Zm00001eb008990	-2.02837		Zm00001eb046580	-1.45745						Zm00001eb423420	-1.02586	-1.64784		Zm00001eb355240	1.70778	2.51898
Zm00001eb430430	2.82271		Zm00001eb394840	4.06994		Zm00001eb198790	4.67139		Zm00001eb394840	2.81	4.07	3.79		Zm00001eb331770	1.12749		Zm00001eb163650	3.19176		Zm00001eb148070	1.70703						Zm00001eb074210	1.31583	1.79013		Zm00001eb248690	3.41982	2.74302
Zm00001eb366700	3.33194		Zm00001eb084550	4.60359		Zm00001eb122980	6.33736		Zm00001eb084550	3.29	4.6	4.7		Zm00001eb130130	1.08731		Zm00001eb363970	1.67378		Zm00001eb151820	-1.51002						Zm00001eb317140	-1.07897	-1.79965		Zm00001eb109750	4.06781	3.51205
Zm00001eb239380	2.63028		Zm00001eb094610	2.87021		Zm00001eb158640	4.26004		Zm00001eb094610	1.82	2.87	2.94		Zm00001eb370790	1.0697		Zm00001eb110770	-1.13969		Zm00001eb192940	-1.39079						Zm00001eb123540	-1.03205	-1.52144		Zm00001eb391720	3.43105	2.87391
Zm00001eb116990	2.73048		Zm00001eb146710	4.23872		Zm00001eb363700	5.44116		Zm00001eb146710	3.38	4.24	4.34		Zm00001eb191080	1.05287		Zm00001eb173290	-1.42545		Zm00001eb261130	-1.59657						Zm00001eb137370	1.83758	1.81457		Zm00001eb269490	4.18134	2.98611
Zm00001eb295850	3.19723		Zm00001eb381620	6.59757		Zm00001eb366700	4.28048		Zm00001eb381620	5.24	6.6	6.29		Zm00001eb229260	1.04489		Zm00001eb072750	2.39573		Zm00001eb386590	-1.53985						Zm00001eb038280	1.71302	1.55011		Zm00001eb174750	3.52068	2.90721
Zm00001eb312010	3.02563		Zm00001eb213110	4.96319		Zm00001eb255230	5.99439		Zm00001eb213110	3.64	4.96	4.98		Zm00001eb101530	-1.0079		Zm00001eb364200	1.33204		Zm00001eb057840	-1.82684						Zm00001eb116510	-1.32428	-1.73011		Zm00001eb272090	3.04946	2.33934
Zm00001eb015400	5.82471		Zm00001eb255230	5.50255		Zm00001eb206400	5.71113		Zm00001eb255230	4.25	5.5	5.99		Zm00001eb395630	-1.00853		Zm00001eb428510	3.09932		Zm00001eb254510	2.56363						Zm00001eb255780	-1.42336	-2.13141		Zm00001eb403510	2.517	2.51499
Zm00001eb060480	2.28495		Zm00001eb015400	7.04643		Zm00001eb327350	3.62884		Zm00001eb015400	5.82	7.05	7.32		Zm00001eb230490	-1.01251		Zm00001eb105480	-1.12502		Zm00001eb139270	-1.42171						Zm00001eb088950	1.29306	1.84913		Zm00001eb260850	2.66675	2.11765
Zm00001eb199370	2.90706		Zm00001eb206400	5.25132		Zm00001eb221600	3.60685		Zm00001eb206400	4.12	5.25	5.71		Zm00001eb296580	-1.01403		Zm00001eb022980	2.75731		Zm00001eb071400	-1.65304						Zm00001eb219690	-1.20632	-1.5099		Zm00001eb432090	4.04555	2.5593
Zm00001eb336790	3.66568		Zm00001eb158630	4.85335		Zm00001eb096480	3.62421		Zm00001eb158630	3.22	4.85	4.67		Zm00001eb022150	-1.02188		Zm00001eb041800	2.97535		Zm00001eb153790	-1.61555						Zm00001eb004630	1.48018	1.76874		Zm00001eb374630	3.82388	3.21341
Zm00001eb146710	3.38302		Zm00001eb079790	4.40379		Zm00001eb116990	3.42156		Zm00001eb079790	2.35	4.4	4.5		Zm00001eb317230	-1.03835		Zm00001eb340140	2.19126		Zm00001eb404310	-1.48634						Zm00001eb387750	1.29341	1.40999		Zm00001eb007870	3.52416	2.86376
Zm00001eb090060	2.50192		Zm00001eb226020	5.15688		Zm00001eb060480	2.91131		Zm00001eb226020	3.36	5.16	5		Zm00001eb203230	-1.04373		Zm00001eb211600	2.84911		Zm00001eb071490	-1.34094						Zm00001eb320640	-1.56941	-1.66728		Zm00001eb048440	2.51725	1.90852
Zm00001eb357850	3.98942		Zm00001eb352540	3.87417		Zm00001eb324070	4.69892		Zm00001eb352540	2.09	3.87	4		Zm00001eb078960	-1.05904		Zm00001eb421180	1.61982		Zm00001eb163540	-1.43122						Zm00001eb083980	1.73403	2.18959		Zm00001eb006350	2.64556	2.36429
Zm00001eb372750	4.44569		Zm00001eb147950	3.59193		Zm00001eb433870	4.64604		Zm00001eb147950	3.26	3.59	4.56		Zm00001eb208190	-1.06065		Zm00001eb201150	2.65506		Zm00001eb319000	1.37368						Zm00001eb194350	2.00841	3.12783		Zm00001eb114130	3.0992	2.72624
Zm00001eb265040	2.67935		Zm00001eb387370	4.35966		Zm00001eb099920	3.21175		Zm00001eb387370	2.31	4.36	3.83		Zm00001eb293110	-1.10903		Zm00001eb389480	1.92072		Zm00001eb428880	-1.89517						Zm00001eb367310	1.2623	1.73979		Zm00001eb405820	4.22484	3.577
Zm00001eb140520	3.8501		Zm00001eb221600	3.26781		Zm00001eb117000	5.70563		Zm00001eb221600	1.98	3.27	3.61		Zm00001eb395840	-1.11504		Zm00001eb394290	2.45906		Zm00001eb021790	2.19102						Zm00001eb134530	-1.01358	-1.4912		Zm00001eb096510	2.34908	2.27595
Zm00001eb279860	2.84987		Zm00001eb239380	3.0248		Zm00001eb094610	2.94059		Zm00001eb239380	2.63	3.02	3.94		Zm00001eb325370	-1.12503		Zm00001eb177690	1.51046		Zm00001eb126950	-1.58962						Zm00001eb369830	-1.32892	-2.01021		Zm00001eb144120	2.82261	2.68389
Zm00001eb381620	5.24347		Zm00001eb039390	3.51469		Zm00001eb015400	7.31515		Zm00001eb039390	2.43	3.51	3.33		Zm00001eb251380	-1.13374		Zm00001eb046690	2.19122		Zm00001eb318210	-1.28928						Zm00001eb033190	1.1838	1.8434		Zm00001eb081330	3.45774	2.94218
Zm00001eb247430	4.17599		Zm00001eb210490	3.16124		Zm00001eb146710	4.34054		Zm00001eb210490	2.23	3.16	3.1		Zm00001eb156510	-1.14752		Zm00001eb406660	3.47453		Zm00001eb015630	2.60426						Zm00001eb311610	1.27447	1.75465		Zm00001eb107270	2.69436	2.79539
Zm00001eb099610	3.21939		Zm00001eb343260	4.57192		Zm00001eb053090	4.47742		Zm00001eb343260	3.19	4.57	4.53		Zm00001eb341090	-1.19681		Zm00001eb325590	1.75033		Zm00001eb419270	-1.50983						Zm00001eb131090	2.05234	3.16504		Zm00001eb110700	3.69064	3.36038
Zm00001eb324070	3.58341		Zm00001eb123640	3.63797		Zm00001eb084550	4.69962		Zm00001eb123640	2.53	3.64	3.57		Zm00001eb307330	-1.27698		Zm00001eb307400	1.52586		Zm00001eb015660	-1.37154						Zm00001eb033320	-1.2842	-1.95567		Zm00001eb125390	3.73725	3.41057
Zm00001eb003170	2.51741		Zm00001eb030400	5.06068		Zm00001eb280520	4.10047		Zm00001eb030400	2.38	5.06	4.17		Zm00001eb029490	-1.27703		Zm00001eb024440	2.91399		Zm00001eb275430	-1.33318						Zm00001eb138100	1.11276	1.3825		Zm00001eb218800	3.50441	3.08236
Zm00001eb158640	3.06173		Zm00001eb275490	4.7921		Zm00001eb030190	5.5029		Zm00001eb275490	2.62	4.79	4.61		Zm00001eb332340	-1.28234		Zm00001eb007740	2.37846		Zm00001eb019420	-1.52125						Zm00001eb328750	-1.477	-1.82662		Zm00001eb434030	3.21345	2.60694
Zm00001eb362760	2.38359		Zm00001eb238780	4.06356		Zm00001eb251170	4.95865		Zm00001eb238780	2.7	4.06	3.82		Zm00001eb226110	-1.30599		Zm00001eb001080	2.02496		Zm00001eb273380	2.85969						Zm00001eb238860	-2.21576	-3.21918		Zm00001eb191180	2.61211	2.54654
Zm00001eb236420	4.48447		Zm00001eb251170	4.57482		Zm00001eb041390	4.20745		Zm00001eb251170	3.28	4.57	4.96		Zm00001eb325040	-1.3219		Zm00001eb422590	1.69752		Zm00001eb186890	-3.64521						Zm00001eb271900	-1.15268	-1.57648		Zm00001eb002760	2.55495	2.42505
Zm00001eb167720	3.04372		Zm00001eb078650	3.95199		Zm00001eb411100	3.93192		Zm00001eb078650	2.61	3.95	3.83		Zm00001eb182690	-1.33764		Zm00001eb192420	-2.27582		Zm00001eb333170	-1.42005						Zm00001eb397950	-1.05064	-1.37256		Zm00001eb017960	3.96121	2.60363
Zm00001eb197310	3.07093		Zm00001eb324070	4.20412		Zm00001eb316520	3.58093		Zm00001eb324070	3.58	4.2	4.7		Zm00001eb397080	-1.34471		Zm00001eb002440	1.25844		Zm00001eb344260	2.19692						Zm00001eb301630	-1.28357	-1.60223		Zm00001eb153330	3.02088	2.20042
Zm00001eb053090	3.38068		Zm00001eb334560	4.01098		Zm00001eb352540	3.99768		Zm00001eb334560	2.74	4.01	4.12		Zm00001eb307540	-1.35523		Zm00001eb217020	1.72207		Zm00001eb159030	3.66866						Zm00001eb197310	3.07093	2.11881		Zm00001eb072990	3.99538	3.76165
Zm00001eb108280	3.08147		Zm00001eb246000	4.07005		Zm00001eb167720	3.93898		Zm00001eb246000	2.11	4.07	3.65		Zm00001eb363480	-1.37943		Zm00001eb208960	1.45245		Zm00001eb118290	-1.41289						Zm00001eb261480	1.59185	2.10442		Zm00001eb014050	2.33002	1.48786
Zm00001eb206400	4.11862		Zm00001eb433870	4.15543		Zm00001eb372750	5.59642		Zm00001eb433870	2.9	4.16	4.65		Zm00001eb320990	-1.42559		Zm00001eb015530	3.32355		Zm00001eb003760	1.24096						Zm00001eb297120	1.03304	1.58669		Zm00001eb191220	3.35896	2.69583
Zm00001eb013430	2.53202		Zm00001eb249200	3.05391		Zm00001eb000660	3.26163		Zm00001eb249200	2.2	3.05	2.97		Zm00001eb151400	-1.45663		Zm00001eb111420	1.44517		Zm00001eb268640	2.28577						Zm00001eb230130	-1.05334	-1.66162		Zm00001eb195720	3.37313	2.91817
Zm00001eb112930	2.58551		Zm00001eb019830	4.66538		Zm00001eb079790	4.49744		Zm00001eb019830	3.39	4.67	4.9		Zm00001eb154830	-1.46174		Zm00001eb122190	2.13836		Zm00001eb094840	-1.21928						Zm00001eb228690	-1.08552	-1.48415		Zm00001eb415680	2.95632	2.56184
Zm00001eb231110	3.7131		Zm00001eb312010	3.33837		Zm00001eb078870	2.56146		Zm00001eb312010	3.03	3.34	3.03		Zm00001eb362360	-1.49027		Zm00001eb109910	1.66299		Zm00001eb099750	-1.99303						Zm00001eb123050	-1.04949	-1.32191		Zm00001eb184010	4.001	3.7656
Zm00001eb285360	3.4798		Zm00001eb234860	3.87334		Zm00001eb331680	5.26771		Zm00001eb234860	2.43	3.87	3.7		Zm00001eb302170	-1.50651		Zm00001eb140730	1.21815		Zm00001eb207540	-1.4292						Zm00001eb401240	1.14291	1.52742		Zm00001eb427950	2.61672	2.33395
Zm00001eb286760	3.18094		Zm00001eb278620	4.37657		Zm00001eb213110	4.97657		Zm00001eb278620	2.16	4.38	3.6		Zm00001eb151610	-1.51506		Zm00001eb050970	1.66535		Zm00001eb434000	-1.26409						Zm00001eb102460	1.01729	1.58078		Zm00001eb069640	2.49835	1.81967
Zm00001eb000580	2.8901		Zm00001eb410980	4.87795		Zm00001eb362760	3.03599		Zm00001eb410980	3.8	4.88	5.27		Zm00001eb033350	-1.52443		Zm00001eb424600	-1.12207		Zm00001eb122270	-1.50073						Zm00001eb295470	2.27404	2.27082		Zm00001eb228480	3.45951	3.18631
Zm00001eb300570	5.22123		Zm00001eb000660	2.96495		Zm00001eb043480	5.12936		Zm00001eb000660	2.25	2.96	3.26		Zm00001eb347400	-1.65476		Zm00001eb066280	2.41363		Zm00001eb169610	-1.48346						Zm00001eb008070	2.83132	3.20956		Zm00001eb373190	3.37159	2.95707
Zm00001eb255230	4.25408		Zm00001eb315650	3.01928		Zm00001eb315650	3.26731		Zm00001eb315650	2.32	3.02	3.27		Zm00001eb329970	-1.70305		Zm00001eb336660	1.70137		Zm00001eb274240	-1.43811						Zm00001eb328420	-1.03676	-1.50483		Zm00001eb367840	3.82863	3.74246
Zm00001eb117000	4.20837		Zm00001eb370070	3.40176		Zm00001eb410980	5.26693		Zm00001eb370070	2.66	3.4	3.46		Zm00001eb336480	-1.76602		Zm00001eb122060	2.65302		Zm00001eb188050	-1.62097						Zm00001eb386730	-1.42715	-1.87634		Zm00001eb252580	2.83761	2.50724
Zm00001eb006690	3.62094		Zm00001eb382090	6.20126		Zm00001eb027920	3.20952		Zm00001eb382090	5.19	6.2	6.23		Zm00001eb046200	-1.78035		Zm00001eb144350	2.25207		Zm00001eb057260	-1.29908						Zm00001eb017400	1.92151	1.7337		Zm00001eb049850	2.74027	2.5916
Zm00001eb076900	2.19363		Zm00001eb071590	3.90452		Zm00001eb409690	4.35784		Zm00001eb071590	2.39	3.9	4.08		Zm00001eb385420	-1.95926		Zm00001eb413350	1.26156		Zm00001eb132450	-1.15415						Zm00001eb388220	2.12346	2.07179		Zm00001eb123830	2.02212	1.59185
Zm00001eb382090	5.18932		Zm00001eb096480	3.08686		Zm00001eb108280	3.87255		Zm00001eb096480	2.56	3.09	3.62		Zm00001eb015410	-1.98257		Zm00001eb338750	2.09759		Zm00001eb141130	2.04717						Zm00001eb124540	1.47537	1.87274		Zm00001eb199500	3.40636	3.11889
Zm00001eb096480	2.55903		Zm00001eb157310	3.58576		Zm00001eb326350	4.37071		Zm00001eb157310	2.6	3.59	3.16		Zm00001eb292550	-2.56452		Zm00001eb220340	1.85697		Zm00001eb396860	-1.19028						Zm00001eb152780	-1.44727	-1.89008		Zm00001eb248300	2.63162	2.30681
Zm00001eb027920	2.44875		Zm00001eb236420	5.18961		Zm00001eb219970	4.69747		Zm00001eb236420	4.48	5.19	5.1		Zm00001eb102960	-3.36912		Zm00001eb020790	3.70224		Zm00001eb111100	-1.40825						Zm00001eb406410	1.07075	1.53526		Zm00001eb078570	3.31665	3.12716
Zm00001eb411100	2.88933		Zm00001eb422440	2.68505		Zm00001eb057000	5.04425		Zm00001eb422440	1.72	2.69	2.51		Zm00001eb311640	-3.64372		Zm00001eb123070	1.41472		Zm00001eb306000	-2.70778						Zm00001eb007680	-1.09259	-1.44061		Zm00001eb076190	2.88324	2.39508
Zm00001eb152110	3.81339		Zm00001eb037570	2.54306		Zm00001eb247430	5.07443		Zm00001eb037570	1.72	2.54	2.26		Zm00001eb387880	-3.86231		Zm00001eb401330	2.05968		Zm00001eb386900	-1.37372						Zm00001eb266670	2.31357	2.69832		Zm00001eb363590	3.09519	2.79179
Zm00001eb003660	2.19131		Zm00001eb400620	3.99305		Zm00001eb355240	2.51898		Zm00001eb400620	2.83	3.99	3.88		Zm00001eb044680	-4.4279		Zm00001eb306750	-1.05906		Zm00001eb121310	1.67987						Zm00001eb222300	-1.08526	-1.49435		Zm00001eb039270	2.28714	2.21372
Zm00001eb423530	2.80931		Zm00001eb246860	3.1677		Zm00001eb423530	3.64302		Zm00001eb246860	1.91	3.17	3.09		Zm00001eb297220	-5.00913		Zm00001eb252380	1.73916		Zm00001eb255590	-1.29419						Zm00001eb003750	1.35926	1.5893		Zm00001eb020680	3.01337	2.65669
Zm00001eb318780	2.88353		Zm00001eb284140	4.25357		Zm00001eb019830	4.90483		Zm00001eb284140	2.46	4.25	3.69		Zm00001eb017490	-7.0866		Zm00001eb280030	-1.24724		Zm00001eb292450	-1.23062						Zm00001eb014010	2.20281	2.65075		Zm00001eb062560	4.05573	4.23763
Zm00001eb257300	3.38965		Zm00001eb265290	5.09264		Zm00001eb201180	6.00856		Zm00001eb265290	3.68	5.09	5.17					Zm00001eb312590	1.07		Zm00001eb137900	-1.29671						Zm00001eb065950	-1.03134	-1.28137		Zm00001eb364940	1.99424	1.58077
Zm00001eb021200	2.35474		Zm00001eb335400	4.78422		Zm00001eb069330	3.53066		Zm00001eb335400	2.83	4.78	4.9					Zm00001eb394390	1.6871		Zm00001eb201220	1.28452						Zm00001eb409710	3.26166	2.80435		Zm00001eb142400	2.4862	2.1431
Zm00001eb031840	4.31615		Zm00001eb063160	5.13582		Zm00001eb064450	3.22593		Zm00001eb063160	4.19	5.14	5.43					Zm00001eb246190	2.81896		Zm00001eb395000	-1.24846						Zm00001eb026300	-1.65416	-1.44706		Zm00001eb018690	2.57352	2.52124
Zm00001eb337640	3.38		Zm00001eb373120	4.09905		Zm00001eb361640	4.15777		Zm00001eb373120	2.54	4.1	3.82					Zm00001eb133330	-1.11096		Zm00001eb224850	-1.40878						Zm00001eb279120	1.38314	2.00763		Zm00001eb383780	2.97444	2.57329
Zm00001eb031850	4.11363		Zm00001eb417450	3.77448		Zm00001eb343260	4.52712		Zm00001eb417450	2.78	3.77	3.48					Zm00001eb301520	1.71216		Zm00001eb269500	2.85358						Zm00001eb126830	1.31154	1.58179		Zm00001eb168190	3.06158	2.49961
Zm00001eb237570	3.14562		Zm00001eb076170	2.99417		Zm00001eb334560	4.12453		Zm00001eb076170	2.29	2.99	2.94					Zm00001eb248800	2.87796		Zm00001eb061430	-1.91643						Zm00001eb047160	2.77022	3.06816		Zm00001eb351260	2.60432	2.19645
Zm00001eb213110	3.64426		Zm00001eb364060	4.47415		Zm00001eb257300	4.36901		Zm00001eb364060	3.3	4.47	4.67					Zm00001eb394690	3.10017		Zm00001eb306290	1.31575						Zm00001eb424670	1.40775	1.83482		Zm00001eb044500	2.76782	2.66252
Zm00001eb280520	2.94292		Zm00001eb302760	4.37066		Zm00001eb033130	2.76214		Zm00001eb302760	3	4.37	4.11					Zm00001eb174710	2.75113		Zm00001eb409100	4.44949						Zm00001eb212160	-1.21774	-1.46623		Zm00001eb288360	3.23775	3.19551
Zm00001eb326780	2.62347		Zm00001eb023010	3.08166		Zm00001eb406730	2.86432		Zm00001eb023010	1.88	3.08	3.05					Zm00001eb408360	1.84097		Zm00001eb427060	1.35252						Zm00001eb142620	1.42564	1.31403		Zm00001eb277830	2.82001	2.31384
Zm00001eb109950	3.52625		Zm00001eb030190	4.83231		Zm00001eb254130	3.96307		Zm00001eb030190	3.7	4.83	5.5					Zm00001eb243270	1.63595		Zm00001eb336210	-1.30607						Zm00001eb288020	1.63941	2.12877		Zm00001eb140580	3.97958	3.74789
Zm00001eb063160	4.19014		Zm00001eb299920	4.10589		Zm00001eb381620	6.28915		Zm00001eb299920	2.81	4.11	3.86					Zm00001eb279090	3.33928		Zm00001eb403170	-1.54488						Zm00001eb081200	1.48896	1.49212		Zm00001eb078560	3.06346	2.63129
Zm00001eb409700	3.79164		Zm00001eb007320	5.1303		Zm00001eb158630	4.67123		Zm00001eb007320	3.39	5.13	4.81					Zm00001eb287650	2.4483		Zm00001eb294200	1.36634						Zm00001eb149130	-1.00503	-1.46064		Zm00001eb397670	2.50781	2.10876
Zm00001eb359030	2.54215		Zm00001eb069330	3.27931		Zm00001eb063160	5.43489		Zm00001eb069330	2.3	3.28	3.53					Zm00001eb320760	1.98956		Zm00001eb121880	-1.31861						Zm00001eb090990	-1.03553	-1.30405		Zm00001eb006410	3.19185	3.03564
Zm00001eb368580	3.15177		Zm00001eb230830	4.08359		Zm00001eb099610	3.85778		Zm00001eb230830	3.3	4.08	4.32					Zm00001eb069000	1.84239		Zm00001eb333210	-1.08112						Zm00001eb166790	1.0016	1.26679		Zm00001eb340450	2.14741	1.71358
Zm00001eb201390	3.94173		Zm00001eb430640	4.08305		Zm00001eb226020	4.99551		Zm00001eb430640	2.63	4.08	4.24					Zm00001eb257520	1.62986		Zm00001eb066730	-2.05747						Zm00001eb009160	1.34273	1.41828		Zm00001eb303740	2.41719	1.86504
Zm00001eb008920	2.61752		Zm00001eb411100	3.43952		Zm00001eb077930	4.28534		Zm00001eb411100	2.89	3.44	3.93					Zm00001eb047650	2.30396		Zm00001eb187690	-1.39798						Zm00001eb148380	1.41171	1.64543		Zm00001eb035860	3.56085	3.02508
Zm00001eb057000	3.78912		Zm00001eb312900	2.90101		Zm00001eb071590	4.08123		Zm00001eb312900	2.11	2.9	3.04					Zm00001eb183340	-1.25025		Zm00001eb067460	-1.19335						Zm00001eb415960	1.8207	1.90259		Zm00001eb093890	3.17113	4.01101
Zm00001eb028760	5.02305		Zm00001eb117130	3.57953		Zm00001eb140520	4.57379		Zm00001eb117130	2.19	3.58	3.66					Zm00001eb298990	2.17903		Zm00001eb055550	-1.31302						Zm00001eb430810	1.42095	1.41251		Zm00001eb226550	3.16266	2.28755
Zm00001eb230830	3.30477		Zm00001eb077930	3.99066		Zm00001eb222590	4.03608		Zm00001eb077930	2.38	3.99	4.29					Zm00001eb329890	-1.02763		Zm00001eb322610	-1.2084						Zm00001eb305320	1.90868	2.69725		Zm00001eb322690	2.531	2.16726
Zm00001eb084550	3.28683		Zm00001eb350580	4.68824		Zm00001eb210490	3.10309		Zm00001eb350580	3.42	4.69	4.24					Zm00001eb399930	-1.2548		Zm00001eb386030	-1.24686						Zm00001eb198660	3.87989	4.4423		Zm00001eb107350	2.62744	1.85427
Zm00001eb372310	2.43143		Zm00001eb023840	4.07415		Zm00001eb008920	3.40964		Zm00001eb023840	3.1	4.07	3.76					Zm00001eb382060	2.3841		Zm00001eb189070	-1.34104						Zm00001eb409880	-1.22366	-1.40666		Zm00001eb215990	2.65315	2.12334
Zm00001eb041390	2.96994		Zm00001eb177090	7.63661		Zm00001eb265040	3.17167		Zm00001eb177090	5.89	7.64	7.15					Zm00001eb213650	2.82653		Zm00001eb345630	-1.18081						Zm00001eb308670	1.56651	1.95835		Zm00001eb404800	2.50083	1.92568
Zm00001eb090110	3.25801		Zm00001eb318780	3.42802		Zm00001eb394840	3.79386		Zm00001eb318780	2.88	3.43	3.41					Zm00001eb279190	2.51115		Zm00001eb121000	-1.12461						Zm00001eb088410	2.04358	2.37076		Zm00001eb124770	3.42185	2.65986
Zm00001eb078870	1.82906		Zm00001eb006690	4.18343		Zm00001eb090060	2.94907		Zm00001eb006690	3.62	4.18	4.42					Zm00001eb100300	2.60102		Zm00001eb126070	-1.11099						Zm00001eb226470	3.04561	4.08708		Zm00001eb143150	3.30846	3.03796
Zm00001eb026670	2.84978		Zm00001eb276270	3.55389		Zm00001eb286760	3.92052		Zm00001eb276270	2.77	3.55	3.66					Zm00001eb354280	2.02138		Zm00001eb084730	-1.59022						Zm00001eb213610	1.02026	1.24248		Zm00001eb142340	2.94295	2.83245
Zm00001eb305660	3.33665		Zm00001eb326350	3.95482		Zm00001eb230830	4.32392		Zm00001eb326350	3.12	3.95	4.37					Zm00001eb185660	2.29009		Zm00001eb280900	-1.38996						Zm00001eb367110	2.51753	3.56914		Zm00001eb068280	3.1172	2.27494
Zm00001eb370070	2.65588		Zm00001eb217890	3.02825		Zm00001eb227830	3.75102		Zm00001eb217890	2.23	3.03	3.19					Zm00001eb371540	1.67482		Zm00001eb159780	-1.30786						Zm00001eb288390	1.12377	1.39638		Zm00001eb100000	4.71803	4.11807
Zm00001eb410980	3.79918		Zm00001eb357850	4.35858		Zm00001eb419890	2.34741		Zm00001eb357850	3.99	4.36	4.64					Zm00001eb340430	1.47288		Zm00001eb053190	-1.49498						Zm00001eb061810	-1.0093	-1.24765		Zm00001eb073130	3.15423	2.76674
Zm00001eb363700	3.53521		Zm00001eb316630	2.59581		Zm00001eb123640	3.56907		Zm00001eb316630	1.89	2.6	2.4					Zm00001eb085690	2.92642		Zm00001eb183350	-2.90811						Zm00001eb147490	-2.4077	-2.62259		Zm00001eb244560	3.60024	3.3637
Zm00001eb331680	3.72253		Zm00001eb303190	3.10065		Zm00001eb007670	4.11092		Zm00001eb303190	3.72	3.1	4.33					Zm00001eb201090	2.41398		Zm00001eb284300	-1.18326						Zm00001eb394980	2.01625	2.34004		Zm00001eb197950	3.52324	3.47056
Zm00001eb153020	3.10983		Zm00001eb309580	4.3508		Zm00001eb300630	5.05719		Zm00001eb309580	2.24	4.35	3.47					Zm00001eb275380	-1.02343		Zm00001eb322630	-1.55996						Zm00001eb330460	3.60161	4.37277		Zm00001eb106090	3.90893	3.51227
Zm00001eb168640	3.21585		Zm00001eb330540	2.17392		Zm00001eb354450	3.87174		Zm00001eb330540	2.52	2.17	2.91					Zm00001eb293780	3.18723		Zm00001eb045380	-2.2435						Zm00001eb002880	-1.06667	-1.44546		Zm00001eb081570	1.88943	1.76402
Zm00001eb315650	2.32202		Zm00001eb231110	4.18421		Zm00001eb364060	4.66547		Zm00001eb231110	3.71	4.18	3.61					Zm00001eb102430	-1.04992		Zm00001eb391030	-1.39607						Zm00001eb205660	-1.16095	-1.34691		Zm00001eb372490	2.26951	1.89123
Zm00001eb394840	2.8096		Zm00001eb233790	4.16643		Zm00001eb285360	4.2219		Zm00001eb233790	2.55	4.17	3.88					Zm00001eb048710	1.9191		Zm00001eb073760	-1.30217						Zm00001eb029590	2.38003	2.80041		Zm00001eb091360	2.41214	2.09762
Zm00001eb227830	2.78271		Zm00001eb352340	4.06226		Zm00001eb006690	4.42198		Zm00001eb352340	2.68	4.06	3.9					Zm00001eb135570	1.13748		Zm00001eb317300	-1.28114						Zm00001eb193470	-1.13383	-1.56908		Zm00001eb394740	8.22733	8.1199
Zm00001eb019050	2.70617		Zm00001eb140430	4.09702		Zm00001eb357850	4.6381		Zm00001eb140430	2.9	4.1	3.98					Zm00001eb064350	2.51487		Zm00001eb093390	-1.34434						Zm00001eb023230	1.48789	1.76363		Zm00001eb373920	3.51484	3.28442
Zm00001eb248960	2.92355		Zm00001eb043480	4.47538		Zm00001eb312900	3.03826		Zm00001eb043480	3.24	4.48	5.13					Zm00001eb428450	4.40165		Zm00001eb141470	2.34297						Zm00001eb216860	-2.71468	-2.39902		Zm00001eb393450	3.64186	3.38764
Zm00001eb076180	2.93955		Zm00001eb340440	2.70589		Zm00001eb367240	5.3553		Zm00001eb340440	3.3	2.71	3.51					Zm00001eb219700	-1.00666		Zm00001eb241660	1.31497						Zm00001eb058060	3.17754	3.55576		Zm00001eb288720	2.63523	2.32919
Zm00001eb420910	3.43666		Zm00001eb406730	2.59632		Zm00001eb314510	3.31109		Zm00001eb406730	1.8	2.6	2.86					Zm00001eb006400	1.50761		Zm00001eb431340	-1.81027						Zm00001eb035630	1.02886	1.29077		Zm00001eb009550	2.75503	2.22137
Zm00001eb219970	3.39158		Zm00001eb254130	3.59335		Zm00001eb370070	3.4575		Zm00001eb254130	2.48	3.59	3.96					Zm00001eb176380	1.33932		Zm00001eb296090	4.52986						Zm00001eb320160	1.80286	2.25062		Zm00001eb060230	1.99286	1.58659
Zm00001eb416090	2.6091		Zm00001eb219970	4.1863		Zm00001eb026670	3.69699		Zm00001eb219970	3.39	4.19	4.7					Zm00001eb391400	1.96722		Zm00001eb114980	-1.75854						Zm00001eb239600	1.59096	1.89518		Zm00001eb353590	-1.97503	-1.59348
Zm00001eb022630	3.1478		Zm00001eb312070	2.9282		Zm00001eb071190	3.88485		Zm00001eb312070	2.18	2.93	2.92					Zm00001eb290340	4.44472		Zm00001eb226060	3.92812						Zm00001eb139250	-1.16524	-1.43563		Zm00001eb218420	2.37799	1.56966
Zm00001eb238730	3.03817		Zm00001eb074600	4.01681		Zm00001eb031850	5.17389		Zm00001eb074600	2.61	4.02	3.75					Zm00001eb357530	-1.08629		Zm00001eb222830	-1.2145						Zm00001eb171650	2.32771	2.51238		Zm00001eb251070	3.29445	3.10706
Zm00001eb000660	2.25283		Zm00001eb168930	4.0529		Zm00001eb217890	3.1922		Zm00001eb168930	2.25	4.05	3.59					Zm00001eb291920	2.24874		Zm00001eb318770	-1.07559						Zm00001eb279810	1.62439	2.12065		Zm00001eb056580	3.54575	2.73869
Zm00001eb326350	3.12215		Zm00001eb057000	4.44193		Zm00001eb266420	4.29547		Zm00001eb057000	3.79	4.44	5.04					Zm00001eb247120	2.45214		Zm00001eb113720	-2.53859						Zm00001eb016330	-1.2132	-1.5561		Zm00001eb318990	2.41282	2.07982
Zm00001eb050630	2.82427		Zm00001eb362760	2.58371		Zm00001eb023400	2.49528		Zm00001eb362760	2.38	2.58	3.04					Zm00001eb208310	1.52165		Zm00001eb349090	-1.18247						Zm00001eb028750	-1.11308	-1.32627		Zm00001eb215350	2.18955	1.75433
Zm00001eb331730	2.85912		Zm00001eb414810	4.19272		Zm00001eb430640	4.23735		Zm00001eb414810	2.46	4.19	3.95					Zm00001eb242750	2.30202		Zm00001eb117870	-1.40414						Zm00001eb434140	2.36616	2.56533		Zm00001eb010340	2.2508	2.67379
Zm00001eb135830	1.81455		Zm00001eb007670	3.71741		Zm00001eb076900	2.65957		Zm00001eb007670	2.55	3.72	4.11					Zm00001eb179590	2.17999		Zm00001eb346160	-1.47881						Zm00001eb143980	-1.09028	-1.24689		Zm00001eb052440	3.90583	3.07271
Zm00001eb222590	2.93456		Zm00001eb090110	3.85491		Zm00001eb351250	3.23637		Zm00001eb090110	3.26	3.85	4.07					Zm00001eb209770	1.40493		Zm00001eb330800	-1.52244						Zm00001eb049770	2.53735	3.3088		Zm00001eb145870	2.39026	2.03041
Zm00001eb276270	2.77189		Zm00001eb012700	4.43317		Zm00001eb335400	4.89785		Zm00001eb012700	2.18	4.43	4.02					Zm00001eb360540	-1.02569		Zm00001eb202760	1.15193						Zm00001eb318970	3.88726	3.24378		Zm00001eb220670	2.35621	1.94952
Zm00001eb300630	3.69238		Zm00001eb168640	3.87402		Zm00001eb007170	5.36632		Zm00001eb168640	3.22	3.87	4.04					Zm00001eb115840	1.84553		Zm00001eb351990	-1.47937						Zm00001eb048230	2.7502	2.69544		Zm00001eb022750	3.68796	3.40725
Zm00001eb152200	3.16976		Zm00001eb084360	3.22165		Zm00001eb382090	6.23152		Zm00001eb084360	1.99	3.22	3.21					Zm00001eb024320	3.70361		Zm00001eb219500	-1.31838						Zm00001eb111670	1.66493	2.12776		Zm00001eb266340	2.39555	2.79351
Zm00001eb076170	2.28604		Zm00001eb227830	3.37007		Zm00001eb039390	3.3328		Zm00001eb227830	2.78	3.37	3.75					Zm00001eb023870	2.01357		Zm00001eb330720	-1.25245						Zm00001eb171630	2.29189	2.58516		Zm00001eb164860	2.24672	1.66024
Zm00001eb282410	2.28497		Zm00001eb007170	4.94908		Zm00001eb081030	3.04448		Zm00001eb007170	3.14	4.95	5.37					Zm00001eb267650	1.56096		Zm00001eb191350	2.82012						Zm00001eb059620	-1.08983	-1.44673		Zm00001eb003360	3.43002	2.95182
Zm00001eb030190	3.69593		Zm00001eb200430	4.90768		Zm00001eb314810	6.06885		Zm00001eb200430	3.06	4.91	4.28					Zm00001eb396300	2.16986		Zm00001eb327830	-1.70817						Zm00001eb309080	-1.15747	-1.54675		Zm00001eb291540	4.27411	5.70137
Zm00001eb171580	3.75968		Zm00001eb216610	2.89604		Zm00001eb100380	4.68697		Zm00001eb216610	2.23	2.9	2.77					Zm00001eb304040	1.58585		Zm00001eb359990	-1.31569						Zm00001eb171520	2.16177	2.2391		Zm00001eb401230	2.78582	2.33928
Zm00001eb210490	2.23466		Zm00001eb314810	5.61909		Zm00001eb265290	5.16518		Zm00001eb314810	2.39	5.62	6.07					Zm00001eb342660	1.6903		Zm00001eb014460	-1.73379						Zm00001eb124290	1.06926	1.331		Zm00001eb052110	3.34234	3.41272
Zm00001eb164750	1.61306		Zm00001eb398250	4.16244		Zm00001eb326170	4.48029		Zm00001eb398250	2.24	4.16	4.08					Zm00001eb005440	1.47204		Zm00001eb235620	-1.22559						Zm00001eb416290	-1.05557	-1.17115		Zm00001eb052250	4.08959	3.42711
Zm00001eb177090	5.89227		Zm00001eb186420	4.29528		Zm00001eb152200	4.19039		Zm00001eb186420	2.25	4.3	3.71					Zm00001eb271530	1.93798		Zm00001eb028310	-1.28697						Zm00001eb023140	-1.91196	-2.13433		Zm00001eb099980	2.21547	2.0345
Zm00001eb044860	2.50994		Zm00001eb423530	3.1938		Zm00001eb275490	4.60531		Zm00001eb423530	2.81	3.19	3.64					Zm00001eb117910	3.1862		Zm00001eb365030	-1.17387						Zm00001eb241150	1.08907	1.31354		Zm00001eb081690	4.68821	3.78435
Zm00001eb101770	2.46593		Zm00001eb101230	2.59831		Zm00001eb042240	2.27858		Zm00001eb101230	2.05	2.6	2.71					Zm00001eb020740	3.4076		Zm00001eb315780	-1.25462						Zm00001eb224500	1.43812	1.87793		Zm00001eb189510	4.34451	3.67227
Zm00001eb298310	2.42093		Zm00001eb369700	3.69008		Zm00001eb117130	3.66104		Zm00001eb369700	2.73	3.69	3.65					Zm00001eb411550	-1.42847		Zm00001eb355960	2.07214						Zm00001eb432170	1.45231	1.42381		Zm00001eb363940	2.55677	2.57616
Zm00001eb316520	2.38851		Zm00001eb395970	4.11412		Zm00001eb417490	3.84765		Zm00001eb395970	2.57	4.11	3.92					Zm00001eb091560	1.91811		Zm00001eb015920	-1.27688						Zm00001eb217110	-1.62771	-2.09541		Zm00001eb373380	2.71059	2.45263
Zm00001eb043700	3.56826		Zm00001eb279860	3.01162		Zm00001eb078650	3.8274		Zm00001eb279860	2.85	3.01	3.23					Zm00001eb092880	1.9432		Zm00001eb391270	-1.22931						Zm00001eb371040	1.21341	1.44948		Zm00001eb113360	2.1724	1.52195
Zm00001eb292890	1.85887		Zm00001eb008920	3.03327		Zm00001eb276270	3.66057		Zm00001eb008920	2.62	3.03	3.41					Zm00001eb166410	2.24853		Zm00001eb356090	-1.08469						Zm00001eb016780	-1.13795	-1.28385		Zm00001eb394490	3.9995	3.46488
Zm00001eb172170	2.87443		Zm00001eb071190	3.5359		Zm00001eb279860	3.22908		Zm00001eb071190	2.42	3.54	3.88					Zm00001eb280210	1.13903		Zm00001eb039420	-1.2639						Zm00001eb164490	1.80038	1.71023		Zm00001eb260420	4.29931	3.90889
Zm00001eb343260	3.19331		Zm00001eb153020	3.7132		Zm00001eb372310	3.05295		Zm00001eb153020	3.11	3.71	3.07					Zm00001eb172920	2.19436		Zm00001eb334100	-1.98863						Zm00001eb170460	2.01787	2.17295		Zm00001eb323150	2.54913	2.53316
Zm00001eb064450	2.26179		Zm00001eb057190	3.7406		Zm00001eb043810	3.70152		Zm00001eb057190	2.71	3.74	3.95					Zm00001eb290970	1.86683		Zm00001eb214970	-1.40459						Zm00001eb171490	2.37153	2.88338		Zm00001eb395260	3.76715	3.43055
Zm00001eb368160	3.75245		Zm00001eb026670	3.3473		Zm00001eb126980	3.78585		Zm00001eb026670	2.85	3.35	3.7					Zm00001eb287440	1.36237		Zm00001eb123450	-1.15096						Zm00001eb145320	-1.01271	-1.24223		Zm00001eb073660	2.5923	2.5033
Zm00001eb120380	5.42811		Zm00001eb368580	3.61426		Zm00001eb090110	4.06609		Zm00001eb368580	3.15	3.61	3.77					Zm00001eb079320	1.73399		Zm00001eb125070	2.80867						Zm00001eb383060	-1.01044	-1.324		Zm00001eb238570	2.01411	1.83422
Zm00001eb192490	6.68765		Zm00001eb037520	3.28955		Zm00001eb022630	4.04706		Zm00001eb037520	2.03	3.29	2.9					Zm00001eb065600	3.2245		Zm00001eb214860	-1.31294						Zm00001eb142940	-1.06863	-1.30074		Zm00001eb047660	3.1544	2.5151
Zm00001eb143230	2.27049		Zm00001eb148600	4.13647		Zm00001eb248960	3.74105		Zm00001eb148600	2.67	4.14	3.52					Zm00001eb071870	2.42584		Zm00001eb075540	3.12683						Zm00001eb209140	3.15116	4.01857		Zm00001eb146690	2.27646	1.77726
Zm00001eb023840	3.10122		Zm00001eb047820	4.67717		Zm00001eb249200	2.96838		Zm00001eb047820	2.87	4.68	4.05					Zm00001eb241630	1.84773		Zm00001eb150380	-1.5642						Zm00001eb021140	2.18595	2.60673		Zm00001eb312080	2.64054	2.17819
Zm00001eb009090	2.39565		Zm00001eb107480	3.29517		Zm00001eb058370	3.29649		Zm00001eb107480	2.53	3.3	3.46					Zm00001eb155630	1.6939		Zm00001eb177300	-2.19131						Zm00001eb279300	-1.26751	-1.62816		Zm00001eb200650	2.36136	2.35432
Zm00001eb014000	2.01897		Zm00001eb117010	5.42019		Zm00001eb120200	3.6615		Zm00001eb117010	4.22	5.42	5.72					Zm00001eb230580	3.37721		Zm00001eb020720	-1.47646						Zm00001eb394150	1.58646	1.81104		Zm00001eb286920	2.84175	2.27783
Zm00001eb151140	3.67681		Zm00001eb060480	2.30987		Zm00001eb236420	5.09899		Zm00001eb060480	2.28	2.31	2.91					Zm00001eb050910	2.26469		Zm00001eb400700	-1.49267						Zm00001eb198220	-1.20656	-1.46788		Zm00001eb330340	3.41199	2.62018
Zm00001eb123640	2.52849		Zm00001eb005190	4.00365		Zm00001eb289580	3.2465		Zm00001eb005190	2.68	4	3.76					Zm00001eb398670	3.77889		Zm00001eb010020	-1.23391						Zm00001eb380420	-1.16037	-1.41023		Zm00001eb260710	1.98716	1.70467
Zm00001eb331820	4.47817		Zm00001eb058800	6.5718		Zm00001eb003660	2.60785		Zm00001eb058800	3.77	6.57	6.1					Zm00001eb068210	3.39267		Zm00001eb216020	-1.33291						Zm00001eb113070	1.61841	1.66283		Zm00001eb178900	2.95613	2.64307
Zm00001eb314510	2.38062		Zm00001eb014000	2.50762		Zm00001eb238780	3.82266		Zm00001eb014000	2.02	2.51	2.56					Zm00001eb360900	1.59699		Zm00001eb061370	-1.28039						Zm00001eb059720	2.05812	2.50267		Zm00001eb218120	2.79979	3.2574
Zm00001eb433630	4.59144		Zm00001eb326170	4.058		Zm00001eb057190	3.94722		Zm00001eb326170	2.37	4.06	4.48					Zm00001eb108820	1.74109		Zm00001eb417440	1.63001						Zm00001eb058070	5.17464	5.16041		Zm00001eb366740	3.72151	2.97548
Zm00001eb039390	2.42896		Zm00001eb031850	4.6184		Zm00001eb023010	3.04878		Zm00001eb031850	4.11	4.62	5.17					Zm00001eb056060	4.24342		Zm00001eb108430	-1.16053						Zm00001eb213100	4.52295	5.81035		Zm00001eb121410	2.33485	1.6402
Zm00001eb251170	3.27585		Zm00001eb120980	5.04766		Zm00001eb168640	4.03608		Zm00001eb120980	4.09	5.05	4.9					Zm00001eb204330	-1.71826		Zm00001eb343980	-1.31051						Zm00001eb337520	1.2721	1.34745		Zm00001eb155610	2.64977	1.51036
Zm00001eb019830	3.39068		Zm00001eb373110	3.47534		Zm00001eb246860	3.09393		Zm00001eb373110	2.17	3.48	3.35					Zm00001eb294040	2.31259		Zm00001eb380840	-1.27618						Zm00001eb018460	1.27293	1.22551		Zm00001eb005020	2.40441	1.61996
Zm00001eb059500	2.41424		Zm00001eb102590	3.95354		Zm00001eb101770	3.19956		Zm00001eb102590	2.94	3.95	3.75					Zm00001eb012360	1.83682		Zm00001eb130300	-1.94374						Zm00001eb091200	1.11423	1.1878		Zm00001eb165440	2.15793	1.82789
Zm00001eb297100	3.4438		Zm00001eb372310	2.77296		Zm00001eb016850	2.43203		Zm00001eb372310	2.43	2.77	3.05					Zm00001eb387640	5.53551		Zm00001eb075160	-1.22775						Zm00001eb017030	1.10878	1.2764		Zm00001eb154070	3.73269	3.66115
Zm00001eb030170	2.84309		Zm00001eb229630	3.09925		Zm00001eb076170	2.9403		Zm00001eb229630	2.14	3.1	3.11					Zm00001eb029660	2.00786		Zm00001eb329790	-1.44922						Zm00001eb165300	2.86928	2.3663		Zm00001eb158820	2.51872	2.51832
Zm00001eb101230	2.04611		Zm00001eb315660	2.57483		Zm00001eb101230	2.7115		Zm00001eb315660	2.08	2.57	2.68					Zm00001eb405870	-1.65265		Zm00001eb331630	-1.52135						Zm00001eb211770	-1.01946	-1.12288		Zm00001eb316610	3.21169	2.98053
Zm00001eb249200	2.2045		Zm00001eb167340	4.10186		Zm00001eb201240	6.21413		Zm00001eb167340	2.52	4.1	3.74					Zm00001eb201600	-1.19134		Zm00001eb225540	-1.13077						Zm00001eb265260	1.28707	1.59294		Zm00001eb104050	4.00149	3.92609
Zm00001eb120980	4.08855		Zm00001eb092640	5.55785		Zm00001eb314130	2.50204		Zm00001eb092640	3.31	5.56	5.36					Zm00001eb202660	3.84499		Zm00001eb108760	3.15878						Zm00001eb335900	1.24237	1.30357		Zm00001eb191620	2.69924	2.24724
Zm00001eb229460	2.1047		Zm00001eb167710	2.34934		Zm00001eb348300	2.95248		Zm00001eb167710	2.72	2.35	3.27					Zm00001eb286090	1.49026		Zm00001eb286800	-1.5722						Zm00001eb434400	1.77105	1.58579		Zm00001eb330920	2.53869	2.23247
Zm00001eb133200	2.00246		Zm00001eb417490	3.46703		Zm00001eb117010	5.71632		Zm00001eb417490	2.45	3.47	3.85					Zm00001eb074710	-1.06878		Zm00001eb141080	2.3972						Zm00001eb262580	-1.05879	-1.3104		Zm00001eb006680	2.67669	2.11639
Zm00001eb109960	2.69109		Zm00001eb368740	4.13861		Zm00001eb077130	2.78009		Zm00001eb368740	2.82	4.14	4.01					Zm00001eb163480	-1.11804		Zm00001eb112630	-1.02478						Zm00001eb144260	1.20563	1.40572		Zm00001eb217120	1.70196	1.59585
Zm00001eb005100	2.4606		Zm00001eb043810	3.35055		Zm00001eb318780	3.41252		Zm00001eb043810	2.38	3.35	3.7					Zm00001eb143790	-1.28957		Zm00001eb003470	2.24917						Zm00001eb420500	-1.23996	-1.40127		Zm00001eb371960	2.99452	2.30518
Zm00001eb196870	3.26311		Zm00001eb430610	3.14231		Zm00001eb043400	4.91805		Zm00001eb430610	2.24	3.14	3.05					Zm00001eb367300	2.54026		Zm00001eb278140	-1.32282						Zm00001eb071390	1.46881	1.47057		Zm00001eb170400	2.09061	1.8099
Zm00001eb127180	3.84234		Zm00001eb295440	4.66234		Zm00001eb400620	3.87766		Zm00001eb295440	3.03	4.66	4.31					Zm00001eb061280	1.95264		Zm00001eb195140	-1.38608						Zm00001eb270570	5.28139	5.71981		Zm00001eb078700	2.25644	2.24331
Zm00001eb417450	2.77752		Zm00001eb280520	3.2555		Zm00001eb107480	3.46227		Zm00001eb280520	2.94	3.26	4.1					Zm00001eb236880	2.10479		Zm00001eb088370	-1.07452						Zm00001eb305300	1.77203	1.94892		Zm00001eb198620	2.93707	2.64651
Zm00001eb364060	3.29784		Zm00001eb053090	3.5263		Zm00001eb300570	5.97144		Zm00001eb053090	3.38	3.53	4.48					Zm00001eb169360	-1.0845		Zm00001eb044420	1.57832						Zm00001eb038910	2.5323	3.01215		Zm00001eb217990	2.94421	2.78264
Zm00001eb168380	3.13782		Zm00001eb283890	4.80969		Zm00001eb292010	3.05081		Zm00001eb283890	3.27	4.81	4.44					Zm00001eb312250	2.76888		Zm00001eb431790	-1.23113						Zm00001eb256530	1.56742	1.59056		Zm00001eb011370	4.25527	4.66112
Zm00001eb315660	2.08031		Zm00001eb062510	3.61532		Zm00001eb003170	2.80603		Zm00001eb062510	2.57	3.62	3.6					Zm00001eb119250	2.28271		Zm00001eb279240	-1.29941						Zm00001eb380500	1.1763	1.23233		Zm00001eb091300	3.65499	2.28268
Zm00001eb186800	3.22439		Zm00001eb041390	3.34405		Zm00001eb234860	3.6992		Zm00001eb041390	2.97	3.34	4.21					Zm00001eb378150	2.29381		Zm00001eb139430	-1.31054						Zm00001eb146180	-1.60179	-1.66653		Zm00001eb319920	2.666	3.10638
Zm00001eb411520	3.04208		Zm00001eb196870	3.98678		Zm00001eb368580	3.76944		Zm00001eb196870	3.26	3.99	4.25					Zm00001eb022050	1.66512		Zm00001eb122630	3.91291						Zm00001eb317420	-1.17935	-1.27598		Zm00001eb188080	3.05409	2.99468
Zm00001eb157310	2.59676		Zm00001eb351250	2.83274		Zm00001eb187450	4.67091		Zm00001eb351250	2.21	2.83	3.24					Zm00001eb238120	2.16955		Zm00001eb375140	-1.179						Zm00001eb308400	1.03343	1.28616		Zm00001eb043380	3.50446	3.11617
Zm00001eb158630	3.22356		Zm00001eb337640	3.70722		Zm00001eb002380	5.04823		Zm00001eb337640	3.38	3.71	3.9					Zm00001eb365040	1.70669		Zm00001eb158800	1.57281						Zm00001eb048510	1.0412	1.19796		Zm00001eb261310	4.96339	4.45098
Zm00001eb129330	2.82186		Zm00001eb192480	4.22397		Zm00001eb116470	4.09697		Zm00001eb192480	2.68	4.22	3.95					Zm00001eb285770	3.24566		Zm00001eb080260	-1.50649						Zm00001eb194370	2.40656	2.68874		Zm00001eb036370	3.21154	2.60066
Zm00001eb433800	3.31308		Zm00001eb237880	3.16632		Zm00001eb195590	2.93072		Zm00001eb237880	1.76	3.17	2.93					Zm00001eb373270	2.02633		Zm00001eb254290	-1.30459						Zm00001eb121700	-1.35779	-1.41556		Zm00001eb044660	3.17393	2.66022
Zm00001eb092600	4.4173		Zm00001eb032690	2.57324		Zm00001eb059500	3.15328		Zm00001eb032690	1.91	2.57	2.37					Zm00001eb210780	2.6202		Zm00001eb381020	-1.23266						Zm00001eb247320	1.33382	1.28819		Zm00001eb269950	2.89114	2.7171
Zm00001eb419890	1.62548		Zm00001eb054480	3.2308		Zm00001eb044860	3.20274		Zm00001eb054480	1.91	3.23	2.82					Zm00001eb137940	1.03788		Zm00001eb377780	-3.27597						Zm00001eb414420	-1.64942	-1.85489		Zm00001eb010890	2.68178	1.70477
Zm00001eb023400	1.76129		Zm00001eb324170	4.87418		Zm00001eb359030	3.02014		Zm00001eb324170	3.8	4.87	4.67					Zm00001eb429840	3.02393		Zm00001eb113790	1.05981						Zm00001eb421480	2.07443	2.31509		Zm00001eb107940	2.91052	2.59255
Zm00001eb159580	2.76962		Zm00001eb400610	4.35625		Zm00001eb159580	3.6745		Zm00001eb400610	2.83	4.36	4.3					Zm00001eb045490	1.72113		Zm00001eb157300	-1.23688						Zm00001eb044170	-1.80044	-1.78106		Zm00001eb192320	3.7585	3.81674
Zm00001eb078290	2.72209		Zm00001eb082820	4.1844		Zm00001eb196870	4.25331		Zm00001eb082820	3.11	4.18	4.41					Zm00001eb165940	6.86727		Zm00001eb157190	-1.28433						Zm00001eb255030	2.41099	2.54286		Zm00001eb376510	2.6279	2.25458
Zm00001eb216610	2.22726		Zm00001eb172420	2.77988		Zm00001eb068460	4.6334		Zm00001eb172420	2.03	2.78	2.82					Zm00001eb295220	-1.7615		Zm00001eb352910	-1.25727						Zm00001eb099000	-1.05676	-1.29879		Zm00001eb202200	1.42808	1.28885
Zm00001eb195270	2.49939		Zm00001eb033670	2.89496		Zm00001eb416090	3.23778		Zm00001eb027920	2.45	2.62	3.21					Zm00001eb086550	2.91917		Zm00001eb205710	-1.17522						Zm00001eb125900	1.00172	1.19736		Zm00001eb336530	2.13497	1.64941
Zm00001eb414320	4.19155		Zm00001eb027920	2.61828		Zm00001eb229460	2.73321		Zm00001eb284070	2.51	3.95	3.64					Zm00001eb283600	-1.09449		Zm00001eb096130	-1.10447						Zm00001eb103380	2.46658	2.58472		Zm00001eb383930	2.81016	2.29245
Zm00001eb292010	2.26434		Zm00001eb284070	3.95361		Zm00001eb067910	5.1521		Zm00001eb189830	2.06	3.77	2.98					Zm00001eb107240	1.60675		Zm00001eb417970	-2.06138						Zm00001eb078990	-1.43818	-1.67032		Zm00001eb428320	3.85649	3.50392
Zm00001eb117010	4.22162		Zm00001eb189830	3.76707		Zm00001eb347090	3.69998		Zm00001eb316540	2.5	3.68	3.44					Zm00001eb276990	1.77779		Zm00001eb046590	-2.15464						Zm00001eb082570	-1.00513	-1.21976		Zm00001eb073180	2.59412	1.98536
Zm00001eb247760	2.50672		Zm00001eb316540	3.67919		Zm00001eb312070	2.9197		Zm00001eb208810	3.27	4.78	4.48					Zm00001eb013180	1.9295		Zm00001eb358290	-1.21392						Zm00001eb318900	7.62015	7.3216		Zm00001eb147910	2.30181	2.26048
Zm00001eb043400	3.63823		Zm00001eb208810	4.7775		Zm00001eb052520	4.06908		Zm00001eb393180	1.11	2.42	2.11					Zm00001eb098670	6.05527		Zm00001eb022830	-1.25544						Zm00001eb177870	1.02058	1.20616		Zm00001eb014470	2.55228	2.09862
Zm00001eb002380	3.77042		Zm00001eb393180	2.41835		Zm00001eb387370	3.83231		Zm00001eb081030	1.93	2.66	3.04					Zm00001eb349990	2.69694		Zm00001eb055640	-1.22062						Zm00001eb074060	-1.24525	-1.42028		Zm00001eb314500	2.19011	1.68575
Zm00001eb348300	2.1748		Zm00001eb081030	2.65593		Zm00001eb135830	2.25155		Zm00001eb374880	3.32	5.13	4.63					Zm00001eb303060	1.58919		Zm00001eb335650	-2.3412						Zm00001eb361410	-1.06699	-1.0962		Zm00001eb214580	-1.4703	-1.82177
Zm00001eb312900	2.11394		Zm00001eb374880	5.13365		Zm00001eb315660	2.68085		Zm00001eb222590	2.93	3.39	4.04					Zm00001eb151330	1.40082		Zm00001eb343670	-1.28425						Zm00001eb419240	7.05645	7.54075		Zm00001eb289990	2.65972	2.62469
Zm00001eb077130	2.04639		Zm00001eb222590	3.39291		Zm00001eb337640	3.90401		Zm00001eb124110	2.33	3.77	3.93					Zm00001eb116910	1.63199		Zm00001eb431610	-4.44739						Zm00001eb429530	2.51295	2.58378		Zm00001eb289320	3.95511	3.2467
Zm00001eb265290	3.6838		Zm00001eb124110	3.76788		Zm00001eb291730	3.0138		Zm00001eb164750	1.61	1.88	1.86					Zm00001eb398870	1.86645		Zm00001eb173170	-1.11682						Zm00001eb358800	2.19265	2.48822		Zm00001eb404010	1.55558	1.77188
Zm00001eb433870	2.89871		Zm00001eb164750	1.88303		Zm00001eb082820	4.40654		Zm00001eb238390	3.07	5.15	4.84					Zm00001eb091920	1.53075		Zm00001eb257900	-1.17684						Zm00001eb327760	-1.03939	-1.0896		Zm00001eb363960	1.5175	1.44893
Zm00001eb038280	1.71302		Zm00001eb238390	5.1456		Zm00001eb422440	2.51096		Zm00001eb249210	1.92	2.44	2.59					Zm00001eb348360	1.23057		Zm00001eb244070	-1.65735						Zm00001eb186720	1.7409	1.74917		Zm00001eb146230	3.54144	3.07429
Zm00001eb217890	2.22832		Zm00001eb249210	2.44108		Zm00001eb428430	3.46383		Zm00001eb185240	1.87	2.36	2.37					Zm00001eb090910	1.4295		Zm00001eb102610	-1.0667						Zm00001eb108660	4.18696	4.85314		Zm00001eb013780	1.87721	1.33161
Zm00001eb139740	2.22631		Zm00001eb185240	2.35827		Zm00001eb014000	2.55697		Zm00001eb068460	3.27	4.26	4.63					Zm00001eb337970	1.08402		Zm00001eb202960	-1.12355						Zm00001eb204000	-1.41718	-1.51476		Zm00001eb352140	4.23572	4.67725
Zm00001eb413610	2.10961		Zm00001eb068460	4.25532		Zm00001eb084360	3.2086		Zm00001eb167720	3.04	3.08	3.94					Zm00001eb272110	7.61676		Zm00001eb156750	-1.09825						Zm00001eb098940	3.54314	3.81483		Zm00001eb325790	2.67435	2.50187
Zm00001eb350580	3.41963		Zm00001eb167720	3.08093		Zm00001eb148130	4.06068		Zm00001eb151140	3.68	4.35	4.01					Zm00001eb217220	2.86493		Zm00001eb296160	-1.16987						Zm00001eb426320	-1.48669	-1.34773		Zm00001eb060130	2.06923	1.67804
Zm00001eb400620	2.8346		Zm00001eb151140	4.34719		Zm00001eb204180	2.95818		Zm00001eb099610	3.22	3.2	3.86					Zm00001eb425070	-1.00276		Zm00001eb241860	-1.43643						Zm00001eb222930	-1.02331	-1.16831		Zm00001eb021040	1.96982	1.74682
Zm00001eb418410	2.92942		Zm00001eb099610	3.20254		Zm00001eb275250	3.20795		Zm00001eb428430	2.27	3.23	3.46					Zm00001eb106060	-1.02368		Zm00001eb137000	-1.07975						Zm00001eb116100	2.70574	2.72099		Zm00001eb258220	3.1824	2.51662
Zm00001eb211030	2.82554		Zm00001eb428430	3.22893		Zm00001eb140430	3.98319		Zm00001eb372750	4.45	4.38	5.6					Zm00001eb054400	-1.01734		Zm00001eb020710	1.02057						Zm00001eb413260	2.42357	2.18021		Zm00001eb144500	2.02129	1.67812
Zm00001eb094610	1.81996		Zm00001eb372750	4.37861		Zm00001eb302760	4.10767		Zm00001eb003660	2.19	2.32	2.61					Zm00001eb036970	1.31792		Zm00001eb014030	-1.55928						Zm00001eb340790	1.08861	1.11685		Zm00001eb319020	3.45398	3.36831
Zm00001eb112990	2.38072		Zm00001eb003660	2.31685		Zm00001eb013430	2.75435		Zm00001eb165590	2.26	3.82	3.43					Zm00001eb365420	-1.19853		Zm00001eb266330	-1.44542						Zm00001eb095970	4.70382	5.09148		Zm00001eb101500	3.15469	3.21768
Zm00001eb107480	2.52925		Zm00001eb165590	3.81973		Zm00001eb249210	2.58603		Zm00001eb043400	3.64	4.4	4.92					Zm00001eb070510	2.30092		Zm00001eb253100	-2.91099						Zm00001eb103390	2.2908	2.40252		Zm00001eb292430	3.95437	3.418
Zm00001eb342370	2.52199		Zm00001eb043400	4.40302		Zm00001eb010500	2.73424		Zm00001eb399140	3.6	4.91	4.54					Zm00001eb154260	-1.66122		Zm00001eb220700	4.21971						Zm00001eb201870	2.37377	2.7243		Zm00001eb047520	2.49839	2.36432
Zm00001eb312070	2.17855		Zm00001eb399140	4.90779		Zm00001eb299920	3.8582		Zm00001eb335590	1.62	2.07	2.21					Zm00001eb255470	3.89398		Zm00001eb237460	-1.07308						Zm00001eb163000	-1.1056	-1.2728		Zm00001eb142720	2.19192	1.70925
Zm00001eb316630	1.89481		Zm00001eb335590	2.07145		Zm00001eb335590	2.21004		Zm00001eb036750	3.36	4.62	4.64					Zm00001eb218980	1.56524		Zm00001eb289030	-1.03203						Zm00001eb122730	2.24377	2.14891		Zm00001eb067230	2.05972	1.6266
Zm00001eb226020	3.3633		Zm00001eb036750	4.6196		Zm00001eb265610	1.99224		Zm00001eb412920	1.68	3.53	3.33					Zm00001eb082030	2.13891		Zm00001eb327550	-1.96408						Zm00001eb107640	-1.27921	-1.45587		Zm00001eb395380	2.33676	1.59833
Zm00001eb173980	2.2897		Zm00001eb412920	3.53035		Zm00001eb292280	3.49341		Zm00001eb106790	3.37	4.9	4.89					Zm00001eb239680	2.30556		Zm00001eb316340	2.54449						Zm00001eb088290	1.49756	1.67965		Zm00001eb013440	1.71468	1.54414
Zm00001eb323970	1.87081		Zm00001eb106790	4.90385		Zm00001eb373120	3.81688		Zm00001eb153470	3.38	4.57	4.76					Zm00001eb286980	-1.04382		Zm00001eb371680	1.9752						Zm00001eb108680	-1.38492	-1.2219		Zm00001eb160390	2.52952	2.11417
Zm00001eb334560	2.74296		Zm00001eb153470	4.56838		Zm00001eb007320	4.80948		Zm00001eb013130	1.79	2.85	2.23					Zm00001eb199980	2.74114		Zm00001eb057210	-1.26017						Zm00001eb302180	-1.29075	-1.42431		Zm00001eb054430	2.57062	2.15648
Zm00001eb015130	2.37188		Zm00001eb013130	2.84697		Zm00001eb078490	2.95615		Zm00001eb068470	2.67	4.94	4.67					Zm00001eb400780	2.00922		Zm00001eb077920	-1.81723						Zm00001eb108040	3.61932	4.00268		Zm00001eb058260	2.63896	1.89164
Zm00001eb158950	1.89658		Zm00001eb068470	4.93626		Zm00001eb352340	3.90446		Zm00001eb414320	4.19	5.04	5.13					Zm00001eb026680	1.27298		Zm00001eb217270	-1.25882						Zm00001eb432570	1.75604	1.21898		Zm00001eb206260	2.01501	2.15717
Zm00001eb222660	2.87341		Zm00001eb414320	5.04149		Zm00001eb179440	3.13276		Zm00001eb359030	2.54	2.73	3.02					Zm00001eb246250	-1.20904		Zm00001eb420370	-1.17548						Zm00001eb286130	-1.45322	-1.59838		Zm00001eb334550	3.35488	3.18875
Zm00001eb146840	2.94767		Zm00001eb359030	2.72569		Zm00001eb199370	2.9664		Zm00001eb061920	2.11	2.95	3.14					Zm00001eb410030	1.68418		Zm00001eb223140	-1.12205						Zm00001eb193550	3.63791	3.65221		Zm00001eb334570	3.26737	3.15225
Zm00001eb374260	2.46963		Zm00001eb061920	2.95144		Zm00001eb068400	2.5106		Zm00001eb186800	3.22	3.82	4.07					Zm00001eb240110	1.97777		Zm00001eb400760	-1.32183						Zm00001eb159220	2.68727	1.91869		Zm00001eb330990	2.77002	2.82541
Zm00001eb105610	2.13749		Zm00001eb186800	3.82456		Zm00001eb029960	3.08689		Zm00001eb192490	6.69	7.78	7.52					Zm00001eb064090	-1.2519		Zm00001eb311390	-1.25387						Zm00001eb055910	-1.00463	-1.10356		Zm00001eb041140	3.45625	2.84401
Zm00001eb410860	2.42183		Zm00001eb192490	7.78437		Zm00001eb369700	3.65168		Zm00001eb047580	1.85	3.02	2.76					Zm00001eb125030	3.07314		Zm00001eb251590	-1.32598						Zm00001eb269430	-1.06211	-1.05151		Zm00001eb155600	1.80539	1.62843
Zm00001eb078490	2.23939		Zm00001eb047580	3.01929		Zm00001eb061920	3.14171		Zm00001eb166630	2.98	3.92	3.59					Zm00001eb151950	2.75947		Zm00001eb356500	-1.24858						Zm00001eb199410	1.50256	1.45475		Zm00001eb248470	2.64996	1.91847
Zm00001eb023600	2.54282		Zm00001eb166630	3.91612		Zm00001eb246000	3.6493		Zm00001eb325930	1.53	2.84	2.38					Zm00001eb010550	2.31269		Zm00001eb005010	-1.59351						Zm00001eb311480	-1.62785	-1.62089		Zm00001eb256180	4.28955	3.4903
Zm00001eb185240	1.87422		Zm00001eb325930	2.84397		Zm00001eb186800	4.06702		Zm00001eb300040	2.76	3.76	3.63					Zm00001eb415420	1.32546		Zm00001eb345070	-2.7389						Zm00001eb370980	-1.21084	-1.14287		Zm00001eb044700	2.30339	2.64367
Zm00001eb038290	1.81242		Zm00001eb300040	3.76049		Zm00001eb124110	3.9338		Zm00001eb094910	4.64	6.39	6.8					Zm00001eb192710	-1.18684		Zm00001eb062310	-1.1576						Zm00001eb293320	-1.33055	-1.47759		Zm00001eb217410	2.92678	2.64345
Zm00001eb059540	2.55787		Zm00001eb094910	6.38778		Zm00001eb312010	3.02587		Zm00001eb257320	2.31	3.64	2.51					Zm00001eb359270	2.91328		Zm00001eb227090	-1.14299						Zm00001eb065850	-1.0671	-1.1614		Zm00001eb159380	3.6818	3.24021
Zm00001eb214260	3.1348		Zm00001eb257320	3.64323		Zm00001eb328090	5.28948		Zm00001eb067910	3.32	4.65	5.15					Zm00001eb046720	1.98118		Zm00001eb278990	-1.19391						Zm00001eb081210	1.76294	1.70653		Zm00001eb289670	3.11709	2.5934
Zm00001eb351250	2.21049		Zm00001eb067910	4.65294		Zm00001eb094910	6.79795		Zm00001eb109950	3.53	3.74	3.66					Zm00001eb303350	5.13451		Zm00001eb078170	-1.19157						Zm00001eb202130	-1.19185	-1.19172		Zm00001eb010370	1.82101	1.34946
Zm00001eb307060	2.1619		Zm00001eb109950	3.73777		Zm00001eb433240	3.45706		Zm00001eb137340	1.5	2.45	2.23					Zm00001eb035780	2.35547		Zm00001eb322510	-1.10817						Zm00001eb042280	-1.25103	-1.28847		Zm00001eb103340	2.81895	2.15542
Zm00001eb157820	2.15046		Zm00001eb137340	2.4546		Zm00001eb237570	3.54735		Zm00001eb001560	1.78	3.67	3.11					Zm00001eb008930	1.54565		Zm00001eb190390	-1.09098						Zm00001eb143060	-2.11957	-2.26775		Zm00001eb020170	2.01993	1.58333
Zm00001eb324170	3.80479		Zm00001eb001560	3.67401		Zm00001eb398250	4.08176		Zm00001eb148130	2.26	3.73	4.06					Zm00001eb053220	2.15552		Zm00001eb317740	-2.97064						Zm00001eb146080	-1.04064	-1.10025		Zm00001eb237910	3.33604	3.00063
Zm00001eb043480	3.23844		Zm00001eb148130	3.72884		Zm00001eb410860	3.17055		Zm00001eb156870	3.23	4.42	4.2					Zm00001eb114360	1.37229		Zm00001eb183010	-1.10846						Zm00001eb298030	3.19869	3.07998		Zm00001eb096370	4.27993	4.19488
Zm00001eb173390	2.29351		Zm00001eb156870	4.42377		Zm00001eb417450	3.48035		Zm00001eb032330	3.49	5.44	5.35					Zm00001eb336810	1.13999		Zm00001eb258280	-1.10394						Zm00001eb430440	1.46408	1.38568		Zm00001eb084940	1.76237	1.2908
Zm00001eb069330	2.30376		Zm00001eb032330	5.44444		Zm00001eb096490	2.23537		Zm00001eb179780	2.56	3.81	3.05					Zm00001eb124750	1.48942		Zm00001eb162330	-1.14894						Zm00001eb403450	2.22425	1.80288		Zm00001eb113050	3.05884	3.1318
Zm00001eb308150	1.65947		Zm00001eb179780	3.80912		Zm00001eb177090	7.15125		Zm00001eb125340	2.09	4.17	3.82					Zm00001eb310060	-1.00336		Zm00001eb004250	-1.41576						Zm00001eb312920	2.58659	2.16722		Zm00001eb157490	2.67925	2.33081
Zm00001eb418460	2.57411		Zm00001eb125340	4.17192		Zm00001eb000580	3.11846		Zm00001eb416090	2.61	2.89	3.24					Zm00001eb207280	-1.54864		Zm00001eb171100	-1.44748						Zm00001eb238710	1.21	1.27278		Zm00001eb380130	2.16827	1.87312
Zm00001eb249210	1.91828		Zm00001eb416090	2.89469		Zm00001eb307060	2.83856		Zm00001eb348300	2.17	2.58	2.95					Zm00001eb400010	1.62141		Zm00001eb419590	-1.35718						Zm00001eb016680	-1.19909	-1.22946		Zm00001eb005700	3.12196	2.919
Zm00001eb068400	1.87455		Zm00001eb348300	2.58204		Zm00001eb271780	3.98257		Zm00001eb068530	2.47	4.98	3.57					Zm00001eb243700	1.82633		Zm00001eb004160	-1.39801						Zm00001eb012410	-2.8875	-2.24338		Zm00001eb270190	3.28428	2.93829
Zm00001eb238780	2.6956		Zm00001eb068530	4.98012		Zm00001eb023600	3.30963		Zm00001eb361640	2.06	3.34	4.16					Zm00001eb147110	2.28268		Zm00001eb353940	-1.19846						Zm00001eb395660	2.7277	2.79538		Zm00001eb141880	2.64589	1.73978
Zm00001eb369700	2.73485		Zm00001eb361640	3.3384		Zm00001eb229630	3.10679		Zm00001eb307060	2.16	2.65	2.84					Zm00001eb374390	1.75856		Zm00001eb365210	-1.11998						Zm00001eb281930	1.68178	1.48004		Zm00001eb327560	4.17841	4.1561
Zm00001eb399900	2.38362		Zm00001eb307060	2.64667		Zm00001eb220390	4.26847		Zm00001eb010500	1.87	2.5	2.73					Zm00001eb126330	1.64684		Zm00001eb229050	-1.14741						Zm00001eb244930	1.80009	1.39886		Zm00001eb359290	3.3733	3.4307
Zm00001eb058370	2.2965		Zm00001eb010500	2.50457		Zm00001eb271440	2.02067		Zm00001eb367240	2.05	4.43	5.36					Zm00001eb333590	-1.07018		Zm00001eb210450	-1.12978						Zm00001eb242400	6.1895	5.7236		Zm00001eb145580	1.8837	1.81862
Zm00001eb128850	2.79872		Zm00001eb367240	4.43224		Zm00001eb076180	3.46095		Zm00001eb098840	2.75	4.38	4					Zm00001eb376660	1.21205		Zm00001eb123970	-1.41642						Zm00001eb184970	5.00775	4.71487		Zm00001eb012070	2.92151	2.8596
Zm00001eb417370	1.51943		Zm00001eb098840	4.38422		Zm00001eb319850	5.622		Zm00001eb289580	2.26	2.8	3.25					Zm00001eb100410	2.33906		Zm00001eb130620	1.15961						Zm00001eb420350	-1.01115	-1.01996		Zm00001eb387070	2.13509	1.41358
Zm00001eb167820	2.005		Zm00001eb289580	2.8027		Zm00001eb112950	3.07703		Zm00001eb211760	3.55	6.14	5.64					Zm00001eb294120	1.06078		Zm00001eb253180	-1.29368						Zm00001eb138050	1.27991	1.34193		Zm00001eb138700	3.46029	2.34469
Zm00001eb096490	1.67783		Zm00001eb211760	6.1382		Zm00001eb153470	4.75905		Zm00001eb347090	2.59	3.31	3.7					Zm00001eb103330	1.51587		Zm00001eb071070	-1.2564						Zm00001eb141350	-1.40566	-1.355		Zm00001eb232560	3.15712	3.12227
Zm00001eb112950	2.33275		Zm00001eb347090	3.31368		Zm00001eb172420	2.82048		Zm00001eb161870	2.17	3.88	3.31					Zm00001eb177100	-1.47152		Zm00001eb267190	1.73545						Zm00001eb120280	-1.1215	-1.15332		Zm00001eb242570	2.48332	2.59125
Zm00001eb066960	1.89606		Zm00001eb161870	3.87549		Zm00001eb430940	-1.91863		Zm00001eb126980	2.26	3.23	3.79					Zm00001eb047360	1.98332		Zm00001eb002170	-1.17198						Zm00001eb275560	-1.99752	-1.94415		Zm00001eb180330	1.84977	1.56663
Zm00001eb252190	1.91298		Zm00001eb126980	3.2277		Zm00001eb023840	3.75772		Zm00001eb118930	1.82	2.51	2.35					Zm00001eb009990	-1.48919		Zm00001eb417550	1.84498						Zm00001eb382100	1.29905	1.27707		Zm00001eb160010	2.31919	1.75366
Zm00001eb289580	2.25645		Zm00001eb118930	2.50985		Zm00001eb317430	3.15223		Zm00001eb120200	1.99	3.14	3.66					Zm00001eb130500	2.12025		Zm00001eb150910	3.33779						Zm00001eb113210	3.42708	3.38674		Zm00001eb012180	1.71428	1.49525
Zm00001eb043580	1.92458		Zm00001eb120200	3.13843		Zm00001eb143230	2.75134		Zm00001eb047990	2.32	3.49	3.47					Zm00001eb062860	2.25628		Zm00001eb158830	-1.29208						Zm00001eb121680	-1.74574	-1.64237		Zm00001eb063610	2.03365	1.45843
Zm00001eb194160	5.87869		Zm00001eb047990	3.49148		Zm00001eb233790	3.87896		Zm00001eb368160	3.75	4.26	4.33					Zm00001eb135090	-1.24939		Zm00001eb413440	-1.48913						Zm00001eb216690	-1.14005	-1.11		Zm00001eb323700	1.96041	1.72163
Zm00001eb029020	2.44074		Zm00001eb368160	4.26016		Zm00001eb297100	4.1951		Zm00001eb066130	2.57	3.49	3.64					Zm00001eb346830	1.81233		Zm00001eb144990	-1.88364						Zm00001eb067900	1.26843	1.15915		Zm00001eb332120	3.54321	3.53393
Zm00001eb011840	1.71426		Zm00001eb066130	3.49382		Zm00001eb028760	5.63038		Zm00001eb378210	2.11	3.48	3.31					Zm00001eb101560	1.367		Zm00001eb434470	-1.22493						Zm00001eb382500	4.09972	3.60712		Zm00001eb350830	1.4911	1.59827
Zm00001eb295000	2.31777		Zm00001eb378210	3.47886		Zm00001eb126710	-2.24486		Zm00001eb175860	1.26	1.87	1.65					Zm00001eb279870	1.83847		Zm00001eb142710	1.00067						Zm00001eb154040	-1.96511	-1.74058		Zm00001eb406650	4.22379	4.00175
Zm00001eb275250	2.34301		Zm00001eb175860	1.86562		Zm00001eb362740	3.08183		Zm00001eb332100	3.99	5.46	5.09					Zm00001eb356000	1.04766		Zm00001eb284910	-1.19725						Zm00001eb418870	1.2864	1.29172		Zm00001eb227700	1.95991	1.79239
Zm00001eb335590	1.62279		Zm00001eb332100	5.45588		Zm00001eb433800	4.07556		Zm00001eb226840	2.43	4.03	4.04					Zm00001eb248500	2.47248		Zm00001eb114880	-1.06614						Zm00001eb377460	3.17232	3.08067		Zm00001eb390210	2.62255	2.25052
Zm00001eb302760	3.00266		Zm00001eb226840	4.02501		Zm00001eb216610	2.76611		Zm00001eb209690	3.29	5.07	4.71					Zm00001eb409780	2.7748		Zm00001eb094550	-1.2039						Zm00001eb411600	1.9554	1.5953		Zm00001eb006770	1.95775	1.92363
Zm00001eb195590	2.07323		Zm00001eb209690	5.07439		Zm00001eb316630	2.39941		Zm00001eb255490	3.01	3.9	3.97					Zm00001eb066650	1.47778		Zm00001eb276760	1.07083						Zm00001eb384250	1.60606	1.60828		Zm00001eb064420	1.74006	1.62695
Zm00001eb294520	2.63077		Zm00001eb255490	3.89744		Zm00001eb031840	4.72402		Zm00001eb257730	2.32	3.06	3.22					Zm00001eb280870	1.86536		Zm00001eb227820	-1.36711						Zm00001eb388810	-1.19599	-1.17207		Zm00001eb065000	3.15291	2.7252
Zm00001eb140430	2.90481		Zm00001eb257730	3.05979		Zm00001eb062510	3.59853		Zm00001eb317350	1.49	2.84	2.65					Zm00001eb246590	-1.09999		Zm00001eb337780	-1.80905						Zm00001eb245670	2.01065	1.8191		Zm00001eb163830	1.91385	1.8301
Zm00001eb012880	2.54149		Zm00001eb317350	2.84143		Zm00001eb037570	2.26038		Zm00001eb252840	3.93	4.85	5.04					Zm00001eb285790	3.73839		Zm00001eb403080	2.28132						Zm00001eb035100	-1.48505	-1.48623		Zm00001eb309040	2.3608	2.07575
Zm00001eb334230	2.50702		Zm00001eb252840	4.85113		Zm00001eb098220	5.75663		Zm00001eb064840	2.31	4.01	3.56					Zm00001eb038380	3.62965		Zm00001eb077380	-1.08699						Zm00001eb322240	-1.09509	-1.07503		Zm00001eb197520	3.72793	3.85547
Zm00001eb252840	3.92553		Zm00001eb064840	4.01449		Zm00001eb123380	4.05543		Zm00001eb324900	1.86	3.16	2.67					Zm00001eb215920	1.50292		Zm00001eb335080	2.69776						Zm00001eb375320	-1.39473	-1.37553		Zm00001eb052550	4.96422	4.28066
Zm00001eb002090	2.08817		Zm00001eb324900	3.15652		Zm00001eb395970	3.91612		Zm00001eb201240	4.22	5.35	6.21					Zm00001eb381980	1.67401		Zm00001eb220640	-1.10122						Zm00001eb028770	1.47581	1.31456		Zm00001eb313500	2.50179	2.42651
Zm00001eb116470	2.89585		Zm00001eb201240	5.34601		Zm00001eb039280	3.34752		Zm00001eb342370	2.52	2.97	3.11					Zm00001eb120990	6.85284		Zm00001eb240230	-1.1254						Zm00001eb233040	-2.26412	-1.69998		Zm00001eb082730	3.15937	2.74265
Zm00001eb078650	2.61172		Zm00001eb428020	3.97556		Zm00001eb368530	4.29104		Zm00001eb054880	2.11	3.57	3.4					Zm00001eb075710	1.46496		Zm00001eb100110	-1.15926						Zm00001eb086180	2.47573	2.07798		Zm00001eb020100	3.01077	3.25578
Zm00001eb037570	1.7182		Zm00001eb178990	4.1771		Zm00001eb414810	3.95051		Zm00001eb226530	2.69	3.77	3.55					Zm00001eb042460	2.79022		Zm00001eb040310	1.1863						Zm00001eb022920	1.47295	1.25297		Zm00001eb102900	3.8288	3.32019
Zm00001eb190200	2.27711		Zm00001eb342370	2.96553		Zm00001eb285030	2.8212		Zm00001eb433800	3.31	3.79	4.08					Zm00001eb034800	1.29612		Zm00001eb210930	-1.04855						Zm00001eb311150	1.93696	1.71536		Zm00001eb357070	2.66291	1.8199
Zm00001eb394430	2.38195		Zm00001eb054880	3.56974		Zm00001eb148720	3.36469		Zm00001eb227760	1.68	2.84	2.94					Zm00001eb215830	-1.79866		Zm00001eb060310	-1.65999						Zm00001eb318910	4.60006	4.43506		Zm00001eb001190	3.13699	2.91086
Zm00001eb102590	2.94198		Zm00001eb226530	3.76581		Zm00001eb157310	3.15512		Zm00001eb375730	1.88	2.68	2.83					Zm00001eb100950	1.21684		Zm00001eb074430	-1.11449						Zm00001eb077010	-1.13165	-1.08347		Zm00001eb194270	2.96492	2.94612
Zm00001eb273440	1.90771		Zm00001eb433800	3.78857		Zm00001eb185240	2.37351		Zm00001eb112950	2.33	2.83	3.08					Zm00001eb023530	2.00643		Zm00001eb429790	4.29599						Zm00001eb265310	5.4622	4.34872		Zm00001eb040280	2.97039	2.5025
Zm00001eb299920	2.80888		Zm00001eb227760	2.84479		Zm00001eb158950	2.38847		Zm00001eb247430	4.18	3.95	5.07					Zm00001eb397250	-1.08158		Zm00001eb018220	-1.29256						Zm00001eb383460	3.78973	3.61403		Zm00001eb097950	4.12848	3.44697
Zm00001eb410910	3.2948		Zm00001eb375730	2.68462		Zm00001eb350580	4.23835		Zm00001eb002090	2.09	2.56	2.6					Zm00001eb114330	6.61567		Zm00001eb267090	-1.12235						Zm00001eb071090	-2.99126	-1.69455		Zm00001eb422370	3.01395	2.52437
Zm00001eb076540	2.03511		Zm00001eb112950	2.82704		Zm00001eb043700	4.2196		Zm00001eb192670	1.84	3.53	3.01					Zm00001eb405880	-1.43169		Zm00001eb285130	-1.19547						Zm00001eb078110	-2.22919	-1.79002		Zm00001eb101840	3.25786	2.98365
Zm00001eb018960	1.62213		Zm00001eb247430	3.95166		Zm00001eb394710	5.29587		Zm00001eb326810	2.1	2.79	2.94					Zm00001eb430230	-1.09599		Zm00001eb419400	-1.14502						Zm00001eb125560	2.46131	2.21079		Zm00001eb188280	2.72733	2.48848
Zm00001eb171660	3.23874		Zm00001eb002090	2.55949		Zm00001eb257730	3.21692		Zm00001eb041120	2.25	2.95	2.72					Zm00001eb118090	5.91891		Zm00001eb053500	-1.05062						Zm00001eb381190	3.61427	3.38456		Zm00001eb292680	2.72337	1.77362
Zm00001eb068460	3.27077		Zm00001eb192670	3.53226		Zm00001eb414320	5.13455		Zm00001eb112360	2.76	4.64	4.91					Zm00001eb135040	2.31182		Zm00001eb053290	-1.67276						Zm00001eb257490	-1.45344	-1.32461		Zm00001eb162070	2.07213	2.19694
Zm00001eb057190	2.70865		Zm00001eb326810	2.79488		Zm00001eb283440	3.35363		Zm00001eb207560	2.44	3.65	3.24					Zm00001eb167130	2.01291		Zm00001eb031340	1.01744						Zm00001eb320540	-1.62124	-1.207		Zm00001eb428210	2.74428	1.99227
Zm00001eb317430	2.3473		Zm00001eb266420	3.4893		Zm00001eb074600	3.75308		Zm00001eb289190	1.11	2.22	1.61					Zm00001eb167830	1.89493		Zm00001eb054280	-2.58175						Zm00001eb142900	6.91264	5.8106		Zm00001eb054040	2.61998	2.2317
Zm00001eb285030	2.12856		Zm00001eb041120	2.94938		Zm00001eb139740	2.75353		Zm00001eb050510	2.76	3.68	3.89					Zm00001eb414530	3.18972		Zm00001eb042420	-1.30168						Zm00001eb414630	1.78299	1.50412		Zm00001eb327310	1.91058	1.92762
Zm00001eb119840	3.16213		Zm00001eb112360	4.64382		Zm00001eb108360	4.45949		Zm00001eb100380	2.38	3.83	4.69					Zm00001eb071770	-1.29492		Zm00001eb413560	-2.16477						Zm00001eb429350	-1.93761	-1.84678		Zm00001eb218680	3.88652	5.13508
Zm00001eb319390	2.29397		Zm00001eb207560	3.64671		Zm00001eb292890	2.19514		Zm00001eb343680	1.98	2.7	2.66					Zm00001eb189290	1.43694		Zm00001eb332830	-1.12758						Zm00001eb225960	2.96763	2.44914		Zm00001eb093670	2.64192	2.10705
Zm00001eb326850	2.76564		Zm00001eb289190	2.21654		Zm00001eb417360	3.57373		Zm00001eb275140	3.03	4.04	3.29					Zm00001eb274030	2.64346		Zm00001eb014820	-1.78988						Zm00001eb312910	1.67889	1.28803		Zm00001eb324000	3.15306	3.14755
Zm00001eb032690	1.91277		Zm00001eb050510	3.67977		Zm00001eb120980	4.89589		Zm00001eb370670	2.87	4.32	3.79					Zm00001eb230520	1.83595		Zm00001eb256480	-1.10083						Zm00001eb001780	1.5877	1.28549		Zm00001eb214420	2.2082	2.0205
Zm00001eb423780	2.52147		Zm00001eb100380	3.8262		Zm00001eb359360	3.89022		Zm00001eb044150	2.44	3.27	3.3					Zm00001eb423310	1.36838		Zm00001eb293550	-1.19068						Zm00001eb375460	3.09513	2.43099		Zm00001eb429540	1.94191	1.8593
Zm00001eb125820	2.82968		Zm00001eb343680	2.69627		Zm00001eb066130	3.63766		Zm00001eb108360	2.75	4.17	4.46					Zm00001eb212470	1.19006		Zm00001eb406960	-2.30542						Zm00001eb283800	-1.34601	-1.24934		Zm00001eb390750	3.02003	2.76094
Zm00001eb144930	2.46968		Zm00001eb194010	3.58876		Zm00001eb400610	4.29958		Zm00001eb398830	2.89	3.85	3.83					Zm00001eb090080	3.80879		Zm00001eb017000	-1.12928						Zm00001eb432730	-1.79137	-1.61506		Zm00001eb067280	1.76556	1.5487
Zm00001eb327350	2.02755		Zm00001eb275140	4.0424		Zm00001eb030170	3.39198		Zm00001eb220390	2.69	3.87	4.27					Zm00001eb397010	1.60005		Zm00001eb354110	-1.12016						Zm00001eb265850	5.77025	5.32457		Zm00001eb149740	3.59988	3.89942
Zm00001eb254540	1.62024		Zm00001eb370670	4.31716		Zm00001eb354920	3.90904		Zm00001eb059500	2.41	2.7	3.15					Zm00001eb267290	-1.11228		Zm00001eb253850	-1.26731						Zm00001eb072560	-1.47276	-1.35857		Zm00001eb406990	3.37886	2.82043
Zm00001eb082820	3.11322		Zm00001eb044150	3.27114		Zm00001eb256380	3.76256		Zm00001eb061740	1.98	2.59	2.66					Zm00001eb001720	1.18174		Zm00001eb152770	-2.03943										Zm00001eb406350	2.19299	1.81689
Zm00001eb271440	1.47439		Zm00001eb108360	4.16595		Zm00001eb375730	2.82812		Zm00001eb232590	2.25	3.07	3.21					Zm00001eb128620	1.7879		Zm00001eb031590	1.45456										Zm00001eb328100	2.68054	2.64003
Zm00001eb406730	1.8008		Zm00001eb398830	3.84706		Zm00001eb003440	4.30146		Zm00001eb172170	2.87	3.16	3.29					Zm00001eb124960	1.65855		Zm00001eb259650	1.6242										Zm00001eb211500	2.72438	2.45223
Zm00001eb254130	2.48458		Zm00001eb220390	3.87105		Zm00001eb112360	4.90545		Zm00001eb328090	3.27	4.74	5.29					Zm00001eb041220	1.99442		Zm00001eb152940	-1.18565										Zm00001eb304010	2.99275	2.95119
Zm00001eb204180	2.09256		Zm00001eb059500	2.69802		Zm00001eb373110	3.34806		Zm00001eb209660	2.43	3.19	3.36					Zm00001eb167150	-1.04162		Zm00001eb395090	-1.21225										Zm00001eb015250	3.05226	3.10277
Zm00001eb400660	2.92257		Zm00001eb061740	2.59457		Zm00001eb247760	3.05512		Zm00001eb256560	2.51	4.79	4.88					Zm00001eb130530	1.88634		Zm00001eb191790	-1.59836										Zm00001eb037500	2.86716	2.70979
Zm00001eb201240	4.21626		Zm00001eb232590	3.06521		Zm00001eb380490	3.12165		Zm00001eb155340	2.45	3.87	3.41					Zm00001eb300250	2.06901		Zm00001eb161030	-1.17641										Zm00001eb158780	2.26279	2.58519
Zm00001eb231730	2.63232		Zm00001eb172170	3.16412		Zm00001eb140880	4.79324		Zm00001eb386770	1.81	3.1	2.89					Zm00001eb225820	1.8008		Zm00001eb068290	-1.29643										Zm00001eb050710	3.35768	3.9533
Zm00001eb409710	3.26166		Zm00001eb328090	4.74005		Zm00001eb342370	3.11152		Zm00001eb139740	2.23	2.56	2.75					Zm00001eb144800	2.40816		Zm00001eb302390	-1.83694										Zm00001eb422170	2.48872	2.80944
Zm00001eb226210	3.08798		Zm00001eb209660	3.1932		Zm00001eb430610	3.04962		Zm00001eb285030	2.13	2.61	2.82					Zm00001eb174400	-1.4132		Zm00001eb047120	1.76856										Zm00001eb042870	2.93786	3.32801
Zm00001eb137370	1.83758		Zm00001eb256560	4.79446		Zm00001eb326810	2.94332		Zm00001eb407210	2.69	4.89	4.55					Zm00001eb430570	6.04578		Zm00001eb209640	-2.17514										Zm00001eb366460	2.40266	2.49015
Zm00001eb347090	2.59192		Zm00001eb155340	3.87428		Zm00001eb368740	4.0121		Zm00001eb410860	2.42	2.83	3.17					Zm00001eb186980	1.63141		Zm00001eb379370	-2.02966										Zm00001eb001010	2.40263	1.93219
Zm00001eb091400	2.01215		Zm00001eb386770	3.1014		Zm00001eb030730	3.16539		Zm00001eb137810	3.7	4.75	4.39					Zm00001eb154300	2.3814		Zm00001eb294600	-1.82736										Zm00001eb331000	1.12621	1.57684
Zm00001eb166630	2.97897		Zm00001eb139740	2.55753		Zm00001eb036750	4.64362		Zm00001eb327110	2.35	3.78	3.65					Zm00001eb139570	1.50909		Zm00001eb200510	2.47442										Zm00001eb172590	1.60771	1.4479
Zm00001eb009150	2.61408		Zm00001eb285030	2.60951		Zm00001eb290580	-2.02073		Zm00001eb287250	1.56	2.71	2.43					Zm00001eb121900	2.61555		Zm00001eb295610	3.15185										Zm00001eb406180	2.69994	2.14288
Zm00001eb007320	3.39468		Zm00001eb407210	4.88701		Zm00001eb092640	5.36155		Zm00001eb251250	3.63	5.5	5.04					Zm00001eb025660	-2.3273		Zm00001eb375700	-1.16034										Zm00001eb078890	2.73027	2.53107
Zm00001eb063910	3.06311		Zm00001eb410860	2.83116		Zm00001eb205090	3.761		Zm00001eb099920	2.69	2.29	3.21					Zm00001eb353550	1.86678		Zm00001eb017310	-1.00125										Zm00001eb358170	1.90514	1.93257
Zm00001eb154800	2.4981		Zm00001eb137810	4.75019		Zm00001eb252840	5.04013		Zm00001eb331730	2.86	3.07	3.27					Zm00001eb082210	-1.92818		Zm00001eb001130	1.1405										Zm00001eb384970	2.14766	1.58342
Zm00001eb353330	4.06924		Zm00001eb327110	3.77544		Zm00001eb059540	3.20158		Zm00001eb353330	4.07	5.08	5.14					Zm00001eb259430	1.28654		Zm00001eb096320	-2.19486										Zm00001eb404650	2.91871	2.88272
Zm00001eb172420	2.0313		Zm00001eb287250	2.70592		Zm00001eb370870	5.74269		Zm00001eb123380	2.95	3.71	4.06					Zm00001eb318160	-1.04338		Zm00001eb417140	1.3328										Zm00001eb332560	2.33758	2.43053
Zm00001eb339400	4.03113		Zm00001eb251250	5.49632		Zm00001eb050510	3.88603		Zm00001eb326780	2.62	2.64	2.74					Zm00001eb146310	1.57223		Zm00001eb430750	1.7679										Zm00001eb192200	3.38867	3.64818
Zm00001eb354920	2.89603		Zm00001eb099920	2.29159		Zm00001eb002510	2.6059		Zm00001eb072660	1.61	2.49	2.47					Zm00001eb073650	1.64718		Zm00001eb219790	1.33478										Zm00001eb283520	2.60386	2.55561
Zm00001eb030730	2.35651		Zm00001eb331730	3.06734		Zm00001eb152110	4.0243		Zm00001eb252100	1.42	2.8	2.81					Zm00001eb244020	2.0294		Zm00001eb153090	-1.29364										Zm00001eb171200	3.23789	3.20493
Zm00001eb017930	2.0994		Zm00001eb353330	5.08378		Zm00001eb331730	3.26789		Zm00001eb092600	4.42	4.94	4.91					Zm00001eb134560	1.52209		Zm00001eb118850	-1.25297										Zm00001eb026630	2.46391	1.8904
Zm00001eb392340	2.94875		Zm00001eb123380	3.71114		Zm00001eb030400	4.17464		Zm00001eb298320	2.19	3.61	3.27					Zm00001eb345650	-1.18646		Zm00001eb268200	-2.4834										Zm00001eb025780	2.0771	2.26123
Zm00001eb243040	1.91958		Zm00001eb326780	2.63628		Zm00001eb418410	3.58796		Zm00001eb260600	1.37	2.17	1.95					Zm00001eb111350	1.10624		Zm00001eb160470	1.23108										Zm00001eb180950	2.46244	2.58239
Zm00001eb256320	2.29462		Zm00001eb072660	2.49301		Zm00001eb211030	3.46302		Zm00001eb255960	1.72	3.16	2.71					Zm00001eb358730	1.47585		Zm00001eb104540	-1.18585										Zm00001eb024150	2.54223	2.43002
Zm00001eb033120	3.10119		Zm00001eb252100	2.79756		Zm00001eb164750	1.85882		Zm00001eb418730	2.01	3.85	3.85					Zm00001eb410170	1.32952		Zm00001eb397350	1.06859										Zm00001eb362480	1.92133	1.56352
Zm00001eb301380	2.61578		Zm00001eb092600	4.94476		Zm00001eb048140	3.445		Zm00001eb022630	3.15	3.32	4.05					Zm00001eb357920	3.08322		Zm00001eb315150	3.03799										Zm00001eb107760	2.66464	2.33223
Zm00001eb265610	1.38986		Zm00001eb298320	3.60782		Zm00001eb177830	3.94625		Zm00001eb033030	1.77	2.26	2.35					Zm00001eb044980	-1.02347		Zm00001eb083810	-2.09322										Zm00001eb249700	2.60851	2.39761
Zm00001eb108510	2.05391		Zm00001eb260600	2.16511		Zm00001eb347310	5.4813		Zm00001eb432320	4.03	5.88	5.6					Zm00001eb347120	1.68299		Zm00001eb122500	1.93535										Zm00001eb059400	5.36445	4.27717
Zm00001eb221600	1.97702		Zm00001eb224180	3.59153		Zm00001eb201110	3.74515		Zm00001eb421690	3.82	5.31	5.4					Zm00001eb071890	1.88409		Zm00001eb047310	-1.03659										Zm00001eb207420	3.48987	3.14783
Zm00001eb007670	2.55133		Zm00001eb255960	3.15679		Zm00001eb195270	3.00803		Zm00001eb192760	2.28	4.15	3.5					Zm00001eb311110	2.12138		Zm00001eb169190	-1.19626										Zm00001eb337830	2.15573	2.12161
Zm00001eb022730	3.5204		Zm00001eb418730	3.84731		Zm00001eb091420	3.27976		Zm00001eb148720	2.41	3.08	3.36					Zm00001eb376970	1.61775		Zm00001eb339670	-2.28517										Zm00001eb404790	2.59931	1.80405
Zm00001eb255490	3.00533		Zm00001eb417240	3.30987		Zm00001eb284140	3.68972		Zm00001eb107670	1.58	2.65	2.46					Zm00001eb151540	1.34369		Zm00001eb067720	-1.08244										Zm00001eb361040	1.94998	1.78997
Zm00001eb123380	2.95075		Zm00001eb022630	3.31753		Zm00001eb106790	4.89364		Zm00001eb017930	2.1	2.61	2.49					Zm00001eb338460	2.03861		Zm00001eb233610	-1.07017										Zm00001eb279370	3.60853	3.44247
Zm00001eb291850	1.61439		Zm00001eb033030	2.25796		Zm00001eb417370	1.91077		Zm00001eb199470	1.99	2.68	2.69					Zm00001eb375600	1.52497		Zm00001eb368890	-1.99314										Zm00001eb214870	1.80206	1.28767
Zm00001eb201180	3.64593		Zm00001eb432320	5.88167		Zm00001eb209660	3.36461		Zm00001eb419890	1.63	1.81	2.35					Zm00001eb336490	1.47731		Zm00001eb334800	-1.89872										Zm00001eb228100	5.66967	4.99981
Zm00001eb026300	-1.65416		Zm00001eb421690	5.30773		Zm00001eb111390	3.17075		Zm00001eb292280	2.37	3.04	3.49					Zm00001eb032310	3.01432		Zm00001eb402770	-1.10033										Zm00001eb399590	2.71454	2.50292
Zm00001eb328820	2.96868		Zm00001eb192760	4.14968		Zm00001eb084490	3.8911		Zm00001eb214250	2.44	3.34	2.82					Zm00001eb416900	3.50042		Zm00001eb278650	-1.09163										Zm00001eb265860	3.38775	3.16471
Zm00001eb344400	5.31987		Zm00001eb148720	3.07622		Zm00001eb045340	4.23966		Zm00001eb374810	2.98	4.44	4.27					Zm00001eb046010	2.823		Zm00001eb269580	-2.69836										Zm00001eb277280	2.59988	2.47293
Zm00001eb211980	2.49131		Zm00001eb418990	3.73737		Zm00001eb005190	3.76181		Zm00001eb394710	2.42	4.83	5.3					Zm00001eb007140	-1.2385		Zm00001eb176980	-1.46194										Zm00001eb329380	3.66339	3.50793
Zm00001eb422440	1.72489		Zm00001eb107670	2.65474		Zm00001eb409700	4.04239		Zm00001eb064740	2.7	3.97	3.56					Zm00001eb109620	1.34832		Zm00001eb331220	-2.0474										Zm00001eb146160	2.24516	2.25011
Zm00001eb016850	1.60391		Zm00001eb017930	2.61019		Zm00001eb232590	3.21438		Zm00001eb122670	3.21	5.5	5.74					Zm00001eb072900	3.94026		Zm00001eb129480	3.06154										Zm00001eb166870	2.02726	2.06725
Zm00001eb305770	3.38202		Zm00001eb199470	2.6839		Zm00001eb102590	3.74869		Zm00001eb417370	1.52	1.78	1.91					Zm00001eb431010	6.85143		Zm00001eb255760	2.58842										Zm00001eb099470	2.44146	2.32293
Zm00001eb002510	1.92734		Zm00001eb419890	1.81226		Zm00001eb241870	3.27641		Zm00001eb234730	1.75	2.45	2.25					Zm00001eb399350	-1.12907		Zm00001eb231630	-1.15046										Zm00001eb269390	2.14758	1.37233
Zm00001eb081030	1.93092		Zm00001eb292280	3.03762		Zm00001eb183190	3.72033		Zm00001eb295000	2.32	2.73	2.73					Zm00001eb280700	5.09236		Zm00001eb053960	-1.09855										Zm00001eb378800	2.19151	1.93338
Zm00001eb280670	2.34688		Zm00001eb214250	3.34347		Zm00001eb227760	2.94074		Zm00001eb326850	2.77	3.34	3.54					Zm00001eb022890	1.80809		Zm00001eb367000	-1.89506										Zm00001eb140230	4.00524	3.59027
Zm00001eb017400	1.92151		Zm00001eb374810	4.44456		Zm00001eb368160	4.33201		Zm00001eb028760	5.02	5.05	5.63					Zm00001eb123370	2.03201		Zm00001eb269100	-1.13739										Zm00001eb124210	2.00738	1.68767
Zm00001eb430610	2.23772		Zm00001eb394710	4.82689		Zm00001eb179900	-2.70278		Zm00001eb084490	2.51	3.62	3.89					Zm00001eb157060	2.36065		Zm00001eb256430	-1.21909										Zm00001eb041710	2.32887	2.37878
Zm00001eb080230	4.15301		Zm00001eb064740	3.97061		Zm00001eb246600	3.37608		Zm00001eb355740	1.81	2.88	2.75					Zm00001eb076040	2.21792		Zm00001eb035840	-1.13646										Zm00001eb061060	2.19262	1.85294
Zm00001eb167170	2.9518		Zm00001eb122670	5.4995		Zm00001eb255490	3.96844		Zm00001eb137500	1.54	2.71	2.49					Zm00001eb021050	2.55878		Zm00001eb117220	-1.22749										Zm00001eb243130	2.0967	1.86094
Zm00001eb149850	2.5766		Zm00001eb417370	1.77536		Zm00001eb324170	4.6715		Zm00001eb283440	2.29	3.05	3.35					Zm00001eb316130	1.53008		Zm00001eb108390	-1.23136										Zm00001eb319090	2.21206	1.85342
Zm00001eb336040	5.90134		Zm00001eb234730	2.45352		Zm00001eb256320	3.01983		Zm00001eb045340	3.07	3.94	4.24					Zm00001eb362650	1.82437		Zm00001eb426260	1.87672										Zm00001eb238070	4.43793	4.71571
Zm00001eb110220	-2.06719		Zm00001eb295000	2.72719		Zm00001eb172170	3.28916		Zm00001eb291850	1.61	2.01	2.06					Zm00001eb276590	1.4775		Zm00001eb306580	-1.07564										Zm00001eb401490	3.18964	3.21299
Zm00001eb095360	2.25442		Zm00001eb326850	3.33898		Zm00001eb326850	3.54339		Zm00001eb407460	3.44	4.75	4.32					Zm00001eb047280	2.29547		Zm00001eb382730	-1.01604										Zm00001eb072650	2.7002	2.04634
Zm00001eb153470	3.37555		Zm00001eb028760	5.0467		Zm00001eb058800	6.10176		Zm00001eb250960	3.19	4.63	4.61					Zm00001eb204300	-1.26308		Zm00001eb265270	1.1512										Zm00001eb017630	3.92453	3.98209
Zm00001eb049660	3.19293		Zm00001eb084490	3.61521		Zm00001eb019050	2.98345		Zm00001eb283070	2.49	4.64	3.95					Zm00001eb218160	6.47109		Zm00001eb171180	-1.19162										Zm00001eb360360	3.34164	3.3837
Zm00001eb302300	2.75781		Zm00001eb355740	2.88003		Zm00001eb043580	2.39617		Zm00001eb043580	1.92	2.25	2.4					Zm00001eb224000	2.00814		Zm00001eb334750	-2.2522										Zm00001eb043120	2.52795	2.2431
Zm00001eb095030	1.69909		Zm00001eb137500	2.70817		Zm00001eb116230	3.88304		Zm00001eb098220	3.28	5.18	5.76					Zm00001eb075250	1.16521		Zm00001eb045740	1.94609										Zm00001eb288670	1.86818	1.45397
Zm00001eb053580	3.34214		Zm00001eb283440	3.04826		Zm00001eb060490	4.0078		Zm00001eb090060	2.5	2.25	2.95					Zm00001eb254600	1.48656		Zm00001eb384260	-1.05961										Zm00001eb066890	2.45972	3.38466
Zm00001eb062510	2.56538		Zm00001eb045340	3.93569		Zm00001eb012700	4.02246		Zm00001eb042780	2.71	3.6	3.79					Zm00001eb179840	-1.18856		Zm00001eb163290	-2.05935										Zm00001eb383580	2.04511	1.95512
Zm00001eb257730	2.32134		Zm00001eb291850	2.00572		Zm00001eb190200	2.85907		Zm00001eb334230	2.51	2.94	2.89					Zm00001eb313720	1.54844		Zm00001eb029610	-2.10124										Zm00001eb113820	3.56239	3.73795
Zm00001eb268650	1.94939		Zm00001eb323530	3.93302		Zm00001eb044240	2.94775		Zm00001eb125060	1.73	2.47	2.49					Zm00001eb345110	-1.52374		Zm00001eb175610	-1.63334										Zm00001eb291320	3.03229	2.87857
Zm00001eb071190	2.41926		Zm00001eb407460	4.75034		Zm00001eb140370	2.47565		Zm00001eb038710	1.76	2.71	2.32					Zm00001eb151190	1.9958		Zm00001eb344750	-1.09806										Zm00001eb317780	1.17482	1.53154
Zm00001eb052520	2.74583		Zm00001eb250960	4.63294		Zm00001eb112210	4.9983		Zm00001eb017940	3.02	4.82	3.78					Zm00001eb264940	1.45893		Zm00001eb287630	-1.54195										Zm00001eb396750	1.45991	1.87879
Zm00001eb169560	4.73209		Zm00001eb283070	4.64477		Zm00001eb050630	3.14619		Zm00001eb201130	2.03	2.74	2.83					Zm00001eb260770	-1.18212		Zm00001eb350990	-1.44431										Zm00001eb406900	4.27544	3.50452
Zm00001eb092850	4.03233		Zm00001eb043580	2.24993		Zm00001eb211980	3.27764		Zm00001eb152740	3.2	4.76	3.94					Zm00001eb239020	-1.3405		Zm00001eb360190	1.32851										Zm00001eb052200	1.98873	1.79035
Zm00001eb010500	1.87018		Zm00001eb098220	5.17713		Zm00001eb299370	4.15643		Zm00001eb369200	2.45	3.5	3.06					Zm00001eb156040	2.34043		Zm00001eb354360	-1.73959										Zm00001eb390180	1.90077	1.20868
Zm00001eb280290	3.12355		Zm00001eb090060	2.25331		Zm00001eb305770	4.44032		Zm00001eb091420	1.92	3.02	3.28					Zm00001eb314580	2.54425		Zm00001eb163930	-1.46664										Zm00001eb233720	1.94016	1.70949
Zm00001eb330530	1.98725		Zm00001eb042780	3.60136		Zm00001eb326780	2.7408		Zm00001eb031840	4.32	4.21	4.72					Zm00001eb004770	-1.3849		Zm00001eb032500	-1.2384										Zm00001eb279210	2.22104	2.55282
Zm00001eb420860	2.55875		Zm00001eb092560	4.41671		Zm00001eb250940	4.88226		Zm00001eb009090	2.4	2.58	2.68					Zm00001eb397140	1.65969		Zm00001eb127200	-1.14798										Zm00001eb232810	5.44829	5.4001
Zm00001eb399140	3.5966		Zm00001eb334230	2.93969		Zm00001eb323530	4.15523		Zm00001eb029020	2.44	2.84	3					Zm00001eb251710	1.93118		Zm00001eb270540	-1.04938										Zm00001eb366290	2.40287	2.27112
Zm00001eb043810	2.38		Zm00001eb125060	2.4749		Zm00001eb002090	2.60113		Zm00001eb338290	2.57	4.22	3.75					Zm00001eb185470	1.86768		Zm00001eb049270	-3.07557										Zm00001eb122410	1.59609	1.72061
Zm00001eb033030	1.76543		Zm00001eb038710	2.71091		Zm00001eb252190	2.36037		Zm00001eb013430	2.53	2.35	2.75					Zm00001eb275710	3.59376		Zm00001eb411700	-1.06015										Zm00001eb297830	2.84941	2.93634
Zm00001eb137810	3.6951		Zm00001eb017940	4.8153		Zm00001eb226840	4.04394		Zm00001eb317430	2.35	2.79	3.15					Zm00001eb150700	1.56604		Zm00001eb224440	-1.03593										Zm00001eb210730	1.6667	1.59376
Zm00001eb380490	2.267		Zm00001eb201130	2.74352		Zm00001eb061740	2.6627		Zm00001eb020540	2.65	4.83	4.14					Zm00001eb213150	-1.60595		Zm00001eb023270	-1.05611										Zm00001eb316850	2.22628	1.98674
Zm00001eb430640	2.62814		Zm00001eb152740	4.76043		Zm00001eb033030	2.34981		Zm00001eb297100	3.44	3.71	4.2					Zm00001eb015490	-1.84628		Zm00001eb283610	-1.2916										Zm00001eb332700	2.00296	1.96553
Zm00001eb234860	2.43388		Zm00001eb369200	3.50479		Zm00001eb167740	2.9474		Zm00001eb029960	2.04	2.65	3.09					Zm00001eb172940	4.01627		Zm00001eb144640	-1.15032										Zm00001eb102940	8.43235	7.95801
Zm00001eb148720	2.41164		Zm00001eb091420	3.01664		Zm00001eb201390	4.12617		Zm00001eb275250	2.34	2.72	3.21					Zm00001eb105150	-1.79194		Zm00001eb192500	-1.1621										Zm00001eb044960	2.25219	2.29377
Zm00001eb041120	2.25006		Zm00001eb031840	4.21038		Zm00001eb126900	1.82703		Zm00001eb318060	2.59	4.2	3.55					Zm00001eb013510	-1.07662		Zm00001eb225260	-1.13747										Zm00001eb187910	2.70955	2.10743
Zm00001eb300040	2.76397		Zm00001eb009090	2.57659		Zm00001eb222250	8.17176		Zm00001eb314510	2.38	2.55	3.31					Zm00001eb345460	1.27601		Zm00001eb386920	-1.08704										Zm00001eb070250	1.38207	1.30337
Zm00001eb417490	2.45073		Zm00001eb029020	2.8399		Zm00001eb334140	4.36797		Zm00001eb347310	2.97	4.99	5.48					Zm00001eb347530	1.27747		Zm00001eb406300	1.40848										Zm00001eb350690	1.72607	1.41416
Zm00001eb352340	2.67868		Zm00001eb338290	4.22342		Zm00001eb047990	3.4716		Zm00001eb186300	2.33	2.92	2.98					Zm00001eb433020	-1.54722		Zm00001eb173650	1.26717										Zm00001eb201100	3.63103	3.19843
Zm00001eb328700	2.38679		Zm00001eb013430	2.3506		Zm00001eb091400	2.57692		Zm00001eb059540	2.56	2.9	3.2					Zm00001eb334680	-1.4576		Zm00001eb350640	1.95842										Zm00001eb011950	2.86451	2.34022
Zm00001eb216570	2.23367		Zm00001eb317430	2.78528		Zm00001eb042780	3.79453		Zm00001eb374260	2.47	2.78	2.78					Zm00001eb139030	1.76626		Zm00001eb219330	-1.69929										Zm00001eb158150	2.67905	2.25426
Zm00001eb071090	-2.99126		Zm00001eb020540	4.83079		Zm00001eb032330	5.34813		Zm00001eb177740	2.7	3.93	3.66					Zm00001eb148670	-1.48067		Zm00001eb330810	-1.64729										Zm00001eb352930	2.49569	2.03352
Zm00001eb061410	4.3874		Zm00001eb297100	3.71107		Zm00001eb298310	2.70887		Zm00001eb185290	2.51	3.39	3.11					Zm00001eb200140	-1.04715		Zm00001eb335030	-2.75697										Zm00001eb386910	4.0203	3.74821
Zm00001eb090230	1.80321		Zm00001eb029960	2.64749		Zm00001eb029020	3.00155		Zm00001eb370960	2.1	3.12	2.82					Zm00001eb138550	2.9012		Zm00001eb252790	-1.03244										Zm00001eb060780	2.52775	2.24691
Zm00001eb186300	2.32728		Zm00001eb275250	2.72269		Zm00001eb122670	5.74435		Zm00001eb214410	1.47	2.5	2.35					Zm00001eb296760	2.37208		Zm00001eb002790	1.6771										Zm00001eb346660	2.43593	2.488
Zm00001eb036750	3.35946		Zm00001eb318060	4.19749		Zm00001eb268650	2.57286		Zm00001eb152200	3.17	3.28	4.19					Zm00001eb335620	1.4214		Zm00001eb295750	1.26148										Zm00001eb214820	1.93556	1.53595
Zm00001eb061740	1.98256		Zm00001eb314510	2.55065		Zm00001eb363490	3.41521		Zm00001eb050540	2.7	4.22	3.86					Zm00001eb138630	-1.2099		Zm00001eb073540	-1.03341										Zm00001eb284000	2.13252	1.80168
Zm00001eb074170	2.29624		Zm00001eb347310	4.99448		Zm00001eb109950	3.65825		Zm00001eb001060	2.48	3.46	3.37					Zm00001eb284090	1.687		Zm00001eb318880	-2.59617										Zm00001eb174900	1.90105	2.12825
Zm00001eb137580	2.91761		Zm00001eb186300	2.92181		Zm00001eb116960	7.37146		Zm00001eb218760	2.78	4.08	4.16					Zm00001eb031610	2.53232		Zm00001eb157210	-1.57626										Zm00001eb349080	2.21581	2.06644
Zm00001eb260090	3.20461		Zm00001eb059540	2.8956		Zm00001eb413930	4.06849		Zm00001eb385970	2.1	3.12	2.83					Zm00001eb166750	2.34224		Zm00001eb212700	-1.07302										Zm00001eb267080	3.50157	3.21517
Zm00001eb000080	-1.44488		Zm00001eb374260	2.77512		Zm00001eb418860	2.69527		Zm00001eb131590	2.19	2.98	3					Zm00001eb234070	3.2102		Zm00001eb380670	-1.73065										Zm00001eb413520	2.76595	2.80117
Zm00001eb229630	2.14183		Zm00001eb177740	3.92756		Zm00001eb076540	2.53512		Zm00001eb410040	3.69	2.48	4.61					Zm00001eb119030	-1.29241		Zm00001eb183860	-1.03537										Zm00001eb040730	2.89269	2.85806
Zm00001eb253110	1.95149		Zm00001eb185290	3.39046		Zm00001eb294520	3.22803		Zm00001eb372180	1.49	2.04	2.05					Zm00001eb253980	2.08747		Zm00001eb332260	2.55844										Zm00001eb294870	2.84794	2.64327
Zm00001eb058050	3.38977		Zm00001eb370960	3.11634		Zm00001eb291540	5.70137		Zm00001eb211980	2.49	3.03	3.28					Zm00001eb287310	-1.38824		Zm00001eb157270	-1.27924										Zm00001eb272550	4.71931	4.77793
Zm00001eb209660	2.43465		Zm00001eb214410	2.50431		Zm00001eb192490	7.51606		Zm00001eb352700	1.94	3.35	2.99					Zm00001eb370330	1.12212		Zm00001eb315710	-1.29234										Zm00001eb204700	1.71583	1.70137
Zm00001eb292280	2.3698		Zm00001eb152200	3.2829		Zm00001eb192480	3.95229		Zm00001eb101760	2.29	3.36	3.39					Zm00001eb405580	1.4572		Zm00001eb076630	-1.35863										Zm00001eb336310	2.10677	1.5684
Zm00001eb045340	3.06606		Zm00001eb050540	4.22387		Zm00001eb421990	4.57582		Zm00001eb038190	2.16	3.03	3.08					Zm00001eb399910	1.15625		Zm00001eb373990	-1.03155										Zm00001eb287370	1.89702	2.20806
Zm00001eb326810	2.09765		Zm00001eb001060	3.46258		Zm00001eb350120	3.1103		Zm00001eb300570	5.22	4.82	5.97					Zm00001eb200620	1.44035		Zm00001eb045870	-1.10806										Zm00001eb106030	2.60396	2.29784
Zm00001eb156870	3.23312		Zm00001eb218760	4.08043		Zm00001eb256560	4.87793		Zm00001eb165260	2.23	4.59	4.04					Zm00001eb413550	-1.02954		Zm00001eb331300	-1.09051										Zm00001eb005380	2.12205	1.86031
Zm00001eb394050	2.04023		Zm00001eb385970	3.11836		Zm00001eb079170	2.77664		Zm00001eb394430	2.38	2.75	2.93					Zm00001eb142970	1.45637		Zm00001eb046650	-1.17144										Zm00001eb021310	2.34994	2.15071
Zm00001eb048140	2.46999		Zm00001eb131590	2.98155		Zm00001eb129330	3.23596		Zm00001eb155300	2.22	4.23	4					Zm00001eb404810	3.37833		Zm00001eb287640	-1.0459										Zm00001eb015620	1.68843	1.66664
Zm00001eb280790	1.82298		Zm00001eb410040	2.48068		Zm00001eb238590	-2.46705		Zm00001eb060490	2.68	3.67	4.01					Zm00001eb154390	1.48452		Zm00001eb359300	2.26755										Zm00001eb216590	2.36803	2.19767
Zm00001eb094910	4.64062		Zm00001eb372180	2.04041		Zm00001eb112990	2.80669		Zm00001eb417360	2.38	3.16	3.57					Zm00001eb137050	1.44211		Zm00001eb162800	-1.04078										Zm00001eb328430	5.21407	4.09134
Zm00001eb095060	2.77209		Zm00001eb211980	3.02831		Zm00001eb308150	2.00113		Zm00001eb399900	2.38	2.69	2.49					Zm00001eb426510	1.35497		Zm00001eb356420	1.68549										Zm00001eb038180	3.74712	4.00421
Zm00001eb271780	2.73587		Zm00001eb352700	3.35422		Zm00001eb394430	2.93442		Zm00001eb162180	4.02	5.49	5.57					Zm00001eb374830	3.6685		Zm00001eb060060	3.31745										Zm00001eb164410	2.54237	1.84521
Zm00001eb066130	2.57345		Zm00001eb101760	3.35817		Zm00001eb168930	3.58579		Zm00001eb351150	2.07	2.79	2.94					Zm00001eb407810	2.58107		Zm00001eb164360	1.65511										Zm00001eb403190	2.30562	2.04023
Zm00001eb109940	3.69988		Zm00001eb038190	3.02822		Zm00001eb120380	6.08114		Zm00001eb063910	3.06	3.64	3.85					Zm00001eb346760	1.18376		Zm00001eb171530	2.71411										Zm00001eb024820	3.62462	3.13648
Zm00001eb007280	1.68409		Zm00001eb300570	4.82001		Zm00001eb194160	7.15197		Zm00001eb330530	1.99	2.43	2.52					Zm00001eb146980	3.17678		Zm00001eb056120	-2.3634										Zm00001eb285760	3.51091	2.68763
Zm00001eb061920	2.11134		Zm00001eb165260	4.59154		Zm00001eb041100	3.71468		Zm00001eb404560	1.76	3.15	2.88					Zm00001eb113420	-1.20253		Zm00001eb091240	-1.15023										Zm00001eb120430	3.21025	3.42209
Zm00001eb156790	2.0863		Zm00001eb394430	2.74753		Zm00001eb278620	3.59624		Zm00001eb084370	2.28	2.96	3.04					Zm00001eb250220	1.22322		Zm00001eb300010	1.03662										Zm00001eb199130	3.56461	3.03607
Zm00001eb221280	2.34725		Zm00001eb155300	4.23174		Zm00001eb300040	3.62999		Zm00001eb099150	2.42	3.17	2.23					Zm00001eb281030	-1.16982		Zm00001eb101640	-1.39704										Zm00001eb050140	2.41105	2.15731
Zm00001eb140620	2.2635		Zm00001eb314660	3.02127		Zm00001eb044150	3.30442		Zm00001eb076180	2.94	2.96	3.46					Zm00001eb029730	1.01523		Zm00001eb367100	-1.79095										Zm00001eb161590	2.78598	2.81981
Zm00001eb359360	2.73142		Zm00001eb161200	2.4142		Zm00001eb231110	3.61143		Zm00001eb248960	2.92	2.93	3.74					Zm00001eb226490	1.54588		Zm00001eb393560	2.14906										Zm00001eb329050	2.55096	2.07023
Zm00001eb364830	2.97646		Zm00001eb060490	3.67042		Zm00001eb295440	4.30885		Zm00001eb041100	2.24	3.45	3.71					Zm00001eb084880	3.21591		Zm00001eb006570	-1.08188										Zm00001eb403130	3.18421	2.49117
Zm00001eb050510	2.76188		Zm00001eb417360	3.16018		Zm00001eb420910	3.70789		Zm00001eb099160	1.89	2.79	2.26					Zm00001eb197990	-1.10755		Zm00001eb418880	-1.45327										Zm00001eb203820	2.4915	1.85265
Zm00001eb398830	2.88583		Zm00001eb399900	2.69057		Zm00001eb147850	2.81332		Zm00001eb137580	2.92	3.59	3.4					Zm00001eb003580	-1.11967		Zm00001eb252800	2.41398										Zm00001eb029940	7.64386	7.07242
Zm00001eb373120	2.54012		Zm00001eb264930	2.73932		Zm00001eb154350	5.71154		Zm00001eb338800	3.33	4.28	4.34					Zm00001eb083830	6.3919		Zm00001eb175120	-1.28892										Zm00001eb114860	2.65293	2.25894
Zm00001eb432570	1.75604		Zm00001eb162180	5.48567		Zm00001eb296740	4.27518		Zm00001eb043700	3.57	3.69	4.22					Zm00001eb213200	1.09197		Zm00001eb041480	1.41241										Zm00001eb227470	2.42612	2.00702
Zm00001eb323430	3.89448		Zm00001eb351150	2.79453		Zm00001eb208810	4.47503		Zm00001eb297540	2.91	3.63	3.65					Zm00001eb281710	1.51195		Zm00001eb157150	-1.07877										Zm00001eb034220	2.15405	1.75481
Zm00001eb071590	2.39282		Zm00001eb063910	3.64252		Zm00001eb009090	2.6831		Zm00001eb408210	1.79	2.69	2.71					Zm00001eb359750	1.93051		Zm00001eb349510	1.76432										Zm00001eb315500	2.34582	2.11109
Zm00001eb291730	1.97527		Zm00001eb330530	2.42967		Zm00001eb093890	4.01101		Zm00001eb116230	2.68	3.52	3.88					Zm00001eb158220	1.56942		Zm00001eb153730	-1.10873										Zm00001eb291880	2.17831	2.07601
Zm00001eb297540	2.90503		Zm00001eb404560	3.15376		Zm00001eb316540	3.44377		Zm00001eb013810	1.71	2.18	1.98					Zm00001eb130790	-1.32886		Zm00001eb277370	1.19869										Zm00001eb108790	2.7858	2.92303
Zm00001eb167690	2.27421		Zm00001eb084370	2.9556		Zm00001eb238390	4.84338		Zm00001eb202140	2.19	3.08	3.09					Zm00001eb188840	1.87547		Zm00001eb006640	3.59018										Zm00001eb073090	3.04086	3.0603
Zm00001eb011560	3.51203		Zm00001eb099150	3.17078		Zm00001eb283890	4.44193		Zm00001eb327820	1.99	2.78	2.98					Zm00001eb410350	2.08392		Zm00001eb078800	-1.17773										Zm00001eb377110	2.9688	2.83486
Zm00001eb275140	3.02847		Zm00001eb076180	2.95996		Zm00001eb015130	2.79106		Zm00001eb331090	2.99	3.8	3.76					Zm00001eb112850	2.25928		Zm00001eb287190	-1.11003										Zm00001eb227720	3.8765	2.54265
Zm00001eb368740	2.82487		Zm00001eb248960	2.92933		Zm00001eb018180	3.57982		Zm00001eb003170	2.52	2.23	2.81					Zm00001eb389270	3.5152		Zm00001eb193930	-1.1681										Zm00001eb078730	2.36975	2.17305
Zm00001eb005190	2.68274		Zm00001eb041100	3.44947		Zm00001eb237880	2.93316		Zm00001eb243040	1.92	2.28	2.35					Zm00001eb172890	2.62779		Zm00001eb377070	2.2997										Zm00001eb267030	2.23848	1.70873
Zm00001eb149240	2.21903		Zm00001eb099160	2.78542		Zm00001eb327820	2.97868		Zm00001eb292010	2.26	2.42	3.05					Zm00001eb035550	1.81565		Zm00001eb272820	-1.32071										Zm00001eb047080	3.15215	3.28347
Zm00001eb430940	-1.30067		Zm00001eb137580	3.59019		Zm00001eb167340	3.73831		Zm00001eb159580	2.77	2.95	3.67					Zm00001eb226830	2.94471		Zm00001eb043970	-1.20491										Zm00001eb313450	5.33737	4.78167
Zm00001eb418860	1.97453		Zm00001eb338800	4.28181		Zm00001eb353330	5.13779		Zm00001eb112990	2.38	2.58	2.81					Zm00001eb260980	1.69978		Zm00001eb176370	-2.56011										Zm00001eb186490	4.64653	3.79189
Zm00001eb179440	2.08939		Zm00001eb043700	3.68565		Zm00001eb032690	2.37198		Zm00001eb045960	2.34	3.27	2.84					Zm00001eb018270	2.59931		Zm00001eb404090	-1.17063										Zm00001eb277840	2.39061	2.12311
Zm00001eb044150	2.43796		Zm00001eb297540	3.63043		Zm00001eb101980	2.39557		Zm00001eb095360	2.25	2.71	2.76					Zm00001eb095690	1.76517		Zm00001eb236140	-1.17901										Zm00001eb001760	2.063	1.86183
Zm00001eb428430	2.27163		Zm00001eb408210	2.6852		Zm00001eb286320	2.91943		Zm00001eb291730	1.98	2.46	3.01					Zm00001eb101320	-1.06288		Zm00001eb025470	-1.13075										Zm00001eb303080	1.6131	1.48863
Zm00001eb332100	3.99054		Zm00001eb116230	3.51807		Zm00001eb421690	5.39665		Zm00001eb111680	4.04	5.24	4.82					Zm00001eb190290	1.14526		Zm00001eb192780	-1.3418										Zm00001eb378640	1.72472	1.32159
Zm00001eb118930	1.81537		Zm00001eb195070	3.42447		Zm00001eb291850	2.05968		Zm00001eb323970	1.87	2.03	2.14					Zm00001eb324960	2.05493		Zm00001eb407800	-1.01966										Zm00001eb329850	2.73566	2.66035
Zm00001eb164580	2.70752		Zm00001eb013810	2.18396		Zm00001eb201130	2.82526		Zm00001eb015280	2.76	4.29	4.27					Zm00001eb224630	2.0297		Zm00001eb346920	6.64695										Zm00001eb278980	2.405	2.66185
Zm00001eb074600	2.61465		Zm00001eb202140	3.07648		Zm00001eb150610	6.03773		Zm00001eb140520	3.85	3.33	4.57					Zm00001eb430420	1.77006		Zm00001eb062270	-1.07434										Zm00001eb386530	2.75484	2.32674
Zm00001eb400720	2.34665		Zm00001eb327820	2.77532		Zm00001eb285880	4.37862		Zm00001eb195590	2.07	2.32	2.93					Zm00001eb250240	1.7556		Zm00001eb013000	-1.21737										Zm00001eb168830	2.17457	1.86864
Zm00001eb330130	2.25225		Zm00001eb331090	3.79918		Zm00001eb398830	3.83437		Zm00001eb355330	1.85	2.81	2.27					Zm00001eb146770	1.48548		Zm00001eb272010	-1.2341										Zm00001eb152830	3.18496	2.3916
Zm00001eb137240	2.07806		Zm00001eb003170	2.23047		Zm00001eb412920	3.32725		Zm00001eb418860	1.97	2.45	2.7					Zm00001eb329350	-1.13142		Zm00001eb354640	1.08266										Zm00001eb076850	5.00175	4.19062
Zm00001eb306380	2.18892		Zm00001eb243040	2.27559		Zm00001eb063910	3.84637		Zm00001eb126270	2.78	4.31	4.02					Zm00001eb241760	3.12312		Zm00001eb260310	-1.19412										Zm00001eb040560	2.11701	1.91297
Zm00001eb164610	2.03072		Zm00001eb292010	2.42127		Zm00001eb398560	3.33287		Zm00001eb389560	3.93	5.54	5.79					Zm00001eb279230	2.69224		Zm00001eb050500	1.94444										Zm00001eb122620	3.02497	3.16386
Zm00001eb427300	2.26402		Zm00001eb159580	2.94835		Zm00001eb413610	2.42958		Zm00001eb324310	2.04	3.66	3.13					Zm00001eb425300	1.41992		Zm00001eb398550	-1.11113										Zm00001eb043630	2.09666	2.06068
Zm00001eb243310	2.6714		Zm00001eb112990	2.58442		Zm00001eb089230	2.59794		Zm00001eb002780	2.11	2.63	2.28					Zm00001eb159130	1.81235		Zm00001eb398150	-1.344										Zm00001eb157610	2.97116	2.76296
Zm00001eb067910	3.31783		Zm00001eb045960	3.26872		Zm00001eb178990	4.09258		Zm00001eb030730	2.36	2.75	3.17					Zm00001eb042860	-1.05685		Zm00001eb234620	-1.34946										Zm00001eb210660	2.01903	1.55406
Zm00001eb318970	3.88726		Zm00001eb095360	2.71143		Zm00001eb200430	4.2792		Zm00001eb195270	2.5	2.64	3.01					Zm00001eb293690	2.52792		Zm00001eb159180	2.92384										Zm00001eb273170	1.44351	1.44817
Zm00001eb017800	2.77005		Zm00001eb291730	2.45508		Zm00001eb068470	4.66656		Zm00001eb431850	1.46	2.2	1.97					Zm00001eb016620	1.90116		Zm00001eb079150	-1.32392										Zm00001eb283120	2.91035	2.34111
Zm00001eb002780	2.11163		Zm00001eb111680	5.24088		Zm00001eb252100	2.81395		Zm00001eb206670	2.64	4.15	3.75					Zm00001eb381300	3.13472		Zm00001eb026650	-1.09032										Zm00001eb417510	2.62765	2.26096
Zm00001eb029960	2.0399		Zm00001eb323970	2.02961		Zm00001eb351150	2.93958		Zm00001eb066540	2.3	3.4	3.33					Zm00001eb259460	1.92175		Zm00001eb171790	-1.16851										Zm00001eb253740	2.43121	2.14741
Zm00001eb273530	2.05558		Zm00001eb015280	4.2899		Zm00001eb167170	3.74818		Zm00001eb252190	1.91	2.12	2.36					Zm00001eb296230	1.53825		Zm00001eb223170	-2.04405										Zm00001eb185370	-1.23377	-1.2201
Zm00001eb067890	1.44536		Zm00001eb140520	3.33311		Zm00001eb284070	3.64444		Zm00001eb271440	1.47	1.69	2.02					Zm00001eb014850	-1.15035		Zm00001eb277720	-1.11626										Zm00001eb075000	5.8249	5.4552
Zm00001eb075580	2.06179		Zm00001eb195590	2.3228		Zm00001eb037520	2.90454		Zm00001eb300630	3.69	3.69	5.06					Zm00001eb390820	3.34708		Zm00001eb291750	-1.04085										Zm00001eb255750	2.08295	2.11826
Zm00001eb319850	3.7922		Zm00001eb355330	2.80691		Zm00001eb074170	2.98298		Zm00001eb362740	1.6	2.61	3.08					Zm00001eb143540	3.72611		Zm00001eb332400	2.00876										Zm00001eb224740	2.26935	1.85906
Zm00001eb321900	1.80692		Zm00001eb016950	4.36873		Zm00001eb187010	3.30134		Zm00001eb120380	5.43	5.53	6.08					Zm00001eb075570	-1.52358		Zm00001eb021030	-1.68867										Zm00001eb349260	3.08664	3.24455
Zm00001eb062280	8.32808		Zm00001eb418860	2.44819		Zm00001eb190950	2.18377		Zm00001eb301380	2.62	3.05	3.17					Zm00001eb160720	1.22843		Zm00001eb221820	-1.19224										Zm00001eb185450	1.70551	1.80465
Zm00001eb352470	2.41554		Zm00001eb107230	4.06303		Zm00001eb343680	2.66176		Zm00001eb246600	1.94	2.99	3.38					Zm00001eb147630	2.19626		Zm00001eb280000	-1.04086										Zm00001eb420490	2.95313	2.9447
Zm00001eb075020	3.60435		Zm00001eb126270	4.30747		Zm00001eb123910	4.99054		Zm00001eb058370	2.3	2.53	3.3					Zm00001eb403720	1.31228		Zm00001eb094690	-1.30494										Zm00001eb103730	2.27365	1.6658
Zm00001eb281720	1.73858		Zm00001eb389560	5.54479		Zm00001eb154650	4.83628		Zm00001eb134340	1.35	2.1	1.8					Zm00001eb067420	6.83663		Zm00001eb108370	-1.95901										Zm00001eb299170	2.57922	1.82153
Zm00001eb335210	2.37595		Zm00001eb324310	3.66451		Zm00001eb156870	4.20061		Zm00001eb179440	2.09	2.57	3.13					Zm00001eb009220	-2.57329		Zm00001eb179020	-1.08291										Zm00001eb403200	2.80633	2.20104
Zm00001eb283890	3.26549		Zm00001eb002780	2.63492		Zm00001eb418730	3.84934		Zm00001eb229530	2.88	4.56	4.41					Zm00001eb204830	3.4741		Zm00001eb146610	-1.37748										Zm00001eb104880	2.50764	2.37603
Zm00001eb343680	1.98359		Zm00001eb030730	2.75461		Zm00001eb152510	4.42318		Zm00001eb229460	2.1	2.17	2.73					Zm00001eb005900	1.99052		Zm00001eb011450	-1.0288										Zm00001eb234350	3.32407	2.98576
Zm00001eb180880	2.09037		Zm00001eb195270	2.63669		Zm00001eb016550	4.8577		Zm00001eb420910	3.44	3.38	3.71					Zm00001eb139210	5.91743		Zm00001eb320650	1.92325										Zm00001eb117260	3.36111	3.51126
Zm00001eb285880	3.23287		Zm00001eb431850	2.20064		Zm00001eb199470	2.68912		Zm00001eb205090	2.56	3.26	3.76					Zm00001eb380150	1.2576		Zm00001eb118540	-1.01788										Zm00001eb298470	3.75834	3.5512
Zm00001eb432750	2.41663		Zm00001eb206670	4.14919		Zm00001eb119840	3.83353		Zm00001eb128300	2.24	3.59	3.44					Zm00001eb365520	2.76544		Zm00001eb256170	-1.14111										Zm00001eb331330	2.87309	2.69703
Zm00001eb187010	2.45114		Zm00001eb066540	3.40146		Zm00001eb092600	4.91382		Zm00001eb183190	1.92	3.26	3.72					Zm00001eb001370	-2.20673		Zm00001eb333520	-1.32442										Zm00001eb330010	2.76326	2.26745
Zm00001eb358960	2.90317		Zm00001eb252190	2.12159		Zm00001eb323970	2.14009		Zm00001eb281260	2.89	4.12	3.97					Zm00001eb001830	1.72963		Zm00001eb169800	-1.01058										Zm00001eb269820	4.69056	3.54091
Zm00001eb208810	3.27156		Zm00001eb271440	1.69032		Zm00001eb151140	4.00904		Zm00001eb083310	1.43	2.29	2.26					Zm00001eb348520	1.54159		Zm00001eb212750	-1.10997										Zm00001eb406570	1.86918	1.39805
Zm00001eb044240	2.10838		Zm00001eb300630	3.69149		Zm00001eb167820	2.34972		Zm00001eb370870	3.35	4.97	5.74					Zm00001eb056790	2.43092		Zm00001eb310220	2.15022										Zm00001eb035050	2.67232	1.8075
Zm00001eb089560	2.47931		Zm00001eb362740	2.60988		Zm00001eb072660	2.47312		Zm00001eb058150	2.06	3.42	3.11					Zm00001eb347610	1.28889		Zm00001eb106050	-1.10143										Zm00001eb108970	3.18481	2.92318
Zm00001eb331090	2.9869		Zm00001eb120380	5.53176		Zm00001eb186420	3.70562		Zm00001eb023600	2.54	2.74	3.31					Zm00001eb022160	1.67976		Zm00001eb322060	-1.02957										Zm00001eb256970	1.69268	1.85859
Zm00001eb232590	2.25243		Zm00001eb301380	3.05016		Zm00001eb330530	2.52114		Zm00001eb334140	2.84	3.91	4.37					Zm00001eb061290	-1.00352		Zm00001eb360110	-1.17665										Zm00001eb326000	2.52602	2.22605
Zm00001eb124100	5.43506		Zm00001eb246600	2.9936		Zm00001eb400720	3.07906		Zm00001eb328820	2.97	3.46	3.35					Zm00001eb258580	3.72229		Zm00001eb371050	-1.00681										Zm00001eb060510	2.66616	2.68449
Zm00001eb317820	2.95705		Zm00001eb058370	2.52587		Zm00001eb186300	2.97959		Zm00001eb127770	2.22	3.64	3.37					Zm00001eb322790	1.32925		Zm00001eb431180	-1.09289										Zm00001eb324240	2.12001	2.24426
Zm00001eb246860	1.90743		Zm00001eb134340	2.104		Zm00001eb411520	3.35988		Zm00001eb233530	2.74	4.04	3.84					Zm00001eb354940	1.20121		Zm00001eb431490	1.29287										Zm00001eb106690	2.12369	1.44184
Zm00001eb058940	1.81642		Zm00001eb179440	2.56616		Zm00001eb295000	2.73216		Zm00001eb260700	2.28	4.07	3.51					Zm00001eb302790	1.8306		Zm00001eb188030	-1.22706										Zm00001eb065630	3.15461	2.72668
Zm00001eb403760	2.28028		Zm00001eb229530	4.55555		Zm00001eb125060	2.49441		Zm00001eb175500	1.82	3.11	3.28					Zm00001eb379270	1.05074		Zm00001eb352450	3.1212										Zm00001eb119200	3.86976	3.72385
Zm00001eb123470	3.84589		Zm00001eb229460	2.16982		Zm00001eb214260	3.61604		Zm00001eb140880	2.99	4.12	4.79					Zm00001eb413670	-1.6428		Zm00001eb226640	-1.09545										Zm00001eb398460	2.61621	2.32652
Zm00001eb388210	2.81633		Zm00001eb420910	3.37586		Zm00001eb399140	4.54171		Zm00001eb276280	1.85	2.42	2.22					Zm00001eb292850	2.14987		Zm00001eb401770	-1.08671										Zm00001eb118980	2.47983	2.47462
Zm00001eb023010	1.87526		Zm00001eb205090	3.25903		Zm00001eb378210	3.30673		Zm00001eb237570	3.15	2.91	3.55					Zm00001eb112420	1.72316		Zm00001eb164630	-2.9158										Zm00001eb069210	-1.28204	-1.43765
Zm00001eb033610	2.38327		Zm00001eb128300	3.58872		Zm00001eb332090	3.06769		Zm00001eb169520	1.59	2.09	2.11					Zm00001eb254440	1.28169		Zm00001eb057400	1.0372										Zm00001eb103500	1.90968	1.55663
Zm00001eb296740	3.11055		Zm00001eb183190	3.26473		Zm00001eb018960	1.9374		Zm00001eb226210	3.09	3.51	3.73					Zm00001eb290640	6.58199		Zm00001eb182650	1.74727										Zm00001eb129020	1.92927	1.68747
Zm00001eb283440	2.28547		Zm00001eb281260	4.12171		Zm00001eb280790	2.34812		Zm00001eb283080	2.81	4.25	4.1					Zm00001eb298560	1.68243		Zm00001eb255560	-1.0264										Zm00001eb177880	2.00423	1.77778
Zm00001eb013810	1.70682		Zm00001eb083310	2.29387		Zm00001eb194440	3.50283		Zm00001eb091400	2.01	2.3	2.58					Zm00001eb348710	2.37756		Zm00001eb027550	4.17533										Zm00001eb033080	2.60138	2.46498
Zm00001eb093800	2.33377		Zm00001eb370870	4.9715		Zm00001eb218760	4.15722		Zm00001eb050630	2.82	2.78	3.15					Zm00001eb023460	1.57669		Zm00001eb202980	-1.02429										Zm00001eb421950	2.87399	1.92283
Zm00001eb177830	2.74711		Zm00001eb058150	3.4238		Zm00001eb010730	2.09028		Zm00001eb273440	1.91	2.12	2.17					Zm00001eb139070	-1.35534		Zm00001eb379440	-1.03647										Zm00001eb417220	1.62396	1.61142
Zm00001eb042780	2.70826		Zm00001eb023600	2.74262		Zm00001eb260090	4.08978		Zm00001eb208120	2.51	3.23	3.12					Zm00001eb098380	1.68066		Zm00001eb428910	-1.06149										Zm00001eb009640	1.67494	1.55324
Zm00001eb142620	1.42564		Zm00001eb334140	3.90957		Zm00001eb038410	2.18144		Zm00001eb064640	1.92	3.34	3.01					Zm00001eb433520	2.3735		Zm00001eb400180	-1.16225										Zm00001eb227070	-1.6414	-1.81688
Zm00001eb316540	2.49907		Zm00001eb328820	3.46495		Zm00001eb317310	-2.45359		Zm00001eb423780	2.52	2.84	2.98					Zm00001eb173990	1.41697		Zm00001eb358910	-1.10052										Zm00001eb273390	2.65358	2.3034
Zm00001eb338800	3.33375		Zm00001eb127770	3.64144		Zm00001eb010640	2.69979		Zm00001eb021090	1.62	2.3	2.26					Zm00001eb122840	2.46136		Zm00001eb132890	-1.0739										Zm00001eb030000	3.71272	3.28112
Zm00001eb357840	2.5028		Zm00001eb233530	4.03634		Zm00001eb047820	4.05052		Zm00001eb063530	2.11	2.89	2.64					Zm00001eb076760	2.30945		Zm00001eb298280	-1.24521										Zm00001eb268400	3.02253	2.10146
Zm00001eb187450	2.9283		Zm00001eb260700	4.06628		Zm00001eb391350	2.29203		Zm00001eb076540	2.04	2.26	2.54					Zm00001eb425100	2.10508		Zm00001eb198690	-1.07527										Zm00001eb308860	1.85535	1.50925
Zm00001eb314320	2.55161		Zm00001eb175500	3.10885		Zm00001eb143520	1.73772		Zm00001eb285880	3.23	3.98	4.38					Zm00001eb016470	3.90433		Zm00001eb285380	-1.49206										Zm00001eb327160	2.05053	1.88787
Zm00001eb159220	2.68727		Zm00001eb140880	4.12046		Zm00001eb186310	2.92558		Zm00001eb283450	1.94	2.58	2.55					Zm00001eb375580	4.90329		Zm00001eb403060	-1.00097										Zm00001eb059240	2.78265	2.00685
Zm00001eb167740	2.09118		Zm00001eb276280	2.41528		Zm00001eb012880	2.98589		Zm00001eb426350	1.66	2.98	2.89					Zm00001eb109640	2.26439		Zm00001eb304640	2.67583										Zm00001eb098080	3.50783	3.50324
Zm00001eb171510	2.08725		Zm00001eb237570	2.9093		Zm00001eb169560	5.9276		Zm00001eb332090	1.81	2.85	3.07					Zm00001eb318230	-1.04582		Zm00001eb139750	-1.11452										Zm00001eb197810	2.44597	2.86642
Zm00001eb199470	1.98758		Zm00001eb169520	2.09218		Zm00001eb084370	3.04298		Zm00001eb161710	1.48	2.81	2.42					Zm00001eb357380	1.71113		Zm00001eb405260	-1.26365										Zm00001eb319800	2.76496	2.20087
Zm00001eb344090	-1.74661		Zm00001eb226210	3.51482		Zm00001eb226210	3.73138		Zm00001eb057870	1.77	2.54	1.9					Zm00001eb154540	2.19171		Zm00001eb239510	-1.89162										Zm00001eb158210	2.31402	1.64762
Zm00001eb190950	1.60163		Zm00001eb283080	4.25322		Zm00001eb075010	3.15297		Zm00001eb403760	2.28	2.81	2.94					Zm00001eb144420	-1.07328		Zm00001eb131790	-1.10572										Zm00001eb427790	2.2869	1.86946
Zm00001eb191060	1.56167		Zm00001eb091400	2.2961		Zm00001eb374880	4.62976		Zm00001eb328700	2.39	2.81	2.9					Zm00001eb124940	1.52321		Zm00001eb203280	-1.11514										Zm00001eb307550	2.21162	2.337
Zm00001eb314830	1.63855		Zm00001eb138920	3.684		Zm00001eb243040	2.35375		Zm00001eb030170	2.84	2.87	3.39					Zm00001eb292720	1.45441		Zm00001eb125850	-1.65198										Zm00001eb223300	2.42076	1.8746
Zm00001eb314780	2.60801		Zm00001eb050630	2.77948		Zm00001eb389560	5.79169		Zm00001eb155800	2.05	2.75	2.83					Zm00001eb373600	-1.02549		Zm00001eb192820	-1.16567										Zm00001eb043100	1.75837	1.79498
Zm00001eb015980	3.37601		Zm00001eb273440	2.11591		Zm00001eb102510	4.78283		Zm00001eb064450	2.26	2.25	3.23					Zm00001eb057090	1.79676		Zm00001eb251490	-1.29163										Zm00001eb227380	1.83677	1.29183
Zm00001eb117130	2.19268		Zm00001eb208120	3.23155		Zm00001eb394050	2.60518		Zm00001eb029050	1.82	2.49	2.33					Zm00001eb181840	1.70728		Zm00001eb247490	4.33126										Zm00001eb316660	2.03895	1.75889
Zm00001eb211260	2.89287		Zm00001eb064640	3.34047		Zm00001eb250960	4.60777		Zm00001eb301680	1.24	1.9	1.97					Zm00001eb169490	1.80648		Zm00001eb279030	1.68249										Zm00001eb206020	2.4168	1.62031
Zm00001eb385450	3.09368		Zm00001eb423780	2.84145		Zm00001eb219860	3.1387		Zm00001eb338910	1.72	2.46	2.54					Zm00001eb288800	1.33333		Zm00001eb253970	-1.04819										Zm00001eb062570	6.57343	7.38549
Zm00001eb433240	2.25317		Zm00001eb021090	2.29622		Zm00001eb038190	3.07899		Zm00001eb265040	2.68	2.25	3.17					Zm00001eb298200	1.23641		Zm00001eb432300	-1.24676										Zm00001eb150620	2.86497	3.11942
Zm00001eb148600	2.67051		Zm00001eb063530	2.88837		Zm00001eb054880	3.39815		Zm00001eb018180	2.42	3.21	3.58					Zm00001eb209880	2.24449		Zm00001eb353510	-1.06965										Zm00001eb024020	3.20319	2.73898
Zm00001eb121350	2.8342		Zm00001eb056260	2.44115		Zm00001eb039810	1.96844		Zm00001eb089230	1.65	2.35	2.6					Zm00001eb078900	-1.11863		Zm00001eb327360	2.9924										Zm00001eb193290	3.26965	2.55419
Zm00001eb244600	2.50121		Zm00001eb076540	2.26068		Zm00001eb175500	3.27784		Zm00001eb156780	2.89	4.32	3.79					Zm00001eb311900	1.85524		Zm00001eb244770	1.40086										Zm00001eb354960	4.6884	3.87132
Zm00001eb226530	2.69083		Zm00001eb285880	3.98435		Zm00001eb118930	2.34935		Zm00001eb090350	1.96	2.52	2.65					Zm00001eb211960	1.45571		Zm00001eb413080	-1.16033										Zm00001eb194020	3.60208	3.37407
Zm00001eb084370	2.27676		Zm00001eb283450	2.58121		Zm00001eb187730	2.51528		Zm00001eb010640	1.65	2.5	2.7					Zm00001eb370120	-1.19815		Zm00001eb333480	3.41305										Zm00001eb119480	-1.19827	-1.08453
Zm00001eb391350	1.70544		Zm00001eb287450	2.80393		Zm00001eb166630	3.59435		Zm00001eb111390	2.18	2.72	3.17					Zm00001eb208980	1.36991		Zm00001eb223080	-2.46235										Zm00001eb248930	2.62286	3.25965
Zm00001eb032780	1.53866		Zm00001eb426350	2.97937		Zm00001eb093800	3.06873		Zm00001eb173900	1.85	3.1	2.97					Zm00001eb345890	-1.09648		Zm00001eb305200	2.16277										Zm00001eb121890	3.56008	3.07776
Zm00001eb320640	-1.56941		Zm00001eb332090	2.84936		Zm00001eb108510	2.51241		Zm00001eb074170	2.3	2.71	2.98					Zm00001eb270400	2.1574		Zm00001eb101440	-1.72498										Zm00001eb427600	2.25085	1.92218
Zm00001eb413930	2.87738		Zm00001eb161710	2.80829		Zm00001eb117500	-2.13945		Zm00001eb007000	2.07	3.04	3.25					Zm00001eb021900	-1.01713		Zm00001eb379320	-1.13136										Zm00001eb152670	2.06099	1.54506
Zm00001eb007170	3.13949		Zm00001eb057870	2.54168		Zm00001eb327110	3.64992		Zm00001eb273940	2.02	2.58	2.37					Zm00001eb144300	-1.03866		Zm00001eb099740	-1.36715										Zm00001eb332160	2.21252	1.98043
Zm00001eb111390	2.17589		Zm00001eb403760	2.80855		Zm00001eb047450	2.76354		Zm00001eb033120	3.1	3.53	3.49					Zm00001eb213420	2.15566		Zm00001eb266980	-1.14724										Zm00001eb368050	4.77131	4.64551
Zm00001eb200030	1.82331		Zm00001eb328700	2.81131		Zm00001eb131590	3.00403		Zm00001eb093800	2.33	2.87	3.07					Zm00001eb122030	2.01508		Zm00001eb198490	-1.33093										Zm00001eb390480	1.65	1.29117
Zm00001eb188800	1.83805		Zm00001eb197780	2.93727		Zm00001eb110220	-2.62615		Zm00001eb152110	3.81	3.42	4.02					Zm00001eb051720	6.15734		Zm00001eb219720	2.51091										Zm00001eb012080	2.78476	2.04988
Zm00001eb388220	2.12346		Zm00001eb030170	2.87195		Zm00001eb007000	3.25136		Zm00001eb327260	1.75	2.95	2.83					Zm00001eb120160	2.41221		Zm00001eb289300	-1.60686										Zm00001eb336930	1.58541	1.78726
Zm00001eb106790	3.37287		Zm00001eb155800	2.75018		Zm00001eb162180	5.57232		Zm00001eb288550	2.41	3.54	3.55					Zm00001eb360890	2.10399		Zm00001eb048660	-1.24692										Zm00001eb393050	3.8639	3.16936
Zm00001eb205090	2.56369		Zm00001eb064450	2.25462		Zm00001eb306380	2.82891		Zm00001eb075010	2.11	2.92	3.15					Zm00001eb153010	1.15987		Zm00001eb016970	-1.07207										Zm00001eb004550	2.04981	1.50051
Zm00001eb269920	2.32325		Zm00001eb029050	2.49327		Zm00001eb044970	3.35473		Zm00001eb063110	2.51	3.95	3.42					Zm00001eb061760	1.08575		Zm00001eb261680	1.29686										Zm00001eb042410	2.27553	2.05163
Zm00001eb201130	2.03122		Zm00001eb301680	1.89623		Zm00001eb233410	2.69199		Zm00001eb039040	1.19	1.97	1.69					Zm00001eb112430	2.20834		Zm00001eb044790	-1.30011										Zm00001eb114960	3.31022	2.56402
Zm00001eb099150	2.42332		Zm00001eb338910	2.45513		Zm00001eb301620	-1.71287		Zm00001eb048140	2.47	2.92	3.44					Zm00001eb045750	1.22684		Zm00001eb394610	-1.12867										Zm00001eb196900	2.56931	2.53113
Zm00001eb333260	4.47053		Zm00001eb265040	2.24508		Zm00001eb075580	2.66968		Zm00001eb250210	1.55	2.57	2.69					Zm00001eb393300	-1.47833		Zm00001eb293720	-1.13763										Zm00001eb210220	-1.61875	-1.67929
Zm00001eb346330	-4.07938		Zm00001eb018180	3.2124		Zm00001eb392000	-2.06698		Zm00001eb067570	5.3	7.4	6.44					Zm00001eb231800	1.85069		Zm00001eb040100	1.38945										Zm00001eb037940	3.87816	3.75963
Zm00001eb015160	2.91465		Zm00001eb089230	2.3478		Zm00001eb172270	3.04124		Zm00001eb095820	1.75	3.26	2.69					Zm00001eb317890	1.77454		Zm00001eb340350	-1.02377										Zm00001eb073310	4.96669	4.78728
Zm00001eb186310	2.16677		Zm00001eb156780	4.31838		Zm00001eb374260	2.77518		Zm00001eb433630	4.59	4.58	3.71					Zm00001eb385230	5.66127		Zm00001eb235970	-1.42982										Zm00001eb081550	2.25406	1.86193
Zm00001eb217560	2.13023		Zm00001eb090350	2.51863		Zm00001eb047580	2.75628		Zm00001eb082270	2.05	3.49	3.01					Zm00001eb241970	-1.11549		Zm00001eb332580	-1.25774										Zm00001eb186340	3.00507	2.51597
Zm00001eb011810	2.97747		Zm00001eb010640	2.49951		Zm00001eb101760	3.38745		Zm00001eb044970	2.49	3.12	3.35					Zm00001eb374480	2.40362		Zm00001eb160040	-1.1186										Zm00001eb318570	2.64622	2.82826
Zm00001eb126980	2.25951		Zm00001eb111390	2.71771		Zm00001eb331000	1.57684		Zm00001eb109960	2.69	2.69	2.57					Zm00001eb105800	1.65554		Zm00001eb416990	1.57706										Zm00001eb357220	1.64252	1.71795
Zm00001eb165620	1.99922		Zm00001eb173900	3.09574		Zm00001eb148600	3.52012		Zm00001eb028430	1.42	2.21	2.18					Zm00001eb078340	1.19186		Zm00001eb176300	-1.0494										Zm00001eb016880	7.33734	8.66133
Zm00001eb111680	4.03657		Zm00001eb074170	2.70837		Zm00001eb316590	5.89394		Zm00001eb249500	1.98	2.75	2.66					Zm00001eb399310	1.63411		Zm00001eb044160	-1.76416										Zm00001eb198910	2.76109	1.96492
Zm00001eb233790	2.54933		Zm00001eb007000	3.04169		Zm00001eb372180	2.04586		Zm00001eb083140	1.65	2.48	2.47					Zm00001eb087090	1.36153		Zm00001eb433710	-1.1038										Zm00001eb126350	3.37905	3.40037
Zm00001eb241670	3.02578		Zm00001eb273940	2.57503		Zm00001eb418460	2.92574		Zm00001eb235800	2.78	3.94	3.43					Zm00001eb177310	1.65633		Zm00001eb247170	-2.06003										Zm00001eb257420	2.8247	2.94454
Zm00001eb399860	1.81008		Zm00001eb033120	3.52806		Zm00001eb301380	3.16518		Zm00001eb052640	2.04	2.63	2.66					Zm00001eb240910	2.85277		Zm00001eb205010	-1.04408										Zm00001eb198640	3.59266	3.0959
Zm00001eb335400	2.82556		Zm00001eb093800	2.86685		Zm00001eb146840	3.29685		Zm00001eb359230	1.74	2.59	2.64					Zm00001eb170740	-1.00338		Zm00001eb049980	-1.8709										Zm00001eb225670	1.31221	1.18265
Zm00001eb116230	2.68227		Zm00001eb124830	3.04461		Zm00001eb226530	3.54782		Zm00001eb100760	3.05	5.03	4.23					Zm00001eb300490	5.62089		Zm00001eb131860	1.5763										Zm00001eb160480	2.25795	1.60013
Zm00001eb108520	2.94719		Zm00001eb152110	3.42124		Zm00001eb032780	2.03356		Zm00001eb136390	3.34	4.71	4.43					Zm00001eb224720	-1.14167		Zm00001eb111810	-1.07218										Zm00001eb005860	2.02304	2.19348
Zm00001eb431500	1.86136		Zm00001eb327260	2.9456		Zm00001eb090230	2.24564		Zm00001eb000980	1.64	3.19	3.33					Zm00001eb145340	2.20088		Zm00001eb190880	-1.24774										Zm00001eb325780	2.92397	2.48117
Zm00001eb295470	2.27404		Zm00001eb288550	3.54385		Zm00001eb317350	2.65267		Zm00001eb017800	2.77	3.33	3.25					Zm00001eb206490	1.3511		Zm00001eb370230	-1.28869										Zm00001eb124120	3.54541	3.57839
Zm00001eb330550	1.60553		Zm00001eb354680	2.76251		Zm00001eb194010	3.42459		Zm00001eb124100	5.44	6.58	6.35					Zm00001eb113430	-1.56261		Zm00001eb347570	-1.0608										Zm00001eb275420	2.58091	2.30754
Zm00001eb052150	2.11442		Zm00001eb075010	2.92134		Zm00001eb423780	2.97733		Zm00001eb127340	3.62	5.15	5.44					Zm00001eb399600	2.09605		Zm00001eb271210	2.86319										Zm00001eb369090	2.61033	2.59291
Zm00001eb214250	2.44226		Zm00001eb063110	3.95087		Zm00001eb125340	3.82205		Zm00001eb289630	1.52	2.06	2.15					Zm00001eb122680	2.18823		Zm00001eb000570	-1.99318										Zm00001eb404780	1.80544	1.41536
Zm00001eb037740	2.42427		Zm00001eb077470	3.93605		Zm00001eb314780	3.41855		Zm00001eb219860	1.93	2.89	3.14					Zm00001eb133580	-1.30592		Zm00001eb247020	-4.91277										Zm00001eb185110	2.90206	2.62084
Zm00001eb044970	2.48841		Zm00001eb039040	1.96626		Zm00001eb332100	5.08743		Zm00001eb233410	1.62	2.5	2.69					Zm00001eb184100	-1.1395		Zm00001eb102290	3.85511										Zm00001eb431960	1.67772	1.52473
Zm00001eb321920	2.0903		Zm00001eb048140	2.92403		Zm00001eb095360	2.76264		Zm00001eb358960	2.9	3.5	3.4					Zm00001eb347730	1.76298		Zm00001eb232240	-1.23919										Zm00001eb156150	2.32811	1.91531
Zm00001eb096360	2.63524		Zm00001eb250210	2.5748		Zm00001eb334230	2.88731		Zm00001eb167690	2.27	2.7	2.69					Zm00001eb009540	2.30773		Zm00001eb417950	-1.45657										Zm00001eb017950	4.1661	3.1551
Zm00001eb352540	2.08662		Zm00001eb067570	7.39986		Zm00001eb165590	3.43007		Zm00001eb418410	2.93	3.02	3.59					Zm00001eb131290	1.60391		Zm00001eb018610	-1.014										Zm00001eb388960	3.05882	2.68307
Zm00001eb313370	-1.30291		Zm00001eb095820	3.2619		Zm00001eb228370	3.47038		Zm00001eb022410	2.12	3.96	3.53					Zm00001eb026710	1.16516		Zm00001eb431410	-1.0152										Zm00001eb256010	3.648	3.35823
Zm00001eb165300	2.86928		Zm00001eb317190	2.81902		Zm00001eb338800	4.33952		Zm00001eb304070	2.3	3.22	3.08					Zm00001eb227350	-1.21337		Zm00001eb233540	-1.04369										Zm00001eb248150	1.77595	1.79135
Zm00001eb200430	3.05564		Zm00001eb433630	4.58014		Zm00001eb127180	4.09954		Zm00001eb152510	2.65	3.99	4.42					Zm00001eb203920	1.4961		Zm00001eb307260	-1.13135										Zm00001eb117270	4.55039	4.42155
Zm00001eb417360	2.37958		Zm00001eb082270	3.49406		Zm00001eb280670	2.8544		Zm00001eb128850	2.8	2.97	3.11					Zm00001eb380390	3.58669		Zm00001eb232210	-1.61009										Zm00001eb295380	2.47498	1.9795
Zm00001eb216860	-2.71468		Zm00001eb155550	3.90994		Zm00001eb137340	2.23175		Zm00001eb169560	4.73	5.43	5.93					Zm00001eb343000	6.58633		Zm00001eb397820	1.50519										Zm00001eb319670	1.66115	1.40601
Zm00001eb375730	1.88038		Zm00001eb044970	3.12137		Zm00001eb352470	3.09487		Zm00001eb194440	2.21	3.2	3.5					Zm00001eb110260	-2.35376		Zm00001eb386240	2.40381										Zm00001eb150550	2.62857	2.38755
Zm00001eb395970	2.57045		Zm00001eb109960	2.69386		Zm00001eb403760	2.94062		Zm00001eb217590	1.95	3.48	3.3					Zm00001eb302160	2.45974		Zm00001eb397020	-1.02342										Zm00001eb353170	3.40097	4.34118
Zm00001eb147550	2.07095		Zm00001eb028430	2.20573		Zm00001eb209690	4.71145		Zm00001eb002920	2.73	4.3	4.32					Zm00001eb354950	2.39793		Zm00001eb174590	-2.09727										Zm00001eb199660	1.87049	1.61577
Zm00001eb185290	2.51404		Zm00001eb249500	2.75402		Zm00001eb054480	2.81929		Zm00001eb167740	2.09	2.55	2.95					Zm00001eb404100	1.28846		Zm00001eb260190	1.31689										Zm00001eb055430	2.46769	2.52872
Zm00001eb000770	2.36702		Zm00001eb083140	2.47964		Zm00001eb098330	3.75539		Zm00001eb319850	3.79	4.54	5.62					Zm00001eb332870	2.23991		Zm00001eb062420	-1.09929										Zm00001eb293180	1.61499	1.34711
Zm00001eb220550	1.98908		Zm00001eb235800	3.94379		Zm00001eb343640	4.22943		Zm00001eb077230	2.26	3.15	3.12					Zm00001eb010040	1.53209		Zm00001eb311020	-1.11227										Zm00001eb320730	3.37958	3.16183
Zm00001eb016250	1.54001		Zm00001eb052640	2.62669		Zm00001eb090350	2.64895		Zm00001eb302660	2.1	2.96	2.76					Zm00001eb114340	2.40784		Zm00001eb334790	-1.97086										Zm00001eb121650	2.02697	1.89138
Zm00001eb358180	4.15507		Zm00001eb359230	2.59225		Zm00001eb171580	3.88287		Zm00001eb061820	1.74	2.63	2.43					Zm00001eb132420	-1.01129		Zm00001eb075130	1.60944										Zm00001eb314880	7.27245	7.00373
Zm00001eb020560	3.64673		Zm00001eb100760	5.0339		Zm00001eb431500	2.46964		Zm00001eb328760	2.44	3.94	3.88					Zm00001eb014250	1.98114		Zm00001eb056130	-1.10412										Zm00001eb149120	1.94844	2.06878
Zm00001eb077930	2.38135		Zm00001eb136390	4.71173		Zm00001eb211760	5.64071		Zm00001eb279980	2.03	2.96	3.02					Zm00001eb083400	1.22122		Zm00001eb401540	-1.2582										Zm00001eb046560	2.65856	2.67857
Zm00001eb256380	2.49945		Zm00001eb000980	3.18864		Zm00001eb178700	2.58772		Zm00001eb280200	2.19	3.22	3.13					Zm00001eb048090	-1.18605		Zm00001eb044040	-1.02532										Zm00001eb320350	-1.23504	-1.46618
Zm00001eb399890	1.64705		Zm00001eb017800	3.32894		Zm00001eb190870	3.63142		Zm00001eb011810	2.98	3.66	3.12					Zm00001eb073100	5.73571		Zm00001eb384230	-1.14917										Zm00001eb225230	1.81953	1.6172
Zm00001eb047450	2.03067		Zm00001eb124100	6.58037		Zm00001eb211260	3.76846		Zm00001eb207640	2	3.43	3.37					Zm00001eb391690	1.25351		Zm00001eb000340	-1.03793										Zm00001eb285830	1.89483	2.22267
Zm00001eb160830	2.84526		Zm00001eb127340	5.14832		Zm00001eb408210	2.71319		Zm00001eb173930	2.61	4.13	3.52					Zm00001eb410560	-1.1302		Zm00001eb216440	2.67323										Zm00001eb291860	1.99995	1.71196
Zm00001eb411000	1.6788		Zm00001eb289630	2.06106		Zm00001eb284110	3.76098		Zm00001eb394050	2.04	2.38	2.61					Zm00001eb069040	1.86516		Zm00001eb384370	-1.01757										Zm00001eb366050	1.79733	1.57515
Zm00001eb208120	2.51065		Zm00001eb219860	2.88887		Zm00001eb412050	-1.99512		Zm00001eb179030	3.04	4.31	4.3					Zm00001eb253880	1.8907		Zm00001eb417480	1.25671										Zm00001eb204630	2.40799	2.24757
Zm00001eb321880	3.70571		Zm00001eb233410	2.49626		Zm00001eb127340	5.44426		Zm00001eb022760	3.07	5.14	4.7					Zm00001eb062930	1.86978		Zm00001eb102730	-1.77508										Zm00001eb024460	2.04561	1.56311
Zm00001eb389440	1.58448		Zm00001eb358960	3.50311		Zm00001eb100720	-2.0644		Zm00001eb261220	2.35	3.83	3.77					Zm00001eb374190	1.9788		Zm00001eb235260	-1.02797										Zm00001eb102210	2.62812	1.96145
Zm00001eb295440	3.02561		Zm00001eb125240	3.93813		Zm00001eb297540	3.64545		Zm00001eb000990	1.67	2.47	2.36					Zm00001eb335110	1.92775		Zm00001eb218020	4.38148										Zm00001eb306650	1.47555	1.37341
Zm00001eb334900	-1.39226		Zm00001eb167690	2.70005		Zm00001eb202140	3.0906		Zm00001eb353850	1.51	2.19	2					Zm00001eb407440	-1.42113		Zm00001eb382170	-1.13095										Zm00001eb067090	2.12771	1.95959
Zm00001eb273940	2.01558		Zm00001eb418410	3.0194		Zm00001eb061230	2.42975		Zm00001eb105610	2.14	2.21	2.33					Zm00001eb419530	1.45693		Zm00001eb054900	-3.24707										Zm00001eb071700	2.70141	2.20407
Zm00001eb250690	2.86182		Zm00001eb022410	3.96149		Zm00001eb228490	6.24283		Zm00001eb328860	1.35	2.21	1.8					Zm00001eb233060	1.36935		Zm00001eb304540	1.38641										Zm00001eb083180	2.13858	1.78381
Zm00001eb363490	2.3566		Zm00001eb304070	3.21872		Zm00001eb374810	4.27334		Zm00001eb201110	2.36	3.13	3.75					Zm00001eb008890	-1.40788		Zm00001eb356480	-1.02406										Zm00001eb081320	2.62146	2.24636
Zm00001eb222250	5.63802		Zm00001eb152510	3.98984		Zm00001eb098840	3.99614		Zm00001eb260090	3.2	3.71	4.09					Zm00001eb170950	1.5726		Zm00001eb371940	-1.81051										Zm00001eb415250	1.62548	1.5051
Zm00001eb084360	1.99363		Zm00001eb128850	2.96859		Zm00001eb219040	2.30241		Zm00001eb247630	1.9	2.72	2.87					Zm00001eb347850	3.32998		Zm00001eb134140	2.28284										Zm00001eb269910	2.36177	1.75121
Zm00001eb098330	2.79315		Zm00001eb169560	5.43438		Zm00001eb331820	4.6831		Zm00001eb143230	2.27	2.22	2.75					Zm00001eb379920	2.73164		Zm00001eb261270	1.04232										Zm00001eb154790	1.84584	1.42094
Zm00001eb421690	3.81796		Zm00001eb194440	3.19533		Zm00001eb095060	3.43009		Zm00001eb286960	2.11	3.72	3.02					Zm00001eb034700	3.82915		Zm00001eb409270	4.3455										Zm00001eb040180	2.60775	2.25121
Zm00001eb147850	1.96273		Zm00001eb217590	3.47896		Zm00001eb309580	3.47452		Zm00001eb316590	3.83	5.42	5.89					Zm00001eb210460	2.1663		Zm00001eb417280	3.74772										Zm00001eb054100	2.40294	1.96442
Zm00001eb343240	1.95874		Zm00001eb002920	4.29626		Zm00001eb224180	3.40702		Zm00001eb387310	1.96	2.84	2.9					Zm00001eb329390	-1.02157		Zm00001eb312360	-1.03353										Zm00001eb435590	5.85161	4.41587
Zm00001eb131590	2.19435		Zm00001eb167740	2.55232		Zm00001eb306400	2.48353		Zm00001eb353010	1.5	2.51	2.16					Zm00001eb080910	1.62204		Zm00001eb215430	-1.05644										Zm00001eb102370	2.87531	3.02433
Zm00001eb112210	3.4219		Zm00001eb319850	4.53662		Zm00001eb200030	2.37134		Zm00001eb330130	2.25	2.66	2.81					Zm00001eb277160	4.16973		Zm00001eb270010	1.52739										Zm00001eb059550	7.32828	8.24104
Zm00001eb308690	1.44159		Zm00001eb077230	3.15121		Zm00001eb301680	1.97011		Zm00001eb213970	1.54	2.74	2.11					Zm00001eb428040	1.52197		Zm00001eb109030	1.57462										Zm00001eb291980	1.5851	1.32906
Zm00001eb079790	2.34752		Zm00001eb302660	2.96432		Zm00001eb432320	5.59789		Zm00001eb228490	4.34	5.83	6.24					Zm00001eb044260	1.70649		Zm00001eb429430	1.52597										Zm00001eb340280	2.30748	2.13527
Zm00001eb090350	1.96389		Zm00001eb061820	2.62578		Zm00001eb133200	2.10304		Zm00001eb398770	1.72	2.46	2.49					Zm00001eb324090	4.63262		Zm00001eb199230	-1.04835										Zm00001eb091430	3.35512	3.42743
Zm00001eb284140	2.45774		Zm00001eb328760	3.93936		Zm00001eb135060	-2.13772		Zm00001eb313700	1.87	2.72	2.71					Zm00001eb393170	-1.0081		Zm00001eb130760	-1.05016										Zm00001eb314530	3.6326	3.62496
Zm00001eb250040	5.12204		Zm00001eb279980	2.96378		Zm00001eb153020	3.07284		Zm00001eb431500	1.86	2.29	2.47					Zm00001eb274010	1.46354		Zm00001eb124430	-1.35782										Zm00001eb187670	2.38886	2.11556
Zm00001eb312960	2.39115		Zm00001eb280200	3.22463		Zm00001eb250210	2.6894		Zm00001eb135650	1.94	3.36	2.94					Zm00001eb295550	2.09915		Zm00001eb116560	7.73672										Zm00001eb317920	-1.25493	-1.02628
Zm00001eb230800	1.44658		Zm00001eb085540	6.15631		Zm00001eb273440	2.17095		Zm00001eb392800	4.19	6.28	5.83					Zm00001eb323330	2.38551		Zm00001eb148300	-1.2613										Zm00001eb327670	3.20392	2.4843
Zm00001eb387750	1.29341		Zm00001eb011810	3.66453		Zm00001eb393180	2.11448		Zm00001eb129440	2.32	2.94	2.94					Zm00001eb351520	6.73459		Zm00001eb307850	3.41424										Zm00001eb336030	3.43764	3.41014
Zm00001eb179780	2.56158		Zm00001eb207640	3.43465		Zm00001eb017930	2.48514		Zm00001eb394210	1.86	2.8	2.85					Zm00001eb101360	1.53772		Zm00001eb054120	-1.21722										Zm00001eb083820	2.96484	2.37808
Zm00001eb412150	2.17589		Zm00001eb173930	4.12815		Zm00001eb346860	2.84271		Zm00001eb119840	3.16	3.4	3.83					Zm00001eb286860	1.84926		Zm00001eb175780	2.14409										Zm00001eb345400	2.30006	2.06842
Zm00001eb354860	1.90465		Zm00001eb394050	2.38229		Zm00001eb336040	7.07671		Zm00001eb012880	2.54	2.68	2.99					Zm00001eb397500	1.37884		Zm00001eb176030	-1.2564										Zm00001eb136500	3.17049	2.65291
Zm00001eb371290	3.05119		Zm00001eb179030	4.30552		Zm00001eb059580	2.88818		Zm00001eb151450	2.23	3.26	3.15					Zm00001eb224320	2.55451		Zm00001eb339420	4.49787										Zm00001eb327210	2.19612	2.64174
Zm00001eb400610	2.82992		Zm00001eb022760	5.13799		Zm00001eb049790	2.86355		Zm00001eb181400	2.08	3.72	3.48					Zm00001eb275910	5.07663		Zm00001eb346380	-1.13945										Zm00001eb286930	2.25983	1.77106
Zm00001eb276280	1.84538		Zm00001eb261220	3.83395		Zm00001eb281180	2.71354		Zm00001eb024870	2.09	2.9	2.8					Zm00001eb279780	1.09925		Zm00001eb179760	1.99141										Zm00001eb368680	1.51177	1.51512
Zm00001eb003730	1.98985		Zm00001eb000990	2.46857		Zm00001eb285510	2.27855		Zm00001eb047450	2.03	2.5	2.76					Zm00001eb323400	2.57894		Zm00001eb167780	-1.54043										Zm00001eb082840	2.25381	2.28909
Zm00001eb142090	2.69904		Zm00001eb353850	2.19081		Zm00001eb282410	2.32134		Zm00001eb226430	1.4	2.24	2.26					Zm00001eb026490	1.23115		Zm00001eb120330	-1.06956										Zm00001eb004490	3.21329	3.65112
Zm00001eb407460	3.4374		Zm00001eb105610	2.21002		Zm00001eb377840	3.78095		Zm00001eb276560	2.83	4.02	3.92					Zm00001eb083160	2.75861		Zm00001eb110080	-1.05654										Zm00001eb049920	2.99527	3.06738
Zm00001eb241870	2.18482		Zm00001eb328860	2.21373		Zm00001eb328700	2.89622		Zm00001eb273530	2.06	2.41	2.58					Zm00001eb364420	1.40112		Zm00001eb027320	-3.38639										Zm00001eb422410	1.55641	1.39058
Zm00001eb053630	1.91838		Zm00001eb201110	3.13331		Zm00001eb355740	2.7523		Zm00001eb120050	3.94	4.99	5.05					Zm00001eb005340	-1.08703		Zm00001eb331350	-1.1917										Zm00001eb072670	1.82713	1.91106
Zm00001eb351150	2.06706		Zm00001eb260090	3.70552		Zm00001eb410910	3.73881		Zm00001eb250800	2.71	4.76	4.27					Zm00001eb108640	-1.10529		Zm00001eb109970	-1.26012										Zm00001eb137750	1.70437	2.32269
Zm00001eb234730	1.74681		Zm00001eb247630	2.72249		Zm00001eb129100	1.92583		Zm00001eb346860	2.05	2.63	2.84					Zm00001eb251950	1.75008		Zm00001eb065660	2.89285										Zm00001eb385210	1.72481	1.43992
Zm00001eb169520	1.59437		Zm00001eb386480	3.45394		Zm00001eb000980	3.32885		Zm00001eb305770	3.38	3.74	4.44					Zm00001eb310870	-1.05115		Zm00001eb055170	-1.12966										Zm00001eb372400	2.58818	2.70779
Zm00001eb143520	1.24599		Zm00001eb355240	1.70778		Zm00001eb273530	2.58268		Zm00001eb215180	2.52	3.52	3.33					Zm00001eb347710	1.35284		Zm00001eb277410	-1.21813										Zm00001eb246950	3.41715	3.25307
Zm00001eb068000	1.89215		Zm00001eb143230	2.21533		Zm00001eb338910	2.53632		Zm00001eb227370	1.95	2.6	2.46					Zm00001eb038010	1.04379		Zm00001eb042900	-1.76271										Zm00001eb370430	3.08093	2.52385
Zm00001eb234280	4.41191		Zm00001eb286960	3.72033		Zm00001eb041120	2.71969		Zm00001eb343640	2.8	3.86	4.23					Zm00001eb172230	1.2563		Zm00001eb061990	-1.26083										Zm00001eb320670	2.26733	1.72711
Zm00001eb432150	4.85098		Zm00001eb316590	5.42122		Zm00001eb419130	-1.93058		Zm00001eb057250	1.67	2.45	2.6					Zm00001eb210200	-1.03374		Zm00001eb000240	2.04529										Zm00001eb121190	2.66193	2.63868
Zm00001eb220390	2.68887		Zm00001eb387310	2.83694		Zm00001eb247630	2.87438		Zm00001eb431510	1.49	2.18	2.11					Zm00001eb044010	1.02305		Zm00001eb144310	-1.20502										Zm00001eb071160	7.24363	7.3135
Zm00001eb372180	1.48916		Zm00001eb353010	2.50981		Zm00001eb003730	2.65308		Zm00001eb172270	1.67	2.74	3.04					Zm00001eb119990	1.12712		Zm00001eb188510	1.19827										Zm00001eb009660	1.84121	1.53723
Zm00001eb374880	3.32415		Zm00001eb330130	2.65667		Zm00001eb105610	2.33453		Zm00001eb044240	2.11	2.46	2.95					Zm00001eb067730	1.35041		Zm00001eb062130	2.02569										Zm00001eb165430	4.60832	4.19757
Zm00001eb398560	2.32821		Zm00001eb248690	3.41982		Zm00001eb257630	2.71208		Zm00001eb019050	2.71	2.48	2.98					Zm00001eb052210	2.58689		Zm00001eb141360	-1.07061										Zm00001eb032470	7.82447	7.39227
Zm00001eb259960	2.74111		Zm00001eb213970	2.73523		Zm00001eb128850	3.10601		Zm00001eb363490	2.36	2.88	3.42					Zm00001eb142530	-1.08308		Zm00001eb007770	-2.46941										Zm00001eb374500	2.48491	1.91438
Zm00001eb316720	2.18818		Zm00001eb228490	5.82798		Zm00001eb419870	5.53931		Zm00001eb158950	1.9	1.91	2.39					Zm00001eb067250	2.20083		Zm00001eb310550	-1.03025										Zm00001eb092770	1.92893	1.86346
Zm00001eb201740	5.27774		Zm00001eb398770	2.46066		Zm00001eb286910	3.42005		Zm00001eb425710	2.18	3.99	3.47					Zm00001eb158860	1.76789		Zm00001eb202260	1.01177										Zm00001eb100190	2.00977	2.00136
Zm00001eb093630	1.95004		Zm00001eb313700	2.72009		Zm00001eb289630	2.14619		Zm00001eb322330	3.17	5.05	4.62					Zm00001eb103010	2.0137		Zm00001eb398140	-1.24904										Zm00001eb178270	2.77775	2.28865
Zm00001eb162180	4.02078		Zm00001eb431500	2.28525		Zm00001eb078290	2.88549		Zm00001eb142090	2.7	3.33	3.42					Zm00001eb268830	1.16305		Zm00001eb121120	-1.4886										Zm00001eb161670	4.97404	5.23806
Zm00001eb284520	1.8281		Zm00001eb109750	4.06781		Zm00001eb330130	2.80888		Zm00001eb297170	2.79	3.57	3.54					Zm00001eb167770	1.24431		Zm00001eb072870	1.89901										Zm00001eb184930	2.22051	2.19956
Zm00001eb049790	2.12335		Zm00001eb391720	3.43105		Zm00001eb001060	3.36701		Zm00001eb000770	2.37	2.87	3.1					Zm00001eb356570	-1.93754		Zm00001eb409230	-1.62644										Zm00001eb289570	1.78143	1.55078
Zm00001eb051290	2.22994		Zm00001eb135650	3.36417		Zm00001eb123360	2.31487		Zm00001eb107750	2.25	4.22	3.52					Zm00001eb036700	-1.27605		Zm00001eb128470	-1.23601										Zm00001eb192680	2.41961	2.40609
Zm00001eb175860	1.26072		Zm00001eb392800	6.28456		Zm00001eb155800	2.82561		Zm00001eb177830	2.75	3.22	3.95					Zm00001eb398500	2.13067		Zm00001eb191710	1.04723										Zm00001eb068410	2.10959	1.92211
Zm00001eb156820	1.54631		Zm00001eb129440	2.93597		Zm00001eb000770	3.09665		Zm00001eb173980	2.29	2.29	2.42					Zm00001eb142960	1.43954		Zm00001eb393970	-1.88178										Zm00001eb261200	1.91962	1.7104
Zm00001eb037520	2.02695		Zm00001eb394210	2.80227		Zm00001eb386770	2.89294		Zm00001eb017140	1.83	2.82	2.66					Zm00001eb196530	1.21187		Zm00001eb213700	-1.46147										Zm00001eb300120	1.78713	1.57729
Zm00001eb275490	2.62277		Zm00001eb119840	3.4011		Zm00001eb149850	3.06667		Zm00001eb339400	4.03	4.36	4.62					Zm00001eb084630	1.51582		Zm00001eb136610	3.20607										Zm00001eb402010	2.48413	2.79388
Zm00001eb373110	2.17423		Zm00001eb012880	2.68043		Zm00001eb339120	3.6281		Zm00001eb190200	2.28	2.37	2.86					Zm00001eb270230	2.9933		Zm00001eb130380	-2.35501										Zm00001eb305380	2.15733	2.17409
Zm00001eb151560	4.68503		Zm00001eb151450	3.26482		Zm00001eb331090	3.76194		Zm00001eb256320	2.29	2.5	3.02					Zm00001eb323840	1.47307		Zm00001eb371100	-1.13385										Zm00001eb326060	2.11367	2.01693
Zm00001eb052640	2.03586		Zm00001eb181400	3.72451		Zm00001eb038890	3.02863		Zm00001eb292260	1.88	3.11	2.65					Zm00001eb151220	1.16124		Zm00001eb379510	1.32645										Zm00001eb050330	2.83262	2.12352
Zm00001eb266800	1.7143		Zm00001eb024870	2.90061		Zm00001eb407210	4.55153		Zm00001eb211260	2.89	3.42	3.77					Zm00001eb226030	2.24715		Zm00001eb106410	3.02069										Zm00001eb183750	1.56539	1.22551
Zm00001eb118740	2.67537		Zm00001eb047450	2.50236		Zm00001eb369360	3.18963		Zm00001eb266800	1.71	2.13	2.19					Zm00001eb009780	1.6711		Zm00001eb140030	-1.13576										Zm00001eb262830	-1.36649	-1.26685
Zm00001eb060490	2.68439		Zm00001eb269490	4.18134		Zm00001eb015280	4.26778		Zm00001eb200210	3.87	5.02	4.52					Zm00001eb010610	2.15937		Zm00001eb116570	-1.14936										Zm00001eb403560	-1.27517	-1.46427
Zm00001eb297810	2.52159		Zm00001eb226430	2.24181		Zm00001eb231730	3.03352		Zm00001eb219040	1.64	2.1	2.3					Zm00001eb360120	1.54861		Zm00001eb291640	2.56509										Zm00001eb020120	2.26889	2.58648
Zm00001eb284830	1.85444		Zm00001eb276560	4.01737		Zm00001eb169520	2.11277		Zm00001eb292890	1.86	1.76	2.2					Zm00001eb004240	-1.319		Zm00001eb020950	1.56471										Zm00001eb068780	1.40841	1.29059
Zm00001eb236820	1.90384		Zm00001eb273530	2.40631		Zm00001eb146390	2.40859		Zm00001eb301890	2.58	3.69	3.49					Zm00001eb073880	-1.07125		Zm00001eb307870	-1.47958										Zm00001eb058700	1.67359	1.71295
Zm00001eb387370	2.30714		Zm00001eb120050	4.99415		Zm00001eb066890	3.38466		Zm00001eb295860	3.08	4.59	3.81					Zm00001eb434300	1.21269		Zm00001eb289820	-1.0453										Zm00001eb056280	2.40674	1.99321
Zm00001eb339590	3.86861		Zm00001eb250800	4.75774		Zm00001eb137810	4.39458		Zm00001eb231730	2.63	2.82	3.03					Zm00001eb104570	2.35877		Zm00001eb016120	-1.77892										Zm00001eb366300	1.81524	1.48261
Zm00001eb079170	1.88609		Zm00001eb346860	2.63419		Zm00001eb402550	4.27389		Zm00001eb412150	2.18	2.66	2.59					Zm00001eb130060	-1.05271		Zm00001eb086790	-1.04768										Zm00001eb041200	1.78028	2.08411
Zm00001eb129440	2.31763		Zm00001eb305770	3.73765		Zm00001eb305660	3.19204		Zm00001eb075580	2.06	2.39	2.67					Zm00001eb324410	3.1694		Zm00001eb365110	3.0797										Zm00001eb185250	2.21256	2.0439
Zm00001eb371490	2.77695		Zm00001eb174750	3.52068		Zm00001eb079490	3.14269		Zm00001eb070430	1.78	3.07	2.87					Zm00001eb111790	-1.18747		Zm00001eb234510	-1.37835										Zm00001eb419040	2.17218	1.89211
Zm00001eb192480	2.67843		Zm00001eb215180	3.51512		Zm00001eb057250	2.5957		Zm00001eb238730	3.04	2.79	2.7					Zm00001eb225470	1.25396		Zm00001eb432020	-1.12393										Zm00001eb075320	1.65047	1.71601
Zm00001eb284110	2.73996		Zm00001eb272090	3.04946		Zm00001eb179280	2.20238		Zm00001eb092280	2.58	3.59	3.54					Zm00001eb030650	3.57987		Zm00001eb392370	-1.62257										Zm00001eb149460	1.51951	1.94692
Zm00001eb331690	3.06003		Zm00001eb227370	2.60187		Zm00001eb314660	2.92631		Zm00001eb108510	2.05	2.23	2.51					Zm00001eb234870	2.37064		Zm00001eb290350	2.71191										Zm00001eb402670	1.45515	1.23709
Zm00001eb047820	2.86793		Zm00001eb343640	3.85861		Zm00001eb007280	2.04807		Zm00001eb369360	1.94	2.95	3.19					Zm00001eb288410	1.70677		Zm00001eb189250	1.50403										Zm00001eb000370	1.52986	1.2792
Zm00001eb328090	3.27173		Zm00001eb057250	2.44527		Zm00001eb402020	3.73852		Zm00001eb366820	1.66	2.87	2.39					Zm00001eb125880	1.89352		Zm00001eb099200	4.57196										Zm00001eb059800	2.95878	2.30042
Zm00001eb281180	1.9912		Zm00001eb403510	2.517		Zm00001eb389440	2.05726		Zm00001eb325640	1.63	2.45	2.6					Zm00001eb410730	1.22251		Zm00001eb357040	1.08694										Zm00001eb251370	1.94391	1.85805
Zm00001eb287980	2.03323		Zm00001eb431510	2.18347		Zm00001eb434430	2.70754		Zm00001eb204420	7.93	10.12	9.31					Zm00001eb186530	2.34349		Zm00001eb400990	-1.49619										Zm00001eb068520	1.58396	1.38251
Zm00001eb019460	3.06132		Zm00001eb172270	2.73905		Zm00001eb426280	4.27145		Zm00001eb411730	1.93	2.78	2.71					Zm00001eb057330	2.55179		Zm00001eb305810	-1.11977										Zm00001eb255880	3.68907	3.00661
Zm00001eb283450	1.94222		Zm00001eb044240	2.46306		Zm00001eb095030	2.00566		Zm00001eb315000	2.36	3.72	3.54					Zm00001eb170080	2.58331		Zm00001eb218920	1.34505										Zm00001eb360570	4.29441	4.85996
Zm00001eb274530	3.74669		Zm00001eb019050	2.48469		Zm00001eb218680	5.13508		Zm00001eb201180	3.65	3.96	6.01					Zm00001eb045780	2.03166		Zm00001eb033230	-1.23132										Zm00001eb217190	1.96198	1.90858
Zm00001eb354450	2.11427		Zm00001eb363490	2.88357		Zm00001eb311590	4.03586		Zm00001eb396990	2.15	2.75	2.33					Zm00001eb092450	-1.08004		Zm00001eb395320	3.37795										Zm00001eb125150	2.50251	2.39212
Zm00001eb038890	2.24035		Zm00001eb260850	2.66675		Zm00001eb377540	3.148		Zm00001eb006180	1.85	2.57	2.6								Zm00001eb057720	1.13537										Zm00001eb075230	2.98776	3.39014
Zm00001eb047990	2.31635		Zm00001eb158950	1.91457		Zm00001eb096360	3.37424		Zm00001eb058730	2.84	5.02	4.32								Zm00001eb220970	-1.09055										Zm00001eb284170	3.56716	3.01644
Zm00001eb288230	3.77074		Zm00001eb432090	4.04555		Zm00001eb037740	3.10489		Zm00001eb136980	1.7	2.99	2.86								Zm00001eb162140	-1.29007										Zm00001eb370730	2.75436	2.79194
Zm00001eb120050	3.94165		Zm00001eb374630	3.82388		Zm00001eb015160	3.70358		Zm00001eb164580	2.71	3.08	3.17								Zm00001eb037140	-2.0972										Zm00001eb182620	5.58315	5.10512
Zm00001eb339120	2.67799		Zm00001eb425710	3.99139		Zm00001eb313370	-1.68268		Zm00001eb350930	2.11	2.79	2.9								Zm00001eb242470	7.41451										Zm00001eb221810	3.05712	3.15445
Zm00001eb001060	2.47983		Zm00001eb322330	5.04851		Zm00001eb109940	4.45117		Zm00001eb128250	3.91	5.17	4.79								Zm00001eb042030	-1.37386										Zm00001eb148210	2.27042	2.28616
Zm00001eb126900	1.21401		Zm00001eb142090	3.3278		Zm00001eb124830	3.08809		Zm00001eb080700	2.35	3.07	3.12								Zm00001eb061830	1.77882										Zm00001eb039650	2.31047	2.25582
Zm00001eb185300	2.18904		Zm00001eb297170	3.57376		Zm00001eb224230	2.35214		Zm00001eb344770	2.03	3.07	3.01								Zm00001eb020130	-1.01302										Zm00001eb295880	2.12912	1.80039
Zm00001eb001530	1.8613		Zm00001eb000770	2.87415		Zm00001eb251250	5.04303		Zm00001eb151560	4.69	5.72	5.97								Zm00001eb142510	-1.10416										Zm00001eb026430	2.15662	1.73335
Zm00001eb284070	2.50508		Zm00001eb007870	3.52416		Zm00001eb047070	3.44616		Zm00001eb101980	1.43	2.03	2.4								Zm00001eb125670	-1.02035										Zm00001eb335880	1.96661	1.48577
Zm00001eb293830	2.68126		Zm00001eb107750	4.22267		Zm00001eb241670	3.844		Zm00001eb056440	2.5	3.86	4.11								Zm00001eb013620	-1.10349										Zm00001eb399100	2.02046	2.40644
Zm00001eb038760	-1.73157		Zm00001eb177830	3.22114		Zm00001eb293830	3.58626		Zm00001eb369710	1.68	2.96	2.62								Zm00001eb290950	3.07934										Zm00001eb337950	3.16142	2.72457
Zm00001eb019650	2.94061		Zm00001eb048440	2.51725		Zm00001eb195550	3.94528		Zm00001eb195170	1.69	2.73	1.92								Zm00001eb055540	1.4756										Zm00001eb098860	1.74499	1.69855
Zm00001eb125060	1.7313		Zm00001eb173980	2.29381		Zm00001eb339400	4.62201		Zm00001eb144930	2.47	2.6	2.68								Zm00001eb174070	2.46224										Zm00001eb207520	5.84599	5.18993
Zm00001eb018180	2.41743		Zm00001eb006350	2.64556		Zm00001eb005100	2.51121		Zm00001eb031580	2.28	3.62	3.84								Zm00001eb311810	-1.17912										Zm00001eb072420	1.7299	1.587
Zm00001eb369620	4.19474		Zm00001eb017140	2.82281		Zm00001eb053580	3.91054		Zm00001eb221280	2.35	2.64	2.82								Zm00001eb214930	-1.01703										Zm00001eb270660	-1.56569	-1.60088
Zm00001eb167340	2.5242		Zm00001eb339400	4.36288		Zm00001eb325640	2.60294		Zm00001eb298250	1.86	3.34	3.18								Zm00001eb090700	4.07285										Zm00001eb101420	2.88868	2.81303
Zm00001eb009940	2.74874		Zm00001eb190200	2.37453		Zm00001eb173980	2.42261		Zm00001eb279380	3.48	5.17	5								Zm00001eb318470	3.50891										Zm00001eb069630	2.17148	2.10146
Zm00001eb152790	-1.20731		Zm00001eb256320	2.49627		Zm00001eb359230	2.63558		Zm00001eb083620	2.23	3.71	3.17								Zm00001eb194170	1.90551										Zm00001eb316490	3.02519	3.27305
Zm00001eb025880	1.76353		Zm00001eb292260	3.11358		Zm00001eb107670	2.45839		Zm00001eb122980	5.08	3.6	6.34								Zm00001eb390310	-1.65053										Zm00001eb010320	1.65097	1.32856
Zm00001eb084490	2.5145		Zm00001eb211260	3.42007		Zm00001eb010340	2.67379		Zm00001eb052730	2.21	2.83	2.53								Zm00001eb227730	-1.17096										Zm00001eb322260	2.09163	1.65395
Zm00001eb286910	2.49742		Zm00001eb266800	2.12932		Zm00001eb064840	3.56497		Zm00001eb264770	3.24	5.43	5.43								Zm00001eb283250	-1.05381										Zm00001eb047420	2.43262	2.04542
Zm00001eb295060	2.5668		Zm00001eb200210	5.01799		Zm00001eb175860	1.64963		Zm00001eb334780	2.3	2.95	3.01								Zm00001eb260830	2.85312										Zm00001eb110400	2.10578	1.9453
Zm00001eb038190	2.1611		Zm00001eb219040	2.10108		Zm00001eb244600	3.12901		Zm00001eb052530	2.25	3.28	2.91								Zm00001eb307340	2.97488										Zm00001eb076210	2.47798	2.25541
Zm00001eb119280	2.17701		Zm00001eb292890	1.75776		Zm00001eb221280	2.81996		Zm00001eb296740	3.11	3.57	4.28								Zm00001eb388650	-1.0405										Zm00001eb427620	2.40159	2.20436
Zm00001eb081470	3.34172		Zm00001eb301890	3.69247		Zm00001eb326640	2.83369		Zm00001eb152300	1.87	2.57	2.57								Zm00001eb413180	1.73333										Zm00001eb186170	2.90649	2.47118
Zm00001eb369200	2.45196		Zm00001eb295860	4.58753		Zm00001eb119920	4.89062		Zm00001eb298480	1.63	2.09	1.52								Zm00001eb347640	1.25285										Zm00001eb298220	5.51583	4.47934
Zm00001eb188290	5.00877		Zm00001eb231730	2.81552		Zm00001eb056440	4.11366		Zm00001eb150610	3.89	5.09	6.04								Zm00001eb120240	2.30356										Zm00001eb121990	1.63932	2.29514
Zm00001eb346860	2.04973		Zm00001eb412150	2.65546		Zm00001eb083310	2.26052		Zm00001eb023070	1.24	1.95	1.87								Zm00001eb129120	6.93367										Zm00001eb272050	1.59119	1.92767
Zm00001eb155800	2.05303		Zm00001eb075580	2.38504		Zm00001eb066540	3.33121		Zm00001eb250040	5.12	6.11	6.14								Zm00001eb260480	-1.08612										Zm00001eb311700	1.91049	1.66912
Zm00001eb110210	-1.79942		Zm00001eb070430	3.07365		Zm00001eb052640	2.65696		Zm00001eb129330	2.82	2.68	3.24								Zm00001eb131990	-1.13233										Zm00001eb395020	7.09544	6.02773
Zm00001eb290580	-1.27499		Zm00001eb238730	2.7889		Zm00001eb279980	3.0183		Zm00001eb043450	2.17	2.74	2.81								Zm00001eb305590	-1.11088										Zm00001eb289270	2.19251	1.73662
Zm00001eb057060	2.21901		Zm00001eb092280	3.58672		Zm00001eb157820	2.29395		Zm00001eb357840	2.5	2.87	2.87								Zm00001eb153590	-1.25162										Zm00001eb426750	8.03399	7.63847
Zm00001eb226680	5.88651		Zm00001eb108510	2.23464		Zm00001eb089560	3.03851		Zm00001eb141160	1.99	3.41	3.09								Zm00001eb261530	1.00698										Zm00001eb103060	2.48627	2.48083
Zm00001eb371890	6.36295		Zm00001eb369360	2.94517		Zm00001eb235920	2.87483		Zm00001eb021780	3.45	4.39	4.06								Zm00001eb244550	-1.35569										Zm00001eb147740	2.84168	3.01505
Zm00001eb418440	2.06109		Zm00001eb366820	2.87271		Zm00001eb371290	3.91653		Zm00001eb038880	1.87	3.18	3.15								Zm00001eb224150	-2.30757										Zm00001eb095090	2.44644	2.6809
Zm00001eb067620	1.57169		Zm00001eb325640	2.44859		Zm00001eb214410	2.35419		Zm00001eb010110	2.32	3.13	2.68								Zm00001eb410960	2.04359										Zm00001eb350800	2.63046	1.95283
Zm00001eb297170	2.79287		Zm00001eb204420	10.1186		Zm00001eb387310	2.90426		Zm00001eb257670	1.39	2.06	2.17								Zm00001eb259720	1.99204										Zm00001eb038160	1.95328	2.12699
Zm00001eb432320	4.02935		Zm00001eb114130	3.0992		Zm00001eb287980	2.66734		Zm00001eb177190	2.47	4.19	3.93								Zm00001eb228670	1.32955										Zm00001eb237580	2.18839	2.18514
Zm00001eb328350	2.77589		Zm00001eb411730	2.78041		Zm00001eb288550	3.54699		Zm00001eb078870	1.83	1.59	2.56								Zm00001eb090590	-1.00054										Zm00001eb187460	2.43513	2.53583
Zm00001eb414810	2.46182		Zm00001eb315000	3.72293		Zm00001eb031580	3.83776		Zm00001eb354250	1.59	2.27	2.27								Zm00001eb153930	-1.27383										Zm00001eb051060	1.977	1.55305
Zm00001eb219040	1.64262		Zm00001eb201180	3.96194		Zm00001eb283450	2.55116		Zm00001eb257430	1.56	2.58	2.49								Zm00001eb196940	2.80148										Zm00001eb258330	1.34225	1.26742
Zm00001eb081200	1.48896		Zm00001eb396990	2.7498		Zm00001eb023620	3.18846		Zm00001eb345750	2.43	3.51	2.9								Zm00001eb248220	1.69691										Zm00001eb059790	1.98615	2.1964
Zm00001eb178050	4.26396		Zm00001eb006180	2.57207		Zm00001eb234730	2.25242		Zm00001eb188290	5.01	6.19	6.06								Zm00001eb427260	1.54599										Zm00001eb250120	2.71397	3.09265
Zm00001eb207560	2.43834		Zm00001eb058730	5.01723		Zm00001eb253110	2.30212		Zm00001eb294520	2.63	2.66	3.23								Zm00001eb152420	-1.52994										Zm00001eb339130	3.52624	3.76818
Zm00001eb045960	2.34335		Zm00001eb136980	2.98968		Zm00001eb298320	3.27264		Zm00001eb052150	2.11	2.48	2.2								Zm00001eb288260	-1.93354										Zm00001eb075300	1.92928	1.86876
Zm00001eb245960	4.79608		Zm00001eb164580	3.08293		Zm00001eb072910	2.82014		Zm00001eb228370	1.87	3.05	3.47								Zm00001eb068570	-1.38644										Zm00001eb313580	1.63613	1.63822
Zm00001eb379330	2.84237		Zm00001eb350930	2.7862		Zm00001eb400660	3.26642		Zm00001eb394350	3.77	5	5.19								Zm00001eb090360	-1.35358										Zm00001eb353110	1.65294	1.30825
Zm00001eb428290	2.42008		Zm00001eb128250	5.17032		Zm00001eb021090	2.26301		Zm00001eb379330	2.84	3.54	3.3								Zm00001eb113690	-1.26105										Zm00001eb420990	2.85337	3.12914
Zm00001eb327820	1.98732		Zm00001eb080700	3.07403		Zm00001eb087380	3.00455		Zm00001eb001750	4.09	5.59	5.84								Zm00001eb002870	2.22863										Zm00001eb427650	2.7954	2.64775
Zm00001eb420520	-1.23491		Zm00001eb344770	3.07276		Zm00001eb137500	2.4884		Zm00001eb112210	3.42	4.05	5								Zm00001eb153560	-1.09935										Zm00001eb255140	1.6925	1.5554
Zm00001eb244970	3.02636		Zm00001eb151560	5.72449		Zm00001eb155300	3.99847		Zm00001eb121010	1.61	2.32	2.4								Zm00001eb116810	-1.22681										Zm00001eb048020	-1.45107	-1.52068
Zm00001eb396990	2.15461		Zm00001eb101980	2.03097		Zm00001eb369000	3.68369		Zm00001eb042240	1.2	1.56	2.28								Zm00001eb127870	3.83881										Zm00001eb313970	3.53639	2.87055
Zm00001eb333740	2.21621		Zm00001eb056440	3.8607		Zm00001eb121420	2.68344		Zm00001eb140620	2.26	2.51	2.47								Zm00001eb198070	-1.59015										Zm00001eb075530	2.1237	2.03572
Zm00001eb204420	7.92577		Zm00001eb369710	2.96369		Zm00001eb312060	3.24904		Zm00001eb187030	2.38	3.74	3.05								Zm00001eb404290	1.67826										Zm00001eb017620	2.83169	2.13425
Zm00001eb202140	2.19135		Zm00001eb195170	2.73073		Zm00001eb287250	2.43372		Zm00001eb306380	2.19	2.46	2.83								Zm00001eb016000	-1.07481										Zm00001eb023830	1.65019	1.80612
Zm00001eb119920	3.62183		Zm00001eb144930	2.59694		Zm00001eb309920	4.18243		Zm00001eb210430	2.33	3.67	3.76								Zm00001eb114050	-1.9726										Zm00001eb193180	2.5723	1.97515
Zm00001eb043450	2.17152		Zm00001eb405820	4.22484		Zm00001eb392340	3.33425		Zm00001eb194160	5.88	5.89	7.15								Zm00001eb296690	-1.1123										Zm00001eb112170	1.50898	1.59168
Zm00001eb250960	3.19452		Zm00001eb031580	3.61699		Zm00001eb033670	2.3864		Zm00001eb311800	2.77	4.1	4.11								Zm00001eb402320	-6.71784										Zm00001eb401450	3.41421	2.65584
Zm00001eb430810	1.42095		Zm00001eb221280	2.64029		Zm00001eb204390	2.09076		Zm00001eb129030	1.77	2.38	1.83								Zm00001eb343350	-1.18269										Zm00001eb314350	2.48914	2.79964
Zm00001eb179700	-1.4192		Zm00001eb298250	3.33785		Zm00001eb207560	3.24131		Zm00001eb053580	3.34	3.58	3.91								Zm00001eb253750	1.44391										Zm00001eb173100	1.28788	1.36455
Zm00001eb434430	1.97036		Zm00001eb279380	5.16738		Zm00001eb214580	-1.82177		Zm00001eb417260	2.73	4.63	4.25								Zm00001eb225250	-1.96905										Zm00001eb205040	3.40145	3.69665
Zm00001eb391660	1.74544		Zm00001eb096510	2.34908		Zm00001eb002920	4.31835		Zm00001eb331680	3.72	3.28	5.27								Zm00001eb360170	-1.1681										Zm00001eb353230	2.49864	2.77174
Zm00001eb347520	1.85994		Zm00001eb083620	3.71102		Zm00001eb293360	2.09105		Zm00001eb280790	1.82	2.01	2.35								Zm00001eb013980	-1.10394										Zm00001eb379190	2.7508	2.92064
Zm00001eb032330	3.4922		Zm00001eb122980	3.6015		Zm00001eb177740	3.6585		Zm00001eb333620	2.02	2.95	3.13								Zm00001eb115980	-1.24984										Zm00001eb140180	2.30253	2.19692
Zm00001eb243640	2.37154		Zm00001eb052730	2.83459		Zm00001eb266690	3.74619		Zm00001eb020560	3.65	4.28	4.34								Zm00001eb121090	-1.59576										Zm00001eb209820	7.55079	6.70159
Zm00001eb334140	2.83784		Zm00001eb264770	5.4307		Zm00001eb083140	2.4716		Zm00001eb092850	4.03	4.32	4.5								Zm00001eb401580	2.00508										Zm00001eb368800	7.45837	6.82512
Zm00001eb023620	2.36593		Zm00001eb334780	2.94951		Zm00001eb229530	4.40559		Zm00001eb222230	2.51	4.38	4.24								Zm00001eb039310	-1.08665										Zm00001eb266290	3.72901	4.07768
Zm00001eb064740	2.70355		Zm00001eb144120	2.82261		Zm00001eb187620	5.80963		Zm00001eb378380	2.77	4.34	3.86								Zm00001eb154860	-1.04735										Zm00001eb215380	1.92951	1.51475
Zm00001eb013130	1.79286		Zm00001eb052530	3.27522		Zm00001eb021200	2.11032		Zm00001eb003730	1.99	2.37	2.65								Zm00001eb269510	1.21059										Zm00001eb317440	2.27494	1.88735
Zm00001eb218220	3.41836		Zm00001eb296740	3.57243		Zm00001eb033120	3.49303		Zm00001eb166570	2.42	4.02	3.65								Zm00001eb313890	-1.10378										Zm00001eb358450	-1.05508	-1.20301
Zm00001eb383490	2.31656		Zm00001eb152300	2.57116		Zm00001eb266340	2.79351		Zm00001eb298980	1.73	2.54	2.71								Zm00001eb419670	-1.33134										Zm00001eb295940	1.39234	1.50611
Zm00001eb175810	1.99944		Zm00001eb298480	2.0911		Zm00001eb137580	3.39681		Zm00001eb432750	2.42	2.71	2.88								Zm00001eb379350	-1.11368										Zm00001eb389870	2.5606	2.37187
Zm00001eb282810	1.99019		Zm00001eb081330	3.45774		Zm00001eb019650	3.84708		Zm00001eb354920	2.9	3.03	3.91								Zm00001eb010420	1.63055										Zm00001eb328310	3.86643	4.32069
Zm00001eb374010	8.21061		Zm00001eb150610	5.08849		Zm00001eb260600	1.94587		Zm00001eb430170	1.72	2.78	2.95								Zm00001eb270960	-1.04818										Zm00001eb242080	-1.11111	-1.06706
Zm00001eb370670	2.8664		Zm00001eb023070	1.95376		Zm00001eb164200	-2.18615		Zm00001eb369620	4.19	5.11	4.56								Zm00001eb408290	-1.29513										Zm00001eb253720	2.678	3.08168
Zm00001eb163300	2.10792		Zm00001eb250040	6.11466		Zm00001eb379820	2.7537		Zm00001eb314780	2.61	2.97	3.42								Zm00001eb338670	-1.10948										Zm00001eb120610	3.15674	2.46128
Zm00001eb201110	2.35536		Zm00001eb129330	2.67981		Zm00001eb167690	2.69282		Zm00001eb011000	1.75	3.15	2.74								Zm00001eb224960	-1.03681										Zm00001eb032680	5.03466	3.91096
Zm00001eb063530	2.10628		Zm00001eb043450	2.73838		Zm00001eb220050	3.6819		Zm00001eb399890	1.65	1.93	1.92								Zm00001eb018410	-1.19408										Zm00001eb064650	2.69332	2.04052
Zm00001eb047070	2.49908		Zm00001eb357840	2.87177		Zm00001eb394210	2.84541		Zm00001eb059580	2.02	2.56	2.89								Zm00001eb214110	1.68094										Zm00001eb127640	2.14491	1.63969
Zm00001eb220050	2.7429		Zm00001eb141160	3.41065		Zm00001eb077470	3.89307		Zm00001eb229870	2.34	3.14	2.93								Zm00001eb237720	-1.56662										Zm00001eb364700	2.20361	2.10822
Zm00001eb182130	1.17662		Zm00001eb021780	4.38849		Zm00001eb000190	-1.44358		Zm00001eb195550	2.57	3.59	3.95								Zm00001eb228310	-1.30987										Zm00001eb011140	2.06883	2.61978
Zm00001eb357600	2.19828		Zm00001eb038880	3.18291		Zm00001eb193920	3.16365		Zm00001eb433240	2.25	2.56	3.46								Zm00001eb175970	-1.02512										Zm00001eb412110	1.44516	1.78735
Zm00001eb077220	2.4818		Zm00001eb010110	3.12828		Zm00001eb151560	5.97053		Zm00001eb022730	3.52	3.7	3.32								Zm00001eb105690	-1.26555										Zm00001eb303040	1.90212	1.95284
Zm00001eb209690	3.28971		Zm00001eb257670	2.0607		Zm00001eb328820	3.35144		Zm00001eb143520	1.25	1.48	1.74								Zm00001eb205610	-1.16149										Zm00001eb407150	1.66659	1.46109
Zm00001eb257320	2.31259		Zm00001eb177190	4.18971		Zm00001eb398770	2.48779		Zm00001eb193910	1.65	2.84	2.61								Zm00001eb379550	-1.00848										Zm00001eb041850	1.84877	1.79756
Zm00001eb078320	2.02666		Zm00001eb078870	1.58971		Zm00001eb008010	3.43854		Zm00001eb187010	2.45	2.75	3.3								Zm00001eb271490	-1.00121										Zm00001eb251690	2.06051	1.70434
Zm00001eb132840	1.9333		Zm00001eb354250	2.26555		Zm00001eb113200	2.94713		Zm00001eb308150	1.66	1.63	2								Zm00001eb012720	-1.16843										Zm00001eb026840	1.73702	1.27183
Zm00001eb289290	1.61968		Zm00001eb257430	2.58272		Zm00001eb296870	-2.02896		Zm00001eb008010	1.99	3.2	3.44								Zm00001eb059810	-1.06381										Zm00001eb420360	2.0043	1.69712
Zm00001eb311550	6.34884		Zm00001eb345750	3.50757		Zm00001eb142090	3.42021		Zm00001eb123470	3.85	4.32	4.03								Zm00001eb421500	-1.04475										Zm00001eb013910	1.71959	2.32382
Zm00001eb289630	1.52223		Zm00001eb188290	6.18592		Zm00001eb414390	2.32318		Zm00001eb268650	1.95	2.08	2.57								Zm00001eb027100	-1.51703										Zm00001eb386390	1.95069	1.85996
Zm00001eb021780	3.44766		Zm00001eb107270	2.69436		Zm00001eb001560	3.11083		Zm00001eb306400	1.65	2.18	2.48								Zm00001eb039670	1.44939										Zm00001eb005730	3.8494	3.12359
Zm00001eb154560	2.80312		Zm00001eb294520	2.65675		Zm00001eb281260	3.97204		Zm00001eb207570	3.06	3.83	3.69								Zm00001eb400340	-1.42579										Zm00001eb174300	3.01006	2.6389
Zm00001eb052730	2.21264		Zm00001eb052150	2.47983		Zm00001eb028430	2.17894		Zm00001eb004430	1.69	2.25	1.95								Zm00001eb079340	-1.56317										Zm00001eb230750	1.76762	1.67132
Zm00001eb140880	2.99121		Zm00001eb228370	3.05195		Zm00001eb298980	2.70635		Zm00001eb380490	2.27	2.42	3.12								Zm00001eb040130	-1.32588										Zm00001eb034940	1.8508	1.39589
Zm00001eb285510	1.60739		Zm00001eb394350	4.99643		Zm00001eb333620	3.12776		Zm00001eb208480	1.56	2.21	2.1								Zm00001eb359430	-1.04959										Zm00001eb018900	1.46302	1.57938
Zm00001eb108360	2.75038		Zm00001eb379330	3.54361		Zm00001eb350930	2.89853		Zm00001eb243370	2.81	3.79	3.74								Zm00001eb210230	-2.01873										Zm00001eb372820	2.32098	2.46063
Zm00001eb029050	1.81683		Zm00001eb001750	5.58521		Zm00001eb407460	4.32135		Zm00001eb309920	2.24	3.85	4.18								Zm00001eb142820	-1.45298										Zm00001eb427460	2.10309	1.61837
Zm00001eb334780	2.30232		Zm00001eb112210	4.05396		Zm00001eb266800	2.18626		Zm00001eb021710	1.59	2.04	1.95								Zm00001eb047840	-1.56384										Zm00001eb081360	2.03904	2.12635
Zm00001eb200210	3.8693		Zm00001eb121010	2.32064		Zm00001eb257670	2.16562		Zm00001eb321900	1.81	2.01	1.76								Zm00001eb173150	-1.03579										Zm00001eb166240	5.62059	5.68892
Zm00001eb371280	3.31393		Zm00001eb042240	1.5572		Zm00001eb156790	2.43896		Zm00001eb337410	2.67	3.46	3.33								Zm00001eb193130	-1.77783										Zm00001eb196560	2.39143	2.05776
Zm00001eb124110	2.32949		Zm00001eb110700	3.69064		Zm00001eb179030	4.29899		Zm00001eb060610	2.92	3.91	3.77								Zm00001eb395280	-1.12027										Zm00001eb144740	-1.30917	-1.42602
Zm00001eb286320	1.91955		Zm00001eb140620	2.5126		Zm00001eb259960	3.47695		Zm00001eb154650	2.67	4.03	4.84								Zm00001eb139690	-1.09533										Zm00001eb434550	2.1542	1.84536
Zm00001eb158520	3.68984		Zm00001eb187030	3.73526		Zm00001eb426350	2.89128		Zm00001eb142000	1.4	2.17	2.18								Zm00001eb397170	-1.28023										Zm00001eb344730	4.27893	4.48345
Zm00001eb173570	1.76449		Zm00001eb306380	2.45798		Zm00001eb283080	4.10197		Zm00001eb021600	1.96	2.9	2.57								Zm00001eb163350	-1.2421										Zm00001eb291800	2.75708	2.47654
Zm00001eb298480	1.62946		Zm00001eb210430	3.67238		Zm00001eb432750	2.8824		Zm00001eb123910	3.32	4.15	4.99								Zm00001eb078460	1.14983										Zm00001eb196490	6.85423	6.62469
Zm00001eb177740	2.7013		Zm00001eb125390	3.73725		Zm00001eb161870	3.31234		Zm00001eb187620	4.19	5.36	5.81								Zm00001eb236320	-1.00123										Zm00001eb163860	1.94937	1.59079
Zm00001eb399820	4.36429		Zm00001eb194160	5.89453		Zm00001eb128300	3.44021		Zm00001eb282410	2.28	2.04	2.32								Zm00001eb362000	-1.58099										Zm00001eb243500	1.37441	1.35625
Zm00001eb043260	2.07181		Zm00001eb218800	3.50441		Zm00001eb325930	2.38332		Zm00001eb359360	2.73	2.98	3.89								Zm00001eb362240	3.50718										Zm00001eb032800	1.9899	1.76532
Zm00001eb120200	1.99243		Zm00001eb311800	4.09791		Zm00001eb430170	2.94737		Zm00001eb418460	2.57	2.51	2.93								Zm00001eb064620	1.05028										Zm00001eb224830	2.33268	2.40789
Zm00001eb097920	3.14135		Zm00001eb129030	2.38263		Zm00001eb323240	2.53614		Zm00001eb066100	2.33	4	3.75								Zm00001eb218720	-1.27073										Zm00001eb051070	1.78036	1.64909
Zm00001eb366560	-1.48549		Zm00001eb053580	3.58212		Zm00001eb363100	3.45618		Zm00001eb265610	1.39	1.45	1.99								Zm00001eb227080	1.2831										Zm00001eb401120	2.39784	2.19572
Zm00001eb207570	3.05934		Zm00001eb434030	3.21345		Zm00001eb077230	3.11816		Zm00001eb109940	3.7	4	4.45								Zm00001eb297030	-2.47548										Zm00001eb211050	2.61376	2.31232
Zm00001eb348840	1.29801		Zm00001eb417260	4.63115		Zm00001eb321920	2.57481		Zm00001eb047070	2.5	3.1	3.45								Zm00001eb185200	1.98197										Zm00001eb277100	2.05069	1.69858
Zm00001eb092640	3.30938		Zm00001eb191180	2.61211		Zm00001eb208120	3.11701		Zm00001eb058940	1.82	2.03	1.67								Zm00001eb292300	-1.65294										Zm00001eb256960	2.5398	2.77749
Zm00001eb102720	2.10611		Zm00001eb331680	3.27672		Zm00001eb173570	2.35857		Zm00001eb070980	1.5	2.12	2.18								Zm00001eb405460	-1.2387										Zm00001eb275160	3.23136	3.17952
Zm00001eb382690	-1.12082		Zm00001eb280790	2.00526		Zm00001eb411000	2.0847		Zm00001eb372950	1.82	2.61	2.61								Zm00001eb234020	-2.20998										Zm00001eb012020	1.7114	1.53993
Zm00001eb152740	3.20495		Zm00001eb333620	2.94634		Zm00001eb370670	3.78579		Zm00001eb062390	3.05	4.58	4.02								Zm00001eb108690	-1.06511										Zm00001eb250650	4.1687	3.63234
Zm00001eb059580	2.01517		Zm00001eb002760	2.55495		Zm00001eb185290	3.10613		Zm00001eb215900	1.9	2.95	3.07								Zm00001eb014700	2.78856										Zm00001eb033140	2.0343	1.9117
Zm00001eb251250	3.6293		Zm00001eb020560	4.27989		Zm00001eb120050	5.05017		Zm00001eb312000	2.28	3.6	3.6								Zm00001eb165120	2.67053										Zm00001eb081120	2.0723	1.80888
Zm00001eb352360	5.29417		Zm00001eb092850	4.3244		Zm00001eb155340	3.41121		Zm00001eb218280	2.23	2.97	2.54								Zm00001eb008880	2.02813										Zm00001eb076810	2.6499	2.0782
Zm00001eb123910	3.31648		Zm00001eb222230	4.37684		Zm00001eb399900	2.49051		Zm00001eb101880	2.18	3.25	3.12								Zm00001eb073920	-1.12877										Zm00001eb376860	2.70572	2.76259
Zm00001eb434400	1.77105		Zm00001eb017960	3.96121		Zm00001eb144930	2.68429		Zm00001eb241870	2.18	2.56	3.28								Zm00001eb183950	1.10977										Zm00001eb126780	1.77835	1.61612
Zm00001eb389560	3.92775		Zm00001eb378380	4.34168		Zm00001eb317820	3.51939		Zm00001eb362260	1.47	1.94	1.94								Zm00001eb350600	-1.31573										Zm00001eb427720	1.55164	1.53101
Zm00001eb210500	1.99244		Zm00001eb003730	2.36787		Zm00001eb226430	2.26052		Zm00001eb076240	1.8	2.83	2.53								Zm00001eb356070	2.39624										Zm00001eb237170	2.53146	2.08453
Zm00001eb218760	2.78033		Zm00001eb166570	4.02289		Zm00001eb224350	3.5199		Zm00001eb284830	1.85	2.19	2.17								Zm00001eb215800	3.03311										Zm00001eb142030	2.26952	2.46557
Zm00001eb047940	2.09297		Zm00001eb298980	2.54019		Zm00001eb064740	3.55588		Zm00001eb368510	1.98	3.48	2.74								Zm00001eb280720	1.22214										Zm00001eb040680	2.61268	2.40182
Zm00001eb117500	-1.41807		Zm00001eb432750	2.71046		Zm00001eb391450	2.34367		Zm00001eb115110	2.28	3.58	3.4								Zm00001eb333660	-1.14282										Zm00001eb047410	3.14545	2.92721
Zm00001eb335610	3.55965		Zm00001eb153330	3.02088		Zm00001eb204270	3.30599		Zm00001eb354540	1.81	2.85	2.76								Zm00001eb249940	1.14856										Zm00001eb343460	1.1814	1.15966
Zm00001eb374810	2.98028		Zm00001eb354920	3.03437		Zm00001eb001750	5.84124		Zm00001eb233420	1.19	1.88	1.74								Zm00001eb340260	3.1969										Zm00001eb273100	-1.24345	-1.34241
Zm00001eb228490	4.3436		Zm00001eb430170	2.7798		Zm00001eb129440	2.93765		Zm00001eb418060	1.82	2.67	2.4								Zm00001eb171590	6.24969										Zm00001eb293510	4.37233	4.99252
Zm00001eb293360	1.52362		Zm00001eb369620	5.10582		Zm00001eb330550	1.96651		Zm00001eb241320	5.13	6.84	7.28								Zm00001eb414200	-1.4406										Zm00001eb043650	2.24768	1.77946
Zm00001eb069370	-2.39848		Zm00001eb072990	3.99538		Zm00001eb164580	3.1712		Zm00001eb117040	4.09	5.28	5.2								Zm00001eb249930	2.54816										Zm00001eb112690	1.43227	1.4639
Zm00001eb075010	2.11227		Zm00001eb314780	2.97136		Zm00001eb328760	3.87616		Zm00001eb143410	2	2.82	2.68								Zm00001eb089420	-1.32666										Zm00001eb138470	3.59235	2.8864
Zm00001eb080700	2.34566		Zm00001eb011000	3.14889		Zm00001eb278280	3.60658		Zm00001eb251340	2.14	3.54	3.32								Zm00001eb287900	-1.17879										Zm00001eb411910	1.72956	1.41595
Zm00001eb070600	3.24826		Zm00001eb014050	2.33002		Zm00001eb313700	2.70861		Zm00001eb071110	1.76	2.99	2.9								Zm00001eb303400	-1.87136										Zm00001eb003450	3.41073	3.37822
Zm00001eb227370	1.95398		Zm00001eb191220	3.35896		Zm00001eb050540	3.85673		Zm00001eb369520	1.33	2.27	2.05								Zm00001eb402590	7.45415										Zm00001eb143640	2.24777	2.12738
Zm00001eb237240	2.01003		Zm00001eb399890	1.92945		Zm00001eb197780	2.82996		Zm00001eb312060	2.15	2.95	3.25								Zm00001eb227390	-2.0651										Zm00001eb013850	1.71604	1.8449
Zm00001eb238680	2.23579		Zm00001eb059580	2.5595		Zm00001eb233530	3.83936		Zm00001eb096680	1.56	2.32	2								Zm00001eb078520	-1.03171										Zm00001eb078640	1.54906	1.20829
Zm00001eb222030	2.6782		Zm00001eb229870	3.14144		Zm00001eb302300	3.09386		Zm00001eb102720	2.11	2.62	2.46								Zm00001eb182190	-2.04585										Zm00001eb206500	-1.31263	-1.35964
Zm00001eb246000	2.1092		Zm00001eb195550	3.58718		Zm00001eb017800	3.24967		Zm00001eb116960	4.62	5.87	7.37								Zm00001eb260890	-1.15202										Zm00001eb242460	3.29259	3.07259
Zm00001eb039280	2.02133		Zm00001eb433240	2.56497		Zm00001eb299460	1.70557		Zm00001eb313230	3.57	4.73	4.63								Zm00001eb284720	-1.11553										Zm00001eb184290	-1.32286	-1.05977
Zm00001eb139540	1.8526		Zm00001eb022730	3.70132		Zm00001eb317780	1.53154		Zm00001eb350120	1.48	2.48	3.11								Zm00001eb042890	-1.05111										Zm00001eb249390	1.6297	1.39845
Zm00001eb315490	1.8701		Zm00001eb195720	3.37313		Zm00001eb420860	2.88096		Zm00001eb191210	1.95	2.69	2.62								Zm00001eb258400	1.30171										Zm00001eb310710	-1.03199	-1.03244
Zm00001eb370960	2.09942		Zm00001eb143520	1.47714		Zm00001eb040190	3.69932		Zm00001eb149240	2.22	2.41	2.56								Zm00001eb378550	-1.15583										Zm00001eb214780	2.09672	1.84959
Zm00001eb186190	3.21174		Zm00001eb193910	2.84106		Zm00001eb207640	3.37415		Zm00001eb061230	1.46	2.09	2.43								Zm00001eb420550	-1.89901										Zm00001eb350280	2.36709	2.45106
Zm00001eb315950	7.72197		Zm00001eb415680	2.95632		Zm00001eb288230	4.78965		Zm00001eb162430	1.91	2.53	2.35								Zm00001eb164240	-2.04989										Zm00001eb204160	2.06288	1.73709
Zm00001eb300950	2.58815		Zm00001eb184010	4.001		Zm00001eb201740	6.58678		Zm00001eb019650	2.94	3.5	3.85								Zm00001eb055800	-1.14853										Zm00001eb062900	2.39802	2.37113
Zm00001eb204270	2.45017		Zm00001eb187010	2.74511		Zm00001eb370960	2.82341		Zm00001eb331820	4.48	4.04	4.68								Zm00001eb017230	-1.16246										Zm00001eb175890	1.47977	1.43953
Zm00001eb335970	1.60991		Zm00001eb308150	1.62591		Zm00001eb394350	5.18694		Zm00001eb034900	2.38	3.59	2.93								Zm00001eb248750	1.31496										Zm00001eb072010	1.89369	2.04752
Zm00001eb249500	1.98378		Zm00001eb008010	3.20249		Zm00001eb241320	7.28191		Zm00001eb329730	1.82	3.21	2.38								Zm00001eb280680	1.55455										Zm00001eb431520	2.8277	2.9305
Zm00001eb115750	1.76715		Zm00001eb123470	4.31647		Zm00001eb119280	2.79513		Zm00001eb041700	1.93	2.73	2.37								Zm00001eb285070	2.44681										Zm00001eb378250	1.71902	1.79167
Zm00001eb047580	1.85462		Zm00001eb268650	2.07556		Zm00001eb195650	2.82327		Zm00001eb100900	1.9	3.05	3.08								Zm00001eb332300	3.24832										Zm00001eb081850	3.73488	3.48068
Zm00001eb024960	2.43344		Zm00001eb306400	2.18326		Zm00001eb249960	2.82601		Zm00001eb298310	2.42	2.14	2.71								Zm00001eb342330	1.3696										Zm00001eb242820	1.95056	1.73531
Zm00001eb300280	2.48783		Zm00001eb207570	3.82915		Zm00001eb264660	1.94172		Zm00001eb313250	1.47	1.91	1.73								Zm00001eb076460	-1.0172										Zm00001eb243210	3.20572	3.05727
Zm00001eb048800	1.68228		Zm00001eb004430	2.25409		Zm00001eb038290	1.85262		Zm00001eb288230	3.77	4.44	4.79								Zm00001eb191890	-1.13783										Zm00001eb269650	1.74189	1.64682
Zm00001eb156800	1.95852		Zm00001eb380490	2.41833		Zm00001eb075020	4.22812		Zm00001eb182130	1.18	1.43	1.54								Zm00001eb234720	1.74295										Zm00001eb321120	7.31414	7.31162
Zm00001eb021090	1.62093		Zm00001eb208480	2.21071		Zm00001eb107270	2.79539		Zm00001eb299200	1.63	2.67	2.47								Zm00001eb247840	-1.189										Zm00001eb109360	3.89499	3.15364
Zm00001eb054480	1.91205		Zm00001eb243370	3.7854		Zm00001eb261220	3.76698		Zm00001eb023620	2.37	2.85	3.19								Zm00001eb015200	1.18534										Zm00001eb358780	1.53727	1.19166
Zm00001eb199170	3.31136		Zm00001eb309920	3.8504		Zm00001eb218120	3.2574		Zm00001eb037740	2.42	2.73	3.1								Zm00001eb331400	-1.18608										Zm00001eb330430	7.16758	8.8641
Zm00001eb098840	2.75412		Zm00001eb021710	2.0391		Zm00001eb334900	-1.718		Zm00001eb119280	2.18	2.59	2.8								Zm00001eb271720	-1.11717										Zm00001eb051130	2.21242	1.8721
Zm00001eb381210	1.70403		Zm00001eb427950	2.61672		Zm00001eb173900	2.97239		Zm00001eb173160	1.73	2.57	2.68								Zm00001eb028490	-1.56345										Zm00001eb232780	4.70132	3.72521
Zm00001eb202050	1.62258		Zm00001eb321900	2.00797		Zm00001eb126270	4.02003		Zm00001eb190870	2.07	3.08	3.63								Zm00001eb294240	1.15579										Zm00001eb316600	2.5005	2.30346
Zm00001eb242800	1.67937		Zm00001eb337410	3.46164		Zm00001eb385970	2.82629		Zm00001eb051290	2.23	2.58	2.71								Zm00001eb033150	1.07299										Zm00001eb124840	3.95904	3.82514
Zm00001eb123360	1.60257		Zm00001eb060610	3.9077		Zm00001eb115750	2.37302		Zm00001eb125920	2.15	3.18	2.94								Zm00001eb326970	2.06777										Zm00001eb171120	4.81969	4.80673
Zm00001eb004630	1.48018		Zm00001eb069640	2.49835		Zm00001eb163300	2.74547		Zm00001eb001920	3.27	5.13	4.75								Zm00001eb004470	7.35657										Zm00001eb338070	4.31718	4.79742
Zm00001eb102510	3.17807		Zm00001eb069700	1.88265		Zm00001eb031520	-1.52594		Zm00001eb281180	1.99	2.33	2.71								Zm00001eb155010	-1.14246										Zm00001eb421830	4.2532	3.32545
Zm00001eb128250	3.91338		Zm00001eb154650	4.03298		Zm00001eb308690	1.77298		Zm00001eb126880	1.81	3	2.89								Zm00001eb005840	-1.00115										Zm00001eb040140	3.23254	2.96828
Zm00001eb249960	2.09128		Zm00001eb142000	2.16841		Zm00001eb043450	2.8141		Zm00001eb385450	3.09	3.41	3.07								Zm00001eb013220	1.00652										Zm00001eb120470	1.68629	1.9244
Zm00001eb300060	2.38338		Zm00001eb021600	2.90309		Zm00001eb092850	4.49787		Zm00001eb038410	1.13	1.8	2.18								Zm00001eb093400	1.13445										Zm00001eb015050	2.15706	2.48523
Zm00001eb042240	1.19547		Zm00001eb123910	4.15343		Zm00001eb121010	2.40114		Zm00001eb391280	1.51	2.54	2.27								Zm00001eb384650	-1.52927										Zm00001eb061030	2.03035	2.27893
Zm00001eb385970	2.0978		Zm00001eb187620	5.35624		Zm00001eb249500	2.66051		Zm00001eb386320	2.6	3.51	3.71								Zm00001eb306010	6.92232										Zm00001eb111610	2.77592	2.60401
Zm00001eb098640	2.47063		Zm00001eb282410	2.04036		Zm00001eb403510	2.51499		Zm00001eb064550	1.46	1.93	1.88								Zm00001eb149170	1.43808										Zm00001eb142230	2.14634	2.28981
Zm00001eb101760	2.2866		Zm00001eb359360	2.98126		Zm00001eb229600	4.60529		Zm00001eb080890	1.42	2.01	1.93								Zm00001eb217550	-1.02566										Zm00001eb227020	2.55339	2.43229
Zm00001eb025550	1.56078		Zm00001eb228480	3.45951		Zm00001eb182130	1.53785		Zm00001eb178360	2	2.97	3.06								Zm00001eb424400	-5.13247										Zm00001eb369540	1.72582	1.48636
Zm00001eb391620	1.72239		Zm00001eb418460	2.5095		Zm00001eb293170	-1.9429		Zm00001eb293360	1.52	1.87	2.09								Zm00001eb117460	-1.0345										Zm00001eb130940	1.64863	1.57303
Zm00001eb402020	2.61291		Zm00001eb066100	4.00325		Zm00001eb080700	3.11923		Zm00001eb244010	1.62	2.63	2.13								Zm00001eb257970	-1.03336										Zm00001eb352720	3.17325	3.10728
Zm00001eb350930	2.11048		Zm00001eb265610	1.44563		Zm00001eb195070	3.15134		Zm00001eb377840	2.23	3.24	3.78								Zm00001eb422060	6.12659										Zm00001eb373140	2.22162	1.88026
Zm00001eb351790	4.07316		Zm00001eb373190	3.37159		Zm00001eb149240	2.56033		Zm00001eb357600	2.2	2.65	2.54								Zm00001eb170470	1.40484										Zm00001eb366490	6.66256	5.97418
Zm00001eb281260	2.88712		Zm00001eb109940	4.00073		Zm00001eb327260	2.82666		Zm00001eb174500	1.5	2.52	2.03								Zm00001eb020250	-1.04473										Zm00001eb269960	2.31145	2.64347
Zm00001eb361640	2.06324		Zm00001eb367840	3.82863		Zm00001eb358960	3.39754		Zm00001eb317820	2.96	3.2	3.52								Zm00001eb113530	-1.9317										Zm00001eb352580	2.30347	2.70953
Zm00001eb021710	1.58669		Zm00001eb047070	3.10007		Zm00001eb404560	2.88126		Zm00001eb048800	1.68	2.08	2.15								Zm00001eb302980	-1.09078										Zm00001eb286430	2.89149	2.97349
Zm00001eb379820	1.98473		Zm00001eb058940	2.02525		Zm00001eb324900	2.67001		Zm00001eb402550	2.83	3.71	4.27								Zm00001eb171320	-1.07389										Zm00001eb314050	-1.05604	-1.0027
Zm00001eb067570	5.29518		Zm00001eb070980	2.12152		Zm00001eb297810	3.14615		Zm00001eb408940	1.67	2.19	2.02								Zm00001eb141450	1.50619										Zm00001eb204620	2.06409	1.83165
Zm00001eb304950	3.44832		Zm00001eb372950	2.61145		Zm00001eb006180	2.60155		Zm00001eb336650	1.69	2.62	2.28								Zm00001eb393430	3.33371										Zm00001eb023700	4.46699	3.48903
Zm00001eb358440	2.71824		Zm00001eb062390	4.58109		Zm00001eb189920	2.5941		Zm00001eb330380	1.48	2.07	2.01								Zm00001eb214210	-1.1452										Zm00001eb427580	2.09899	2.04174
Zm00001eb022240	3.53859		Zm00001eb215900	2.94976		Zm00001eb136530	4.098		Zm00001eb212010	1.36	2.19	2.11								Zm00001eb182770	2.26746										Zm00001eb357110	1.68214	2.08182
Zm00001eb150610	3.8865		Zm00001eb312000	3.60438		Zm00001eb230800	1.77929		Zm00001eb247760	2.51	2.28	3.06								Zm00001eb045570	1.20399										Zm00001eb375450	2.97217	3.05475
Zm00001eb051960	3.42068		Zm00001eb252580	2.83761		Zm00001eb244970	3.89104		Zm00001eb204270	2.45	3.01	3.31								Zm00001eb316260	1.05332										Zm00001eb064890	1.77762	1.55721
Zm00001eb033910	2.10272		Zm00001eb218280	2.96654		Zm00001eb015980	3.99234		Zm00001eb338000	3.7	4.99	4.78								Zm00001eb156390	2.78533										Zm00001eb359740	2.51797	2.50562
Zm00001eb238590	-1.5345		Zm00001eb101880	3.24548		Zm00001eb334780	3.00879		Zm00001eb211100	1.33	2.09	1.96								Zm00001eb129370	-1.36332										Zm00001eb337190	5.929	6.75321
Zm00001eb266690	2.68914		Zm00001eb241870	2.55702		Zm00001eb081470	4.24291		Zm00001eb279100	3.17	4.19	4.33								Zm00001eb056930	1.09285										Zm00001eb129970	2.39975	2.31843
Zm00001eb058800	3.77361		Zm00001eb362260	1.94144		Zm00001eb388200	3.40582		Zm00001eb413610	2.11	1.94	2.43								Zm00001eb419390	1.5648										Zm00001eb149380	3.29225	3.27227
Zm00001eb116960	4.62434		Zm00001eb076240	2.83043		Zm00001eb284520	2.2673		Zm00001eb141010	1.56	2.3	2.11								Zm00001eb036130	-1.01315										Zm00001eb194640	1.47639	1.17708
Zm00001eb187620	4.18868		Zm00001eb284830	2.19202		Zm00001eb124100	6.34675		Zm00001eb085610	4.15	6.1	6.06								Zm00001eb331960	-1.00593										Zm00001eb157830	-2.22685	-1.70222
Zm00001eb304070	2.30302		Zm00001eb368510	3.48498		Zm00001eb099440	3.162		Zm00001eb077220	2.48	2.99	3.13								Zm00001eb211160	1.6248										Zm00001eb010910	2.84477	2.82108
Zm00001eb099160	1.8873		Zm00001eb115110	3.58062		Zm00001eb280200	3.12558		Zm00001eb280670	2.35	2.39	2.85								Zm00001eb400320	-1.09814										Zm00001eb052270	1.6392	1.38785
Zm00001eb072660	1.60965		Zm00001eb354540	2.84638		Zm00001eb144810	-1.68193		Zm00001eb286330	2.01	2.78	2.75								Zm00001eb323460	5.36316										Zm00001eb018020	2.78489	2.56479
Zm00001eb326170	2.36796		Zm00001eb233420	1.8815		Zm00001eb319390	2.43331		Zm00001eb286950	2.35	2.95	3.16								Zm00001eb106380	1.51699										Zm00001eb016390	2.70067	2.55547
Zm00001eb404680	-1.65674		Zm00001eb418060	2.66966		Zm00001eb396750	1.87879		Zm00001eb326340	1.86	2.79	2.52								Zm00001eb210520	-1.18974										Zm00001eb110660	7.67527	7.35008
Zm00001eb124520	2.25101		Zm00001eb241320	6.83536		Zm00001eb407860	2.85669		Zm00001eb261170	2.55	3.25	3.06								Zm00001eb304410	-1.57697										Zm00001eb254920	2.29945	2.89182
Zm00001eb137340	1.49771		Zm00001eb049850	2.74027		Zm00001eb051040	2.69639		Zm00001eb315950	7.72	9.46	8.85								Zm00001eb330780	2.76001										Zm00001eb255160	1.12021	1.35495
Zm00001eb260970	1.51972		Zm00001eb123830	2.02212		Zm00001eb161200	2.18947		Zm00001eb199400	1.1	1.89	1.55								Zm00001eb326920	-1.12494										Zm00001eb147400	1.79754	2.01272
Zm00001eb023280	2.92649		Zm00001eb117040	5.2839		Zm00001eb338290	3.74597		Zm00001eb129100	1.07	1.64	1.93								Zm00001eb028400	-1.11232										Zm00001eb292780	2.82328	2.62309
Zm00001eb190530	1.57863		Zm00001eb143410	2.82364		Zm00001eb111680	4.82179		Zm00001eb358180	4.16	4.63	4.69								Zm00001eb284870	-1.11212										Zm00001eb296510	4.51314	3.93439
Zm00001eb168930	2.2465		Zm00001eb251340	3.54238		Zm00001eb192670	3.00842		Zm00001eb336040	5.9	6	7.08								Zm00001eb230740	-1.1466										Zm00001eb015430	4.38508	4.01737
Zm00001eb238390	3.06557		Zm00001eb071110	2.98668		Zm00001eb271480	2.68801		Zm00001eb204180	2.09	2.06	2.96								Zm00001eb396340	2.05247										Zm00001eb025010	-1.42881	-1.87783
Zm00001eb323240	1.83401		Zm00001eb199500	3.40636		Zm00001eb219770	2.14666		Zm00001eb149850	2.58	2.61	3.07								Zm00001eb216180	-1.00816										Zm00001eb374900	2.98237	2.48992
Zm00001eb337410	2.67318		Zm00001eb248300	2.63162		Zm00001eb058050	3.81511		Zm00001eb189920	1.63	2.38	2.59								Zm00001eb019880	5.60324										Zm00001eb074030	2.08719	1.92558
Zm00001eb131130	1.70622		Zm00001eb369520	2.2722		Zm00001eb317170	2.91975		Zm00001eb326640	1.63	2.47	2.83								Zm00001eb146190	-1.81374										Zm00001eb014720	2.70633	2.60384
Zm00001eb086570	1.57705		Zm00001eb078570	3.31665		Zm00001eb319920	3.10638		Zm00001eb137240	2.08	2.2	1.82								Zm00001eb179010	-1.08128										Zm00001eb139990	-1.32083	-1.31341
Zm00001eb077230	2.25617		Zm00001eb312060	2.94992		Zm00001eb135910	2.77316		Zm00001eb321880	3.71	4.14	4.17								Zm00001eb166850	2.02753										Zm00001eb425020	3.92327	3.60931
Zm00001eb094620	1.66035		Zm00001eb096680	2.31896		Zm00001eb347520	2.38671		Zm00001eb061880	1.6	2.67	2								Zm00001eb423910	4.88069										Zm00001eb117820	1.9256	1.86926
Zm00001eb415960	1.8207		Zm00001eb102720	2.61658		Zm00001eb210430	3.75934		Zm00001eb096490	1.68	1.58	2.24								Zm00001eb379120	2.0734										Zm00001eb219210	4.97989	5.2772
Zm00001eb236860	2.53869		Zm00001eb116960	5.86767		Zm00001eb037000	1.41277		Zm00001eb408750	2.21	3.66	3.58								Zm00001eb355370	1.4007										Zm00001eb143910	1.95598	1.68991
Zm00001eb148130	2.26297		Zm00001eb313230	4.72729		Zm00001eb297170	3.54037		Zm00001eb032780	1.54	1.68	2.03								Zm00001eb139840	1.20293										Zm00001eb226440	4.01625	3.3578
Zm00001eb164490	1.80038		Zm00001eb076190	2.88324		Zm00001eb304070	3.08169		Zm00001eb186310	2.17	2.37	2.93								Zm00001eb247750	6.64439										Zm00001eb355810	1.44411	1.19032
Zm00001eb223450	3.01002		Zm00001eb363590	3.09519		Zm00001eb189830	2.98136		Zm00001eb135830	1.81	1.55	2.25								Zm00001eb374450	-1.20067										Zm00001eb102910	7.48872	7.76068
Zm00001eb286950	2.3523		Zm00001eb350120	2.48302		Zm00001eb212510	2.75385		Zm00001eb077130	2.05	1.85	2.78								Zm00001eb378930	-1.06756										Zm00001eb200350	2.29282	2.02948
Zm00001eb419010	2.35482		Zm00001eb191210	2.69436		Zm00001eb342890	4.22133		Zm00001eb136530	2.53	3.74	4.1								Zm00001eb282880	3.58749										Zm00001eb287670	5.13838	5.07342
Zm00001eb009160	1.34273		Zm00001eb149240	2.40639		Zm00001eb286950	3.16355		Zm00001eb239700	2.29	3.58	3.04								Zm00001eb008340	-1.0207										Zm00001eb229700	1.33447	1.2464
Zm00001eb412050	-1.31156		Zm00001eb061230	2.0902		Zm00001eb272430	3.0966		Zm00001eb195650	2.01	2.56	2.82								Zm00001eb054960	1.07486										Zm00001eb020600	2.38778	2.46056
Zm00001eb200860	7.34829		Zm00001eb162430	2.52811		Zm00001eb282810	2.55097		Zm00001eb418440	2.06	2.41	2.42								Zm00001eb300920	-1.42528										Zm00001eb127080	1.56426	1.64943
Zm00001eb228140	1.84143		Zm00001eb019650	3.50225		Zm00001eb215900	3.06879		Zm00001eb432160	3.83	4.86	5								Zm00001eb068960	-1.07548										Zm00001eb119820	2.69796	2.23489
Zm00001eb089230	1.65457		Zm00001eb331820	4.04009		Zm00001eb147970	2.21356		Zm00001eb254120	2.56	3.7	3.28								Zm00001eb162400	-1.29716										Zm00001eb061840	2.44821	2.32138
Zm00001eb239920	2.31381		Zm00001eb039270	2.28714		Zm00001eb255960	2.71393		Zm00001eb394930	3.33	5.13	3.87								Zm00001eb426410	3.59371										Zm00001eb158360	3.78395	3.4764
Zm00001eb057870	1.76953		Zm00001eb034900	3.59394		Zm00001eb280290	3.43755		Zm00001eb158520	3.69	4.41	4.58								Zm00001eb104430	1.53779										Zm00001eb118010	2.014	1.74602
Zm00001eb338910	1.71982		Zm00001eb020680	3.01337		Zm00001eb000080	-1.62174		Zm00001eb275810	1.99	2.74	2.63								Zm00001eb337340	1.70081										Zm00001eb401480	1.64259	1.38792
Zm00001eb179910	-1.77761		Zm00001eb062560	4.05573		Zm00001eb352700	2.99229		Zm00001eb145790	2.26	2.85	2.82								Zm00001eb058480	2.25609										Zm00001eb252720	1.9781	1.68817
Zm00001eb038710	1.76097		Zm00001eb329730	3.21111		Zm00001eb061410	4.85752		Zm00001eb039280	2.02	2.44	3.35								Zm00001eb145800	-2.19247										Zm00001eb335690	1.24124	1.06146
Zm00001eb224350	2.54313		Zm00001eb041700	2.73468		Zm00001eb383490	2.95019		Zm00001eb323430	3.89	4.07	3.69								Zm00001eb019720	-1.33156										Zm00001eb408860	2.49859	2.2216
Zm00001eb302660	2.1042		Zm00001eb364940	1.99424		Zm00001eb070600	4.23703		Zm00001eb230800	1.45	1.62	1.78								Zm00001eb303580	-1.39596										Zm00001eb235460	2.19199	2.47752
Zm00001eb431840	1.99347		Zm00001eb100900	3.05449		Zm00001eb127770	3.37289		Zm00001eb213260	1.62	2.73	2.42								Zm00001eb254030	-1.73748										Zm00001eb214790	-1.2877	-1.52661
Zm00001eb203620	2.7446		Zm00001eb298310	2.13556		Zm00001eb234280	5.35842		Zm00001eb353970	1.67	2.35	2.29								Zm00001eb014730	-1.20083										Zm00001eb159280	2.24006	1.96727
Zm00001eb048230	2.7502		Zm00001eb313250	1.90749		Zm00001eb013810	1.97896		Zm00001eb231160	3.33	4.39	4.52								Zm00001eb213310	-1.20226										Zm00001eb349710	1.55219	1.71398
Zm00001eb357630	1.63107		Zm00001eb142400	2.4862		Zm00001eb276560	3.92344		Zm00001eb338510	1.92	2.45	2.41								Zm00001eb307280	-1.02441										Zm00001eb026500	2.5943	2.85831
Zm00001eb024870	2.09373		Zm00001eb288230	4.43748		Zm00001eb109960	2.56622		Zm00001eb040890	1.27	1.8	1.7								Zm00001eb190750	-1.09543										Zm00001eb364370	2.34463	2.12126
Zm00001eb096400	2.67146		Zm00001eb182130	1.43454		Zm00001eb147550	2.47267		Zm00001eb121420	1.75	2.35	2.68								Zm00001eb404520	1.06592										Zm00001eb109140	-1.38131	-1.53754
Zm00001eb394350	3.76651		Zm00001eb299200	2.67048		Zm00001eb303690	2.53975		Zm00001eb153880	1.78	2.33	2.3								Zm00001eb119500	-1.41749										Zm00001eb307650	2.12061	1.81461
Zm00001eb296650	1.64853		Zm00001eb023620	2.85174		Zm00001eb418480	2.26993		Zm00001eb016550	2.36	3.87	4.86								Zm00001eb379030	-1.21919										Zm00001eb112960	2.13618	2.19692
Zm00001eb165590	2.26213		Zm00001eb037740	2.73104		Zm00001eb133100	2.10735		Zm00001eb308690	1.44	1.6	1.77								Zm00001eb148040	2.58865										Zm00001eb267630	1.92719	1.64754
Zm00001eb136390	3.33524		Zm00001eb119280	2.58871		Zm00001eb346150	2.76094		Zm00001eb065710	1.84	2.44	2.35								Zm00001eb410250	-1.22378										Zm00001eb123140	1.47747	1.35217
Zm00001eb155340	2.44944		Zm00001eb173160	2.56821		Zm00001eb141020	2.62475		Zm00001eb164610	2.03	2.14	2.28								Zm00001eb210100	-1.36221										Zm00001eb253820	1.53469	1.42187
Zm00001eb300640	2.82409		Zm00001eb190870	3.08448		Zm00001eb432150	5.88301		Zm00001eb271480	1.92	2.45	2.69								Zm00001eb130580	1.63933										Zm00001eb316180	2.58908	2.36836
Zm00001eb144960	1.93503		Zm00001eb051290	2.58127		Zm00001eb062280	9.51114		Zm00001eb062280	8.33	8.8	9.51								Zm00001eb052800	-1.31274										Zm00001eb023730	1.82362	1.77545
Zm00001eb211750	7.59348		Zm00001eb125920	3.17929		Zm00001eb369200	3.06052		Zm00001eb117370	2.09	3.57	3								Zm00001eb260000	2.09369										Zm00001eb225970	1.9144	1.50105
Zm00001eb395510	2.22077		Zm00001eb018690	2.57352		Zm00001eb062560	4.23763		Zm00001eb238800	1.44	2.35	2.06								Zm00001eb095840	1.25429										Zm00001eb149010	1.63917	1.42787
Zm00001eb076200	3.09383		Zm00001eb001920	5.12518		Zm00001eb092280	3.54079		Zm00001eb365750	1.69	2.4	2								Zm00001eb434450	-1.04583										Zm00001eb119940	2.01364	1.61654
Zm00001eb117040	4.09324		Zm00001eb281180	2.3307		Zm00001eb386320	3.70656		Zm00001eb094620	1.66	2.04	2.11								Zm00001eb069680	-2.14308										Zm00001eb291720	4.97367	3.85195
Zm00001eb299820	1.84487		Zm00001eb126880	3.00008		Zm00001eb029050	2.33386		Zm00001eb319390	2.29	2.2	2.43								Zm00001eb228550	-1.96447										Zm00001eb124630	1.32648	1.65439
Zm00001eb325680	2.64889		Zm00001eb383780	2.97444		Zm00001eb033610	2.7457		Zm00001eb193360	2.02	2.58	2.66								Zm00001eb204340	-1.22171										Zm00001eb158170	1.94976	1.84417
Zm00001eb260600	1.37106		Zm00001eb385450	3.41393		Zm00001eb222660	2.83947		Zm00001eb272430	2.27	2.83	3.1								Zm00001eb396250	2.73351										Zm00001eb388430	1.68424	1.46256
Zm00001eb006760	1.39765		Zm00001eb168190	3.06158		Zm00001eb217590	3.3045		Zm00001eb323240	1.83	2.24	2.54								Zm00001eb112670	2.78575										Zm00001eb187050	2.46852	2.58755
Zm00001eb053260	1.91312		Zm00001eb038410	1.79691		Zm00001eb020560	4.34212		Zm00001eb420860	2.56	2.57	2.88								Zm00001eb280310	3.66308										Zm00001eb081250	-1.00654	-1.0882
Zm00001eb131000	1.59875		Zm00001eb351260	2.60432		Zm00001eb250040	6.13829		Zm00001eb344090	-1.75	-1.86	-1.6								Zm00001eb312210	-1.00462										Zm00001eb075980	-1.33694	-1.4832
Zm00001eb022570	1.70335		Zm00001eb391280	2.54206		Zm00001eb264770	5.42716		Zm00001eb411000	1.68	1.84	2.08								Zm00001eb426330	-1.06734										Zm00001eb391490	3.36817	2.724
Zm00001eb079390	3.70477		Zm00001eb044500	2.76782		Zm00001eb000990	2.36269		Zm00001eb001650	1.66	2.69	2.69								Zm00001eb044840	1.09516										Zm00001eb158620	3.54025	3.6448
Zm00001eb325280	2.06275		Zm00001eb386320	3.51182		Zm00001eb295060	3.19291		Zm00001eb378520	1.99	2.48	2.44								Zm00001eb140360	1.0338										Zm00001eb022030	1.86275	1.45912
Zm00001eb164650	1.99939		Zm00001eb064550	1.92938		Zm00001eb024870	2.80284		Zm00001eb234280	4.41	4.89	5.36								Zm00001eb313400	-1.0405										Zm00001eb330610	1.53331	1.76499
Zm00001eb219690	-1.20632		Zm00001eb080890	2.01118		Zm00001eb148880	2.10506		Zm00001eb288100	1.95	2.99	2.22								Zm00001eb394830	-1.00033										Zm00001eb290590	1.9456	1.95281
Zm00001eb299050	1.89391		Zm00001eb178360	2.97156		Zm00001eb231980	2.28856		Zm00001eb023970	1.69	2.54	2.63								Zm00001eb035080	-1.34839										Zm00001eb285920	2.63971	2.97345
Zm00001eb197570	2.17588		Zm00001eb288360	3.23775		Zm00001eb069550	-2.27211		Zm00001eb171000	2.29	2.98	2.94								Zm00001eb220010	-1.08119										Zm00001eb379310	1.91681	2.10236
Zm00001eb127340	3.62485		Zm00001eb293360	1.87455		Zm00001eb070980	2.18246		Zm00001eb084820	2.3	3.41	3.61								Zm00001eb294310	-1.08714										Zm00001eb369930	1.88169	1.97556
Zm00001eb244930	1.80009		Zm00001eb244010	2.63173		Zm00001eb006200	4.27283		Zm00001eb410910	3.29	3.1	3.74								Zm00001eb011160	-1.81498										Zm00001eb281340	1.68287	1.58556
Zm00001eb378210	2.11206		Zm00001eb377840	3.23689		Zm00001eb151450	3.15276		Zm00001eb228140	1.84	2.25	2.39								Zm00001eb049140	1.15658										Zm00001eb195200	1.91237	2.15983
Zm00001eb008070	2.83132		Zm00001eb357600	2.65101		Zm00001eb051290	2.70515		Zm00001eb040190	2.2	3.29	3.7								Zm00001eb146530	-1.54207										Zm00001eb152810	1.69118	1.50396
Zm00001eb235800	2.77814		Zm00001eb174500	2.52226		Zm00001eb276280	2.22176		Zm00001eb286910	2.5	2.85	3.42								Zm00001eb093950	-1.21733										Zm00001eb274700	-1.2095	-1.47385
Zm00001eb201710	-1.20223		Zm00001eb277830	2.82001		Zm00001eb228180	2.49785		Zm00001eb413930	2.88	3.08	4.07								Zm00001eb342390	1.52267										Zm00001eb069340	7.19057	7.09726
Zm00001eb343640	2.80036		Zm00001eb140580	3.97958		Zm00001eb152300	2.57117		Zm00001eb142220	1.94	2.5	2.58								Zm00001eb036580	-1.07466										Zm00001eb129690	2.58861	2.72373
Zm00001eb145790	2.2641		Zm00001eb317820	3.20365		Zm00001eb185300	2.69797		Zm00001eb241670	3.03	3.26	3.84								Zm00001eb377270	-1.08623										Zm00001eb247860	-1.34186	-1.08503
Zm00001eb366540	2.63673		Zm00001eb078560	3.06346		Zm00001eb036920	2.12149		Zm00001eb335230	2.88	4.65	4.65								Zm00001eb276250	1.94834										Zm00001eb351870	3.70419	3.51522
Zm00001eb012410	-2.8875		Zm00001eb048800	2.08337		Zm00001eb382690	-1.44531		Zm00001eb244400	2.5	3.26	2.77								Zm00001eb217970	7.26089										Zm00001eb062740	3.32638	3.04646
Zm00001eb252230	2.09746		Zm00001eb397670	2.50781		Zm00001eb173160	2.68349		Zm00001eb119920	3.62	4.17	4.89								Zm00001eb069140	1.20565										Zm00001eb310820	2.91728	2.88516
Zm00001eb100380	2.37762		Zm00001eb006410	3.19185		Zm00001eb428290	3.03345		Zm00001eb411020	2.79	4.12	3.5								Zm00001eb210900	-1.05082										Zm00001eb011550	3.8765	3.39143
Zm00001eb306400	1.6482		Zm00001eb402550	3.70656		Zm00001eb354250	2.26879		Zm00001eb072730	3.26	4.64	3.64								Zm00001eb006630	3.19221										Zm00001eb197410	1.87631	2.17116
Zm00001eb272430	2.26681		Zm00001eb408940	2.18605		Zm00001eb152790	-1.49737		Zm00001eb163680	2.64	3.88	3.72								Zm00001eb187710	1.21188										Zm00001eb360130	-1.00209	-1.26482
Zm00001eb066540	2.29887		Zm00001eb336650	2.62451		Zm00001eb173390	2.27583		Zm00001eb210750	2.31	3.08	3.15								Zm00001eb228700	-1.23666										Zm00001eb049190	2.27143	2.44304
Zm00001eb055220	2.17225		Zm00001eb330380	2.0667		Zm00001eb124520	2.9668		Zm00001eb284110	2.74	3.07	3.76								Zm00001eb338300	-1.05847										Zm00001eb325550	1.55867	1.45372
Zm00001eb193100	1.92285		Zm00001eb340450	2.14741		Zm00001eb025840	-1.72334		Zm00001eb159450	4.16	5.85	5.34								Zm00001eb238870	-2.50843										Zm00001eb351940	1.77675	1.74197
Zm00001eb010110	2.32452		Zm00001eb212010	2.18803		Zm00001eb311800	4.11336		Zm00001eb121390	2.59	3.43	3.25								Zm00001eb074350	1.02485										Zm00001eb357940	1.10703	1.17501
Zm00001eb408210	1.78913		Zm00001eb247760	2.28326		Zm00001eb136390	4.42558		Zm00001eb123360	1.6	1.92	2.31								Zm00001eb411200	-1.65575										Zm00001eb134130	2.9056	2.77919
Zm00001eb171500	1.73444		Zm00001eb303740	2.41719		Zm00001eb314830	1.88714		Zm00001eb193920	1.94	2.75	3.16								Zm00001eb344010	-1.42678										Zm00001eb382080	1.58311	1.4772
Zm00001eb294190	-1.38297		Zm00001eb204270	3.00541		Zm00001eb217560	2.48056		Zm00001eb115750	1.77	2.11	2.37								Zm00001eb149630	1.83244										Zm00001eb061730	2.55527	3.04045
Zm00001eb362260	1.47454		Zm00001eb338000	4.99236		Zm00001eb160120	2.47928		Zm00001eb168380	3.14	2.72	2.86								Zm00001eb224870	2.0427										Zm00001eb186950	5.44052	5.02311
Zm00001eb233530	2.73594		Zm00001eb035860	3.56085		Zm00001eb357840	2.86799		Zm00001eb127180	3.84	3.32	4.1								Zm00001eb137780	-1.37068										Zm00001eb423330	2.59915	2.19733
Zm00001eb317310	-1.54573		Zm00001eb211100	2.09051		Zm00001eb314320	2.92514		Zm00001eb343240	1.96	2.14	2.23								Zm00001eb072480	2.31872										Zm00001eb430670	1.73236	1.62421
Zm00001eb378520	1.98619		Zm00001eb093890	3.17113		Zm00001eb206670	3.754		Zm00001eb313930	2.52	3.37	2.54								Zm00001eb387040	-1.05017										Zm00001eb110240	8.10621	6.82647
Zm00001eb432160	3.83275		Zm00001eb279100	4.18883		Zm00001eb431510	2.10908		Zm00001eb235070	1.78	2.99	3.03								Zm00001eb029640	-1.17123										Zm00001eb414960	-1.05686	-1.31506
Zm00001eb313250	1.46576		Zm00001eb413610	1.93619		Zm00001eb238680	2.87747		Zm00001eb075020	3.6	3.75	4.23								Zm00001eb127690	1.21978										Zm00001eb401260	-1.17707	-1.47372
Zm00001eb179030	3.04212		Zm00001eb141010	2.29611		Zm00001eb165260	4.03654		Zm00001eb079170	1.89	2.1	2.78								Zm00001eb127190	-1.1545										Zm00001eb159550	-1.02738	-1.10418
Zm00001eb278280	2.56335		Zm00001eb226550	3.16266		Zm00001eb164610	2.27954		Zm00001eb188970	2.56	4.1	3.8								Zm00001eb249400	2.49592										Zm00001eb069550	-1.44515	-2.27211
Zm00001eb039810	1.26256		Zm00001eb085610	6.10328		Zm00001eb412150	2.59275		Zm00001eb239920	2.31	2.81	2.55								Zm00001eb338370	1.98202										Zm00001eb406700	3.42567	3.19241
Zm00001eb327110	2.34601		Zm00001eb077220	2.98663		Zm00001eb058150	3.11327		Zm00001eb265200	2.27	3.23	2.68								Zm00001eb388820	-1.00617										Zm00001eb047390	2.73773	2.54153
Zm00001eb250900	1.99639		Zm00001eb322690	2.531		Zm00001eb121990	2.29514		Zm00001eb076900	2.19	1.64	2.66								Zm00001eb307660	2.60377										Zm00001eb020970	1.95864	1.85069
Zm00001eb215180	2.51832		Zm00001eb280670	2.38537		Zm00001eb179780	3.04713		Zm00001eb141020	1.92	2.38	2.62								Zm00001eb084530	-1.43986										Zm00001eb294790	1.37506	1.26689
Zm00001eb151080	1.94107		Zm00001eb107350	2.62744		Zm00001eb223450	3.95796		Zm00001eb417110	2.02	2.96	2.53								Zm00001eb357830	-1.60281										Zm00001eb023330	2.68011	2.1327
Zm00001eb129030	1.76702		Zm00001eb286330	2.77984		Zm00001eb361150	-1.77949		Zm00001eb212510	1.72	2.48	2.75								Zm00001eb263140	4.36616										Zm00001eb118860	2.44964	2.28043
Zm00001eb407860	2.05504		Zm00001eb286950	2.94939		Zm00001eb302830	-1.65004		Zm00001eb342890	2.79	3.8	4.22								Zm00001eb071940	-1.4137										Zm00001eb231280	3.00721	2.59202
Zm00001eb235240	1.99297		Zm00001eb326340	2.79424		Zm00001eb038710	2.32441		Zm00001eb076200	3.09	3.76	3.92								Zm00001eb160260	-1.00938										Zm00001eb276740	4.23241	4.83137
Zm00001eb261170	2.55069		Zm00001eb261170	3.2543		Zm00001eb411730	2.71152		Zm00001eb431370	1.55	2.32	2.27								Zm00001eb123880	6.69597										Zm00001eb389920	-1.60447	-2.1525
Zm00001eb414390	1.61883		Zm00001eb315950	9.45933		Zm00001eb344770	3.00682		Zm00001eb099440	2.04	2.81	3.16								Zm00001eb346810	-2.06903										Zm00001eb401290	3.09774	3.55198
Zm00001eb004430	1.68871		Zm00001eb199400	1.89084		Zm00001eb077220	3.12572		Zm00001eb143140	2.38	3.02	2.82								Zm00001eb106950	2.33232										Zm00001eb292480	3.65961	3.14236
Zm00001eb141020	1.91911		Zm00001eb129100	1.63508		Zm00001eb051960	4.44095		Zm00001eb312960	2.39	2.61	2.7								Zm00001eb425180	1.92468										Zm00001eb354150	3.91853	4.05629
Zm00001eb257130	3.2628		Zm00001eb358180	4.6319		Zm00001eb137750	2.32269		Zm00001eb228180	1.42	2.27	2.5								Zm00001eb306210	1.08202										Zm00001eb089700	6.97155	6.26067
Zm00001eb432170	1.45231		Zm00001eb336040	5.99601		Zm00001eb328350	3.434		Zm00001eb190530	1.58	1.9	2.02								Zm00001eb379670	-2.27327										Zm00001eb249530	-1.28534	-1.56377
Zm00001eb091420	1.92059		Zm00001eb204180	2.06097		Zm00001eb273940	2.37248		Zm00001eb245960	4.8	5.46	5.81								Zm00001eb325310	-1.12686										Zm00001eb015570	1.6871	1.87117
Zm00001eb247630	1.90163		Zm00001eb149850	2.61436		Zm00001eb171660	3.29906		Zm00001eb383490	2.32	2.65	2.95								Zm00001eb046260	-1.04461										Zm00001eb156700	1.61538	1.75224
Zm00001eb226840	2.43288		Zm00001eb189920	2.37831		Zm00001eb063530	2.63967		Zm00001eb414390	1.62	2	2.32								Zm00001eb188270	1.5968										Zm00001eb418680	3.77525	3.51438
Zm00001eb316590	3.82524		Zm00001eb326640	2.47202		Zm00001eb038880	3.15016		Zm00001eb148880	1.27	1.91	2.11								Zm00001eb056540	-1.16103										Zm00001eb042270	1.52563	1.59281
Zm00001eb368530	2.48635		Zm00001eb137240	2.20493		Zm00001eb092560	3.78024		Zm00001eb201740	5.28	5.79	6.59								Zm00001eb255510	3.01679										Zm00001eb104030	2.39124	2.71043
Zm00001eb060610	2.92308		Zm00001eb321880	4.13631		Zm00001eb191060	1.78294		Zm00001eb125000	3.06	4.53	4.7								Zm00001eb234330	-1.70949										Zm00001eb048150	2.33455	2.83069
Zm00001eb053680	1.68086		Zm00001eb061880	2.67243		Zm00001eb228320	2.37602		Zm00001eb137480	2.1	2.91	2.37								Zm00001eb261760	1.79591										Zm00001eb252780	1.07904	1.01966
Zm00001eb126710	-1.24398		Zm00001eb096490	1.58293		Zm00001eb354060	-1.98846		Zm00001eb052520	2.75	2.7	4.07								Zm00001eb006340	-6.10649										Zm00001eb002690	2.00226	2.12812
Zm00001eb383720	1.41363		Zm00001eb408750	3.65752		Zm00001eb302660	2.76463		Zm00001eb394220	1.57	2.56	2.45								Zm00001eb094560	-1.25286										Zm00001eb006660	1.72177	1.60255
Zm00001eb195650	2.00563		Zm00001eb032780	1.67997		Zm00001eb019460	3.69963		Zm00001eb407090	6.42	9.47	9.12								Zm00001eb296150	-1.09674										Zm00001eb239750	3.5875	3.49955
Zm00001eb229870	2.34151		Zm00001eb186310	2.37445		Zm00001eb431850	1.97288		Zm00001eb400720	2.35	2.4	3.08								Zm00001eb228240	6.66073										Zm00001eb364930	2.00095	2.17196
Zm00001eb250940	2.95167		Zm00001eb135830	1.54569		Zm00001eb168890	3.53237		Zm00001eb171580	3.76	3.13	3.88								Zm00001eb273860	1.47066										Zm00001eb354990	3.44124	3.70742
Zm00001eb289830	3.62628		Zm00001eb077130	1.85002		Zm00001eb192760	3.49701		Zm00001eb224350	2.54	3.06	3.52								Zm00001eb286110	-1.08824										Zm00001eb241910	-1.21327	-1.40978
Zm00001eb431850	1.46474		Zm00001eb136530	3.74382		Zm00001eb238730	2.69877		Zm00001eb112200	1.7	2.51	2.52								Zm00001eb257010	-1.10255										Zm00001eb402240	3.30426	3.81736
Zm00001eb218280	2.23378		Zm00001eb239700	3.5752		Zm00001eb283070	3.94697		Zm00001eb260970	1.52	1.82	1.89								Zm00001eb181120	-1.12081										Zm00001eb195100	1.53205	2.14389
Zm00001eb092280	2.58196		Zm00001eb195650	2.56038		Zm00001eb399890	1.92359		Zm00001eb238680	2.24	2.62	2.88								Zm00001eb072270	-1.04047										Zm00001eb089470	3.24356	3.42029
Zm00001eb049040	2.47844		Zm00001eb215990	2.65315		Zm00001eb024960	3.11913		Zm00001eb001770	1.8	2.63	2.29								Zm00001eb013970	-1.68023										Zm00001eb244470	6.35679	5.97406
Zm00001eb098220	3.2797		Zm00001eb418440	2.41174		Zm00001eb013130	2.22845		Zm00001eb100770	1.42	1.88	1.8								Zm00001eb424890	-1.33061										Zm00001eb405330	3.16938	3.45671
Zm00001eb414840	2.69963		Zm00001eb432160	4.85742		Zm00001eb020540	4.138		Zm00001eb137390	1.96	2.57	2.19								Zm00001eb183770	1.11694										Zm00001eb193660	2.69228	2.30203
Zm00001eb194440	2.20768		Zm00001eb254120	3.69772		Zm00001eb290990	3.64577		Zm00001eb220550	1.99	2.14	2.06								Zm00001eb052740	1.57559										Zm00001eb381290	1.73728	1.66476
Zm00001eb047160	2.77022		Zm00001eb404800	2.50083		Zm00001eb142000	2.17778		Zm00001eb291460	1.07	1.42	1.46								Zm00001eb151070	-1.13583										Zm00001eb432720	1.68493	2.09027
Zm00001eb006180	1.84949		Zm00001eb394930	5.13299		Zm00001eb425800	1.79081		Zm00001eb371890	6.36	7.17	7.19								Zm00001eb303800	2.99907										Zm00001eb235360	1.5866	2.05388
Zm00001eb156250	1.63544		Zm00001eb158520	4.40556		Zm00001eb178360	3.06474		Zm00001eb119310	2.81	4.23	3.98								Zm00001eb007130	-1.03174										Zm00001eb422500	3.13813	2.93646
Zm00001eb100570	3.4492		Zm00001eb124770	3.42185		Zm00001eb423840	3.32852		Zm00001eb371290	3.05	3.3	3.92								Zm00001eb185650	-1.0565										Zm00001eb359110	2.13362	2.67577
Zm00001eb152160	2.12564		Zm00001eb143150	3.30846		Zm00001eb404010	1.77188		Zm00001eb064780	2.83	3.67	3.49								Zm00001eb394790	-3.91739										Zm00001eb213330	3.16672	2.8579
Zm00001eb266660	2.58746		Zm00001eb275810	2.74289		Zm00001eb364830	3.26543		Zm00001eb220470	2.25	2.84	2.88								Zm00001eb434130	2.0897										Zm00001eb042260	1.7305	1.63391
Zm00001eb162430	1.91061		Zm00001eb145790	2.85369		Zm00001eb013990	2.16454		Zm00001eb033790	2.17	3.13	3.39								Zm00001eb427310	2.34037										Zm00001eb180720	2.35952	2.76659
Zm00001eb338510	1.9176		Zm00001eb039280	2.43957		Zm00001eb260220	3.14027		Zm00001eb407860	2.06	2.51	2.86								Zm00001eb135850	2.92364										Zm00001eb143580	4.67576	4.29388
Zm00001eb370870	3.34869		Zm00001eb323430	4.07218		Zm00001eb093580	2.19839		Zm00001eb291890	2.05	2.54	2.4								Zm00001eb244420	-1.63983										Zm00001eb107050	2.03852	2.78829
Zm00001eb148450	2.33481		Zm00001eb230800	1.61931		Zm00001eb228140	2.39485		Zm00001eb006200	2.7	3.84	4.27								Zm00001eb331990	1.67317										Zm00001eb026220	2.35229	2.52942
Zm00001eb355740	1.807		Zm00001eb213260	2.72857		Zm00001eb378200	3.37561		Zm00001eb201390	3.94	3.04	4.13								Zm00001eb064580	-1.08343										Zm00001eb185380	-1.50658	-1.59314
Zm00001eb330910	1.48127		Zm00001eb142340	2.94295		Zm00001eb048800	2.15017		Zm00001eb383870	1.91	2.46	2.62								Zm00001eb075190	-1.14677										Zm00001eb252690	1.94958	1.57934
Zm00001eb160120	1.81534		Zm00001eb353970	2.35129		Zm00001eb214250	2.81501		Zm00001eb089560	2.48	2.54	3.04								Zm00001eb185340	-1.00725										Zm00001eb330880	1.46956	1.47642
Zm00001eb378200	2.50958		Zm00001eb068280	3.1172		Zm00001eb008080	2.70367		Zm00001eb224210	2.29	3.3	3.27								Zm00001eb189170	-1.25102										Zm00001eb088860	-1.23855	-1.08046
Zm00001eb271480	1.91654		Zm00001eb100000	4.71803		Zm00001eb279100	4.33491		Zm00001eb411520	3.04	2.59	3.36								Zm00001eb176170	-1.0072										Zm00001eb125100	2.61834	2.4339
Zm00001eb313230	3.56643		Zm00001eb231160	4.38701		Zm00001eb365740	-1.83971		Zm00001eb285510	1.61	1.84	2.28								Zm00001eb244140	2.11927										Zm00001eb023100	2.26441	2.16095
Zm00001eb041100	2.24476		Zm00001eb338510	2.45462		Zm00001eb054140	2.5851		Zm00001eb188630	4.83	6.7	6.17								Zm00001eb157220	-1.61236										Zm00001eb231850	1.66393	1.32338
Zm00001eb268320	1.78138		Zm00001eb040890	1.80189		Zm00001eb140620	2.47344		Zm00001eb055220	2.17	2.61	2.63								Zm00001eb199200	3.76258										Zm00001eb351780	-1.48665	-1.3607
Zm00001eb013660	1.54747		Zm00001eb073130	3.15423		Zm00001eb418990	3.12114		Zm00001eb393420	1.98	2.78	2.63								Zm00001eb254800	-1.44036										Zm00001eb125270	5.29532	5.14564
Zm00001eb243370	2.81346		Zm00001eb121420	2.34711		Zm00001eb363140	3.43346		Zm00001eb000080	-1.44	-1.42	-1.62								Zm00001eb404330	-6.895										Zm00001eb392550	2.88951	2.69801
Zm00001eb359930	3.29949		Zm00001eb153880	2.32996		Zm00001eb033790	3.39127		Zm00001eb425960	2.16	3.14	3.12								Zm00001eb424250	1.76368										Zm00001eb143440	3.85404	3.6825
Zm00001eb152300	1.87046		Zm00001eb016550	3.86888		Zm00001eb061820	2.42559		Zm00001eb269440	1.65	2.43	2.17								Zm00001eb426600	-1.03388										Zm00001eb319220	2.42405	2.77791
Zm00001eb355330	1.84938		Zm00001eb244560	3.60024		Zm00001eb096510	2.27595		Zm00001eb244970	3.03	3.39	3.89								Zm00001eb025080	-1.1687										Zm00001eb107200	1.62559	1.8462
Zm00001eb317170	2.08228		Zm00001eb308690	1.60383		Zm00001eb064640	3.01023		Zm00001eb339120	2.68	2.94	3.63								Zm00001eb008620	-1.031										Zm00001eb264870	2.22381	1.83961
Zm00001eb276560	2.8308		Zm00001eb065710	2.43781		Zm00001eb188290	6.06056		Zm00001eb287980	2.03	2.22	2.67								Zm00001eb290510	-1.03917										Zm00001eb249100	2.13946	2.19891
Zm00001eb208190	-1.06065		Zm00001eb164610	2.13865		Zm00001eb199170	4.20056		Zm00001eb356520	2.03	2.61	2.8								Zm00001eb387500	1.16653										Zm00001eb253280	1.93237	2.17561
Zm00001eb288550	2.40968		Zm00001eb197950	3.52324		Zm00001eb266820	3.53167		Zm00001eb404050	2.27	3.71	3.5								Zm00001eb148580	7.29093										Zm00001eb304260	2.07108	1.79583
Zm00001eb018460	1.27293		Zm00001eb106090	3.90893		Zm00001eb084820	3.61059		Zm00001eb368530	2.49	2.99	4.29								Zm00001eb162220	-1.133										Zm00001eb392090	7.46298	6.33128
Zm00001eb050540	2.70364		Zm00001eb271480	2.45124		Zm00001eb327130	-2.28997		Zm00001eb363100	2.11	2.94	3.46								Zm00001eb070230	-1.24687										Zm00001eb158090	-1.04524	-1.35285
Zm00001eb099760	-1.22951		Zm00001eb062280	8.7961		Zm00001eb279380	5.00166		Zm00001eb079490	1.97	2.56	3.14								Zm00001eb168940	-1.76929										Zm00001eb373370	3.86468	4.19147
Zm00001eb179280	1.46198		Zm00001eb117370	3.57092		Zm00001eb009110	-1.37562		Zm00001eb202050	1.62	1.88	2.01								Zm00001eb143930	-1.03339										Zm00001eb432920	2.43081	2.13461
Zm00001eb408940	1.6711		Zm00001eb238800	2.34765		Zm00001eb215180	3.32504		Zm00001eb101870	6.59	8.71	8.56								Zm00001eb059170	-1.04549										Zm00001eb422190	1.82643	1.54474
Zm00001eb398770	1.71561		Zm00001eb365750	2.40201		Zm00001eb362260	1.94366		Zm00001eb266690	2.69	3.14	3.75								Zm00001eb429910	-1.47538										Zm00001eb335140	4.14689	3.65406
Zm00001eb402550	2.83171		Zm00001eb081570	1.88943		Zm00001eb013660	2.07204		Zm00001eb267050	1.13	1.84	1.65								Zm00001eb250910	-1.18171										Zm00001eb164040	2.86605	2.7581
Zm00001eb214980	3.81451		Zm00001eb372490	2.26951		Zm00001eb158520	4.58268		Zm00001eb297810	2.52	2.72	3.15								Zm00001eb427250	-1.50445										Zm00001eb187750	-1.1774	-1.26192
Zm00001eb426280	2.83925		Zm00001eb094620	2.04173		Zm00001eb044700	2.64367		Zm00001eb210500	1.99	2.28	2.25								Zm00001eb375570	2.0557										Zm00001eb089090	3.54067	3.50388
Zm00001eb257630	1.78232		Zm00001eb091360	2.41214		Zm00001eb429750	2.55936		Zm00001eb222860	1.26	1.81	1.84								Zm00001eb112830	-1.0672										Zm00001eb011280	1.49196	1.79423
Zm00001eb376530	1.81944		Zm00001eb394740	8.22733		Zm00001eb009150	2.67794		Zm00001eb322440	1.51	1.95	1.83								Zm00001eb206130	-1.02393										Zm00001eb077990	1.93201	2.15988
Zm00001eb007000	2.07336		Zm00001eb319390	2.20438		Zm00001eb227370	2.45975		Zm00001eb295060	2.57	2.83	3.19								Zm00001eb097830	-1.05906										Zm00001eb260450	1.63808	1.94697
Zm00001eb044190	1.18321		Zm00001eb373920	3.51484		Zm00001eb372950	2.6052		Zm00001eb173390	2.29	2.02	2.28								Zm00001eb190860	-1.3161										Zm00001eb320600	1.35098	1.4302
Zm00001eb328780	2.93372		Zm00001eb193360	2.58181		Zm00001eb142060	3.38686		Zm00001eb301720	1.62	2.52	2.76								Zm00001eb101910	1.78279										Zm00001eb311180	1.15926	1.02139
Zm00001eb202360	1.16685		Zm00001eb272430	2.82703		Zm00001eb312000	3.60176		Zm00001eb167170	2.95	2.82	3.75								Zm00001eb257740	-1.75607										Zm00001eb140410	-1.06806	-1.33134
Zm00001eb398250	2.2359		Zm00001eb393450	3.64186		Zm00001eb252230	2.73703		Zm00001eb025880	1.76	1.94	2.1								Zm00001eb213800	1.47828										Zm00001eb161090	3.75688	3.08072
Zm00001eb403450	2.22425		Zm00001eb323240	2.24124		Zm00001eb125240	3.6028		Zm00001eb303690	1.56	2.23	2.54								Zm00001eb095020	1.35321										Zm00001eb002320	1.39185	1.53582
Zm00001eb138460	2.01017		Zm00001eb288720	2.63523		Zm00001eb136980	2.86087		Zm00001eb112680	1.37	2.11	2.13								Zm00001eb133000	-1.00615										Zm00001eb346540	1.68635	1.84994
Zm00001eb241320	5.12772		Zm00001eb420860	2.57066		Zm00001eb067890	1.59045		Zm00001eb418480	1.33	1.99	2.27								Zm00001eb074730	2.23918										Zm00001eb429440	2.71436	2.23296
Zm00001eb291890	2.04755		Zm00001eb344090	-1.86433		Zm00001eb216570	2.37242		Zm00001eb211360	2.41	3.17	3.04								Zm00001eb304130	-1.37763										Zm00001eb125050	4.48503	4.36471
Zm00001eb300290	4.827		Zm00001eb411000	1.84373		Zm00001eb301720	2.75621		Zm00001eb226070	2.27	3.66	3.46								Zm00001eb210980	-1.1153										Zm00001eb366400	2.07159	1.65463
Zm00001eb133100	1.51544		Zm00001eb009550	2.75503		Zm00001eb181400	3.47876		Zm00001eb319860	3.64	4.48	4.9								Zm00001eb216890	-1.4479										Zm00001eb279420	1.61488	1.33207
Zm00001eb142060	2.52377		Zm00001eb001650	2.6864		Zm00001eb331690	3.62728		Zm00001eb374010	8.21	9.17	9.41								Zm00001eb121710	-1.77849										Zm00001eb122340	-1.36725	-1.81226
Zm00001eb353850	1.50712		Zm00001eb378520	2.48293		Zm00001eb318060	3.55033		Zm00001eb269810	1.72	2.44	2.33								Zm00001eb322670	3.41279										Zm00001eb248780	1.87342	1.86534
Zm00001eb278620	2.15808		Zm00001eb060230	1.99286		Zm00001eb144370	-1.66224		Zm00001eb072640	3.86	5	5.22								Zm00001eb247910	-1.3572										Zm00001eb336960	1.39533	1.63583
Zm00001eb001750	4.08555		Zm00001eb234280	4.8928		Zm00001eb275140	3.28706		Zm00001eb347520	1.86	2.07	2.39								Zm00001eb000910	1.15459										Zm00001eb348940	2.10737	1.8102
Zm00001eb387310	1.95994		Zm00001eb353590	-1.97503		Zm00001eb057060	2.67972		Zm00001eb319560	1.9	2.64	2.87								Zm00001eb405450	2.50634										Zm00001eb119610	2.27356	2.18825
Zm00001eb279980	2.03173		Zm00001eb218420	2.37799		Zm00001eb243370	3.73749		Zm00001eb100570	3.45	4.15	4								Zm00001eb425600	2.02879										Zm00001eb317090	1.43482	1.20172
Zm00001eb371720	2.17647		Zm00001eb288100	2.98563		Zm00001eb154800	2.55666		Zm00001eb206360	1.68	2.67	2.42								Zm00001eb071920	-1.71061										Zm00001eb169340	1.52708	1.52685
Zm00001eb305600	1.84602		Zm00001eb023970	2.54276		Zm00001eb099760	-1.64597		Zm00001eb317170	2.08	2.52	2.92								Zm00001eb100090	6.6363										Zm00001eb065560	1.4356	1.54056
Zm00001eb256230	1.92039		Zm00001eb171000	2.98083		Zm00001eb156820	1.81372		Zm00001eb064750	2.97	3.97	4.13								Zm00001eb431870	-2.53351										Zm00001eb147480	1.44797	1.29938
Zm00001eb419870	3.62583		Zm00001eb084820	3.40945		Zm00001eb100900	3.07892		Zm00001eb434170	1.57	2.23	2.15								Zm00001eb099990	3.12795										Zm00001eb285340	3.40267	3.35329
Zm00001eb264660	1.35357		Zm00001eb410910	3.10406		Zm00001eb245960	5.80765		Zm00001eb220050	2.74	3.07	3.68								Zm00001eb179710	-1.72565										Zm00001eb211650	2.5859	2.09415
Zm00001eb340990	2.28948		Zm00001eb228140	2.24734		Zm00001eb179910	-2.32937		Zm00001eb253670	4.49	5.59	5.71								Zm00001eb191610	2.15878										Zm00001eb206430	-1.28073	-1.29682
Zm00001eb193360	2.01616		Zm00001eb040190	3.28706		Zm00001eb325280	2.67273		Zm00001eb328350	2.78	3.05	3.43								Zm00001eb244390	1.78103										Zm00001eb072440	2.77287	3.00956
Zm00001eb017940	3.02466		Zm00001eb286910	2.84562		Zm00001eb045960	2.84159		Zm00001eb421990	2.69	3.34	4.58								Zm00001eb108230	-1.49154										Zm00001eb191640	6.80972	7.38252
Zm00001eb107970	1.67249		Zm00001eb251070	3.29445		Zm00001eb190530	2.01552		Zm00001eb347040	3.7	5.27	4.49								Zm00001eb220740	6.64766										Zm00001eb433330	1.50869	1.56526
Zm00001eb144370	-1.22425		Zm00001eb413930	3.07861		Zm00001eb191180	2.54654		Zm00001eb346150	1.64	2.41	2.76								Zm00001eb248520	1.30405										Zm00001eb014090	2.17083	2.03664
Zm00001eb260220	2.31205		Zm00001eb142220	2.50313		Zm00001eb301890	3.48617		Zm00001eb008250	3.13	4.46	4.39								Zm00001eb130390	3.50429										Zm00001eb381580	1.75862	1.70854
Zm00001eb392000	-1.27686		Zm00001eb056580	3.54575		Zm00001eb432160	5.00305		Zm00001eb042630	3.55	4.4	4.71								Zm00001eb224900	1.0362										Zm00001eb143110	1.77021	1.72824
Zm00001eb402520	1.71067		Zm00001eb241670	3.25885		Zm00001eb319860	4.89706		Zm00001eb126900	1.21	1.31	1.83								Zm00001eb319960	-1.27164										Zm00001eb023590	1.63915	1.38439
Zm00001eb030400	2.38169		Zm00001eb335230	4.65407		Zm00001eb017140	2.6608		Zm00001eb006530	1.89	2.42	2.31								Zm00001eb176200	-1.08402										Zm00001eb271520	4.69339	3.74583
Zm00001eb165820	4.40074		Zm00001eb244400	3.25923		Zm00001eb392800	5.82801		Zm00001eb153750	2.68	4.1	3.83								Zm00001eb241240	-1.02597										Zm00001eb293970	3.3206	4.02443
Zm00001eb174190	1.74129		Zm00001eb119920	4.17346		Zm00001eb315000	3.53914		Zm00001eb004000	2.17	2.9	2.77								Zm00001eb257050	-1.03869										Zm00001eb283990	2.23562	3.02959
Zm00001eb309580	2.23647		Zm00001eb411020	4.12257		Zm00001eb168380	2.86076		Zm00001eb168890	2.21	3.14	3.53								Zm00001eb227850	-1.14053										Zm00001eb017550	1.59869	1.3829
Zm00001eb313700	1.87342		Zm00001eb072730	4.64136		Zm00001eb025880	2.10487		Zm00001eb132840	1.93	2.15	1.99								Zm00001eb092630	4.49043										Zm00001eb252200	1.63227	1.54052
Zm00001eb355990	2.36554		Zm00001eb163680	3.87634		Zm00001eb178000	3.6401		Zm00001eb314320	2.55	2.58	2.93								Zm00001eb279720	-1.28755										Zm00001eb172950	2.0591	1.80594
Zm00001eb220790	1.28161		Zm00001eb210750	3.08312		Zm00001eb257430	2.49332		Zm00001eb195560	4.03	5.23	5.63								Zm00001eb393990	-1.82352										Zm00001eb187230	5.18906	4.82775
Zm00001eb280200	2.19294		Zm00001eb284110	3.06831		Zm00001eb298250	3.182		Zm00001eb079390	3.7	4.33	4.56								Zm00001eb364460	4.51										Zm00001eb130510	2.17094	2.13363
Zm00001eb156780	2.88688		Zm00001eb159450	5.84888		Zm00001eb018700	4.02912		Zm00001eb022570	1.7	2	1.74								Zm00001eb281250	-3.98489										Zm00001eb211300	2.34704	2.50634
Zm00001eb283080	2.80787		Zm00001eb121390	3.43407		Zm00001eb050710	3.9533		Zm00001eb033610	2.38	2.39	2.75								Zm00001eb148100	-1.21315										Zm00001eb387730	1.93813	2.01422
Zm00001eb407710	1.79196		Zm00001eb123360	1.92102		Zm00001eb354860	2.20184		Zm00001eb428680	1.86	2.31	2.12								Zm00001eb040800	-2.0648										Zm00001eb240450	3.67091	3.34827
Zm00001eb182560	2.78503		Zm00001eb193920	2.74825		Zm00001eb022760	4.70395		Zm00001eb334900	-1.39	-1.45	-1.72								Zm00001eb043080	3.70656										Zm00001eb004140	2.3841	2.09886
Zm00001eb064550	1.45938		Zm00001eb115750	2.11067		Zm00001eb119660	7.03657		Zm00001eb099490	3.11	4.96	4.03								Zm00001eb115220	-1.04841										Zm00001eb333650	3.89666	3.63452
Zm00001eb160190	3.301		Zm00001eb168380	2.71731		Zm00001eb043260	2.55585		Zm00001eb249960	2.09	2.39	2.83								Zm00001eb254560	-1.58373										Zm00001eb100660	1.89934	1.71398
Zm00001eb116510	-1.32428		Zm00001eb127180	3.32317		Zm00001eb094620	2.11372		Zm00001eb106840	1.44	2.26	2.44								Zm00001eb161660	1.68709										Zm00001eb193690	2.04065	2.15795
Zm00001eb193980	-1.5908		Zm00001eb343240	2.13722		Zm00001eb231160	4.52108		Zm00001eb219770	1.45	1.84	2.15								Zm00001eb168350	1.44538										Zm00001eb086840	1.36004	1.42748
Zm00001eb124900	2.34027		Zm00001eb313930	3.37124		Zm00001eb023070	1.8736		Zm00001eb036930	1.52	2.2	2.37								Zm00001eb287150	-1.02053										Zm00001eb315060	3.67999	3.57477
Zm00001eb391450	1.60926		Zm00001eb235070	2.98727		Zm00001eb138460	2.66405		Zm00001eb282810	1.99	2.2	2.55								Zm00001eb400670	-1.13868										Zm00001eb071820	1.62911	1.7261
Zm00001eb235530	1.66706		Zm00001eb075020	3.74621		Zm00001eb284830	2.16565		Zm00001eb434430	1.97	2.16	2.71								Zm00001eb139110	-1.15653										Zm00001eb378320	6.80186	6.96785
Zm00001eb367160	2.14964		Zm00001eb079170	2.10072		Zm00001eb353850	2.00055		Zm00001eb399320	-1.49	-1.84	-1.35								Zm00001eb040620	-1.10879										Zm00001eb196240	1.68665	1.42801
Zm00001eb083980	1.73403		Zm00001eb188970	4.09762		Zm00001eb011370	4.66112		Zm00001eb315440	1.31	2.06	2.21								Zm00001eb116730	-1.2522										Zm00001eb405590	2.37186	2.9936
Zm00001eb298320	2.18714		Zm00001eb318990	2.41282		Zm00001eb243640	2.86995		Zm00001eb135880	6.01	8.42	8.45								Zm00001eb332570	3.73402										Zm00001eb051240	6.69398	7.90346
Zm00001eb389750	1.39113		Zm00001eb239920	2.8101		Zm00001eb187290	4.16736		Zm00001eb391660	1.75	1.92	1.89								Zm00001eb373300	1.60254										Zm00001eb211700	1.70411	1.39958
Zm00001eb390600	4.34487		Zm00001eb265200	3.22813		Zm00001eb417240	2.69527		Zm00001eb382480	1.5	1.93	2.08								Zm00001eb217200	-3.01895										Zm00001eb169950	1.20995	1.35638
Zm00001eb301890	2.57964		Zm00001eb215350	2.18955		Zm00001eb236820	2.21853		Zm00001eb098640	2.47	2.81	2.99								Zm00001eb209470	-1.00674										Zm00001eb178760	4.94782	5.53623
Zm00001eb374700	2.56203		Zm00001eb076900	1.64194		Zm00001eb358440	3.40899		Zm00001eb040900	2.15	3.13	2.27								Zm00001eb197610	-1.07439										Zm00001eb162150	5.49516	4.9392
Zm00001eb142220	1.94146		Zm00001eb141020	2.37547		Zm00001eb319560	2.86693		Zm00001eb013990	1.5	1.92	2.16								Zm00001eb210390	2.84866										Zm00001eb434020	3.7388	3.42469
Zm00001eb354260	3.38148		Zm00001eb417110	2.96402		Zm00001eb222230	4.2436		Zm00001eb209670	4.13	6.36	6.06								Zm00001eb134600	1.00278										Zm00001eb149000	1.53335	1.68608
Zm00001eb112360	2.75759		Zm00001eb212510	2.47702		Zm00001eb403400	-1.49776		Zm00001eb148240	1.49	2.05	2.05								Zm00001eb097230	-1.1505										Zm00001eb036550	3.02082	3.04859
Zm00001eb330070	3.07102		Zm00001eb342890	3.79808		Zm00001eb356520	2.79708		Zm00001eb369170	1.44	2.05	1.86								Zm00001eb271000	-5.03192										Zm00001eb225200	2.39238	2.62805
Zm00001eb113200	2.00626		Zm00001eb076200	3.76028		Zm00001eb144120	2.68389		Zm00001eb352360	5.29	5.91	6.02								Zm00001eb087130	-1.19393										Zm00001eb019370	6.03835	5.81789
Zm00001eb143140	2.37896		Zm00001eb431370	2.31613		Zm00001eb152740	3.937		Zm00001eb314130	2.51	1.54	2.5								Zm00001eb380450	-2.29879										Zm00001eb038680	3.15503	3.11703
Zm00001eb296580	-1.01403		Zm00001eb099440	2.81349		Zm00001eb383870	2.61802		Zm00001eb321920	2.09	2.14	2.57								Zm00001eb120190	-1.70022										Zm00001eb422130	2.90613	2.77734
Zm00001eb300320	1.4237		Zm00001eb143140	3.01871		Zm00001eb367840	3.74246		Zm00001eb191110	2.08	2.62	2.85								Zm00001eb397990	-1.15786										Zm00001eb257510	2.07071	2.21394
Zm00001eb126270	2.78441		Zm00001eb312960	2.60717		Zm00001eb404580	3.32535		Zm00001eb217560	2.13	2.16	2.48								Zm00001eb049090	4.19876										Zm00001eb175950	2.07326	2.782
Zm00001eb237880	1.75588		Zm00001eb228180	2.26976		Zm00001eb193360	2.66215		Zm00001eb286320	1.92	2.13	2.92								Zm00001eb277240	2.38496										Zm00001eb242740	2.21219	1.97598
Zm00001eb324900	1.85511		Zm00001eb190530	1.89661		Zm00001eb070430	2.86993		Zm00001eb070600	3.25	3.64	4.24								Zm00001eb199930	2.45901										Zm00001eb266840	1.70668	2.06523
Zm00001eb054880	2.1139		Zm00001eb010340	2.2508		Zm00001eb117040	5.19927		Zm00001eb300280	2.49	2.81	3.05								Zm00001eb191470	2.93501										Zm00001eb327800	1.22198	1.0867
Zm00001eb220470	2.25317		Zm00001eb052440	3.90583		Zm00001eb002780	2.27707		Zm00001eb199170	3.31	3.73	4.2								Zm00001eb174640	-1.32529										Zm00001eb138750	-1.03762	-1.08301
Zm00001eb279100	3.17064		Zm00001eb245960	5.46032		Zm00001eb070180	-1.58012		Zm00001eb252230	2.1	2.44	2.74								Zm00001eb322760	-1.09349										Zm00001eb116970	2.65234	2.29995
Zm00001eb153880	1.78466		Zm00001eb145870	2.39026		Zm00001eb358180	4.68812		Zm00001eb266660	2.59	3.06	3.16								Zm00001eb080820	-1.06199										Zm00001eb271090	3.30795	2.8141
Zm00001eb246600	1.94131		Zm00001eb383490	2.6485		Zm00001eb023970	2.6288		Zm00001eb194190	1.56	2.31	2.09								Zm00001eb051460	-1.59019										Zm00001eb402380	-1.34841	-1.30883
Zm00001eb026100	4.86926		Zm00001eb414390	2.00376		Zm00001eb343240	2.22585		Zm00001eb427300	2.26	2.21	2.24								Zm00001eb374440	-1.10258										Zm00001eb142150	1.87864	1.62507
Zm00001eb361150	-1.25692		Zm00001eb220670	2.35621		Zm00001eb014500	1.48209		Zm00001eb094410	3.08	3.96	3.77								Zm00001eb009290	-1.92399										Zm00001eb196980	2.04898	1.76999
Zm00001eb319860	3.64153		Zm00001eb022750	3.68796		Zm00001eb352140	4.67725		Zm00001eb333260	4.47	4.51	4.8								Zm00001eb092120	2.64986										Zm00001eb389590	1.3328	1.08912
Zm00001eb262570	-1.19702		Zm00001eb148880	1.90705		Zm00001eb097920	3.82024		Zm00001eb335970	1.61	1.81	1.93								Zm00001eb156330	2.27607										Zm00001eb248740	6.37005	6.09901
Zm00001eb101150	3.45461		Zm00001eb266340	2.39555		Zm00001eb188800	2.03414		Zm00001eb084290	1.46	1.94	1.91								Zm00001eb394640	-1.02142										Zm00001eb021360	3.95108	4.52156
Zm00001eb266670	2.31357		Zm00001eb201740	5.78695		Zm00001eb351790	5.05533		Zm00001eb354140	1.64	2.45	2.37								Zm00001eb361710	-1.09191										Zm00001eb207770	1.39941	1.31486
Zm00001eb045270	3.60881		Zm00001eb125000	4.53254		Zm00001eb251100	-1.54312		Zm00001eb367160	2.15	2.59	2.78								Zm00001eb413810	-1.4422										Zm00001eb391980	3.67175	3.42948
Zm00001eb413260	2.42357		Zm00001eb137480	2.90522		Zm00001eb033910	2.61955		Zm00001eb232960	1.89	2.61	2.21								Zm00001eb264470	-1.3516										Zm00001eb342910	3.04452	2.8191
Zm00001eb359230	1.73755		Zm00001eb164860	2.24672		Zm00001eb025550	1.94099		Zm00001eb354450	2.11	2.23	3.87								Zm00001eb304520	1.44758										Zm00001eb207930	-1.3388	-1.4762
Zm00001eb101980	1.42689		Zm00001eb093810	-2.73157		Zm00001eb187310	3.75731		Zm00001eb160830	2.85	2.91	2.77								Zm00001eb387820	6.48129										Zm00001eb271280	1.69531	1.89153
Zm00001eb402300	1.52136		Zm00001eb052520	2.70354		Zm00001eb234160	-1.58819		Zm00001eb200860	7.35	8.39	8.56								Zm00001eb107810	1.66613										Zm00001eb414360	1.87572	1.99741
Zm00001eb042220	2.19775		Zm00001eb394220	2.56201		Zm00001eb076200	3.9154		Zm00001eb023400	1.76	1.45	2.5								Zm00001eb306510	-1.07938										Zm00001eb205750	2.99036	2.76847
Zm00001eb015280	2.75764		Zm00001eb407090	9.47043		Zm00001eb142220	2.57985		Zm00001eb402020	2.61	2.95	3.74								Zm00001eb049030	-4.09835										Zm00001eb186570	2.01647	1.96884
Zm00001eb084860	1.66454		Zm00001eb400720	2.39668		Zm00001eb085830	-1.77559		Zm00001eb154350	3.32	4.11	5.71								Zm00001eb403800	1.40969										Zm00001eb247070	1.11417	1.21443
Zm00001eb201250	1.59607		Zm00001eb171580	3.12966		Zm00001eb131000	2.03294		Zm00001eb034850	1.54	2.17	2.28								Zm00001eb331450	2.19004										Zm00001eb023650	1.74165	2.10109
Zm00001eb093650	1.58166		Zm00001eb224350	3.0614		Zm00001eb353170	4.34118		Zm00001eb276150	2	3.04	2.4								Zm00001eb034890	-1.29052										Zm00001eb120910	1.22188	1.53159
Zm00001eb018130	7.48917		Zm00001eb003360	3.43002		Zm00001eb321880	4.17185		Zm00001eb067710	1.54	2.02	2.21								Zm00001eb241740	2.07826										Zm00001eb421020	3.86571	3.26099
Zm00001eb399320	-1.49252		Zm00001eb112200	2.50816		Zm00001eb006760	1.77515		Zm00001eb134890	2.13	3.28	3.1								Zm00001eb343440	6.82004										Zm00001eb333150	2.4169	2.58292
Zm00001eb227760	1.67954		Zm00001eb260970	1.81989		Zm00001eb423420	-1.64784		Zm00001eb333740	2.22	2.39	2.57								Zm00001eb401530	-1.00907										Zm00001eb296620	5.03616	5.0565
Zm00001eb108680	-1.38492		Zm00001eb291540	4.27411		Zm00001eb395310	-1.43374		Zm00001eb197570	2.18	2.5	2.62								Zm00001eb066640	-1.14007										Zm00001eb299250	3.04784	2.62505
Zm00001eb151450	2.232		Zm00001eb238680	2.62274		Zm00001eb202050	2.00657		Zm00001eb357370	3.11	3.93	3.77								Zm00001eb273400	-1.35027										Zm00001eb251550	1.82453	1.63477
Zm00001eb403180	1.99011		Zm00001eb001770	2.63066		Zm00001eb174190	2.29219		Zm00001eb392600	2.51	3.9	3.92								Zm00001eb220000	-1.12541										Zm00001eb165210	1.07131	1.0347
Zm00001eb000990	1.67258		Zm00001eb100770	1.87815		Zm00001eb074210	1.79013		Zm00001eb311550	6.35	6.93	7.19								Zm00001eb318920	6.52182										Zm00001eb245770	-1.87423	-1.72876
Zm00001eb288790	2.00436		Zm00001eb137390	2.57456		Zm00001eb317140	-1.79965		Zm00001eb048680	1.47	2.2	1.9								Zm00001eb048770	3.47667										Zm00001eb137610	-1.03679	-1.20479
Zm00001eb083140	1.64811		Zm00001eb220550	2.13505		Zm00001eb313230	4.62508		Zm00001eb151080	1.94	2.26	2.3								Zm00001eb188700	-1.05385										Zm00001eb432100	3.26483	3.75267
Zm00001eb147930	1.79725		Zm00001eb401230	2.78582		Zm00001eb022410	3.53288		Zm00001eb188690	2.67	3.47	3.24								Zm00001eb323800	2.17073										Zm00001eb388080	1.51529	1.39158
Zm00001eb169750	1.88175		Zm00001eb291460	1.42323		Zm00001eb194070	2.31422		Zm00001eb404040	3.49	5.12	4.92								Zm00001eb049890	1.09767										Zm00001eb172520	1.47457	1.19928
Zm00001eb186420	2.25456		Zm00001eb371890	7.17313		Zm00001eb060610	3.76914		Zm00001eb051960	3.42	3.84	4.44								Zm00001eb239610	-1.1616										Zm00001eb149420	2.27004	1.90543
Zm00001eb137380	1.52262		Zm00001eb119310	4.23391		Zm00001eb016870	9.56204		Zm00001eb398560	2.33	2.41	3.33								Zm00001eb194210	1.26504										Zm00001eb362630	3.07197	2.5261
Zm00001eb126390	1.64866		Zm00001eb052110	3.34234		Zm00001eb033330	-1.77822		Zm00001eb195080	1.94	2.82	2.62								Zm00001eb290550	2.59326										Zm00001eb242170	-1.68934	-1.51933
Zm00001eb046200	-1.78035		Zm00001eb371290	3.29778		Zm00001eb312960	2.70377		Zm00001eb302300	2.76	2.55	3.09								Zm00001eb091370	3.02087										Zm00001eb397270	1.43091	1.52965
Zm00001eb426320	-1.48669		Zm00001eb064780	3.67213		Zm00001eb260970	1.89418		Zm00001eb206660	1.9	2.9	2.5								Zm00001eb404540	6.58703										Zm00001eb291970	2.33242	2.17268
Zm00001eb147490	-2.4077		Zm00001eb220470	2.84159		Zm00001eb167960	2.44955		Zm00001eb406610	6.3	8.54	7.79								Zm00001eb114570	-3.1476										Zm00001eb173330	1.44782	1.43024
Zm00001eb343470	-1.13912		Zm00001eb052250	4.08959		Zm00001eb259170	3.67322		Zm00001eb095660	1.76	2.3	2.02								Zm00001eb291170	-1.36496										Zm00001eb082910	-1.03539	-1.13672
Zm00001eb411730	1.93381		Zm00001eb033790	3.12516		Zm00001eb191110	2.85316		Zm00001eb228320	1.61	2.06	2.38								Zm00001eb389970	5.70396										Zm00001eb110720	-1.00021	-1.20045
Zm00001eb058070	5.17464		Zm00001eb099980	2.21547		Zm00001eb207570	3.69239		Zm00001eb000580	2.89	2.02	3.12								Zm00001eb072310	-1.01004										Zm00001eb232400	-2.02576	-1.75524
Zm00001eb302170	-1.50651		Zm00001eb081690	4.68821		Zm00001eb337410	3.3307		Zm00001eb078290	2.72	2.23	2.89								Zm00001eb247420	2.43759										Zm00001eb424310	1.3247	1.26371
Zm00001eb167960	1.83442		Zm00001eb407860	2.51453		Zm00001eb156780	3.78919		Zm00001eb279150	2.08	3.16	2.6								Zm00001eb079750	-1.28162										Zm00001eb051750	2.51925	3.09702
Zm00001eb195550	2.5717		Zm00001eb291890	2.54149		Zm00001eb123540	-1.52144		Zm00001eb290990	2.14	3.17	3.65								Zm00001eb083240	5.80549										Zm00001eb350630	1.23219	1.14364
Zm00001eb318060	2.58731		Zm00001eb006200	3.83651		Zm00001eb036930	2.3708		Zm00001eb160190	3.3	3.91	4.18								Zm00001eb229850	-1.92745										Zm00001eb162630	1.7343	1.58743
Zm00001eb057250	1.6733		Zm00001eb189510	4.34451		Zm00001eb195560	5.62566		Zm00001eb366540	2.64	3.02	3.16								Zm00001eb055080	-1.08875										Zm00001eb087050	2.32708	1.94934
Zm00001eb003750	1.35926		Zm00001eb201390	3.03522		Zm00001eb137370	1.81457		Zm00001eb036920	1.27	1.81	2.12								Zm00001eb095800	-1.27033										Zm00001eb344580	1.8374	1.99876
Zm00001eb386870	2.91618		Zm00001eb383870	2.46003		Zm00001eb354540	2.76337		Zm00001eb441830	1.35	2.1	1.98								Zm00001eb221850	-1.04553										Zm00001eb296010	2.60498	2.75583
Zm00001eb010640	1.64954		Zm00001eb089560	2.54219		Zm00001eb125000	4.69833		Zm00001eb371630	1.68	2.23	2.12								Zm00001eb192310	1.02045										Zm00001eb298780	6.91379	6.66209
Zm00001eb312060	2.14707		Zm00001eb224210	3.29529		Zm00001eb300280	3.05163		Zm00001eb199370	2.91	1.9	2.97								Zm00001eb430290	-1.00298										Zm00001eb249590	1.39599	1.62509
Zm00001eb328750	-1.477		Zm00001eb411520	2.58708		Zm00001eb106840	2.43609		Zm00001eb399820	4.36	4.76	4.32								Zm00001eb333230	-1.10666										Zm00001eb319990	-1.27614	-1.57765
Zm00001eb428680	1.86148		Zm00001eb285510	1.83675		Zm00001eb002760	2.42505		Zm00001eb381210	1.7	1.9	2.01								Zm00001eb062850	2.29663										Zm00001eb031760	6.04614	6.33106
Zm00001eb421990	2.69323		Zm00001eb363940	2.55677		Zm00001eb042630	4.71075		Zm00001eb369000	2.17	2.94	3.68								Zm00001eb429930	-1.07329										Zm00001eb301190	6.15899	5.86266
Zm00001eb431510	1.49293		Zm00001eb373380	2.71059		Zm00001eb288360	3.19551		Zm00001eb119390	3.55	4.37	4.14								Zm00001eb407670	3.78533										Zm00001eb055710	5.26641	5.3484
Zm00001eb239670	3.41466		Zm00001eb113360	2.1724		Zm00001eb418440	2.41645		Zm00001eb199090	1.57	2.02	1.88								Zm00001eb202460	-2.20157										Zm00001eb187410	4.07478	3.54611
Zm00001eb042630	3.54746		Zm00001eb394490	3.9995		Zm00001eb382480	2.08225		Zm00001eb300760	2.29	3.04	2.96								Zm00001eb331550	1.47106										Zm00001eb380580	-1.16461	-1.40719
Zm00001eb115170	7.08746		Zm00001eb188630	6.70482		Zm00001eb211750	9.5144		Zm00001eb404680	-1.66	-1.86	-2.02								Zm00001eb404910	6.53438										Zm00001eb165000	2.49674	2.43703
Zm00001eb171000	2.29101		Zm00001eb055220	2.61365		Zm00001eb013910	2.32382		Zm00001eb015160	2.91	2.89	3.7								Zm00001eb406040	-1.17115										Zm00001eb069010	-1.49888	-1.70945
Zm00001eb386320	2.60155		Zm00001eb393420	2.77865		Zm00001eb085540	5.49053		Zm00001eb037300	1.2	1.52	1.68								Zm00001eb131030	-1.06014										Zm00001eb170920	5.74136	5.96687
Zm00001eb401810	2.18192		Zm00001eb000080	-1.42131		Zm00001eb193720	2.42611		Zm00001eb187450	2.93	2.86	4.67								Zm00001eb245360	-2.31785										Zm00001eb337590	4.31562	4.39954
Zm00001eb211760	3.5511		Zm00001eb260420	4.29931		Zm00001eb260700	3.5136		Zm00001eb088770	2.53	3.77	3.62								Zm00001eb333130	1.26134										Zm00001eb033550	-1.27635	-1.72626
Zm00001eb331810	-4.11717		Zm00001eb425960	3.13685		Zm00001eb227440	-1.77412		Zm00001eb058110	1.64	2.47	2.43								Zm00001eb343780	1.23885										Zm00001eb009320	1.94778	2.46
Zm00001eb066250	3.86233		Zm00001eb323150	2.54913		Zm00001eb071110	2.90018		Zm00001eb188800	1.84	1.81	2.03								Zm00001eb183210	2.23177										Zm00001eb039600	4.5815	3.88604
Zm00001eb244400	2.49811		Zm00001eb269440	2.42854		Zm00001eb146070	2.30847		Zm00001eb165820	4.4	5.17	4.8								Zm00001eb114140	-1.04671										Zm00001eb393150	1.62382	1.70728
Zm00001eb135060	-1.3367		Zm00001eb395260	3.76715		Zm00001eb085610	6.05621		Zm00001eb434590	1.46	1.77	1.81								Zm00001eb387330	-4.80186										Zm00001eb398840	3.00205	2.55646
Zm00001eb231160	3.32934		Zm00001eb073660	2.5923		Zm00001eb128250	4.79439		Zm00001eb339760	1.31	1.82	1.7								Zm00001eb223950	1.33417										Zm00001eb316800	1.51359	1.58193
Zm00001eb061820	1.74349		Zm00001eb244970	3.38542		Zm00001eb134340	1.80014		Zm00001eb339200	1.14	1.71	1.74								Zm00001eb212970	1.49088										Zm00001eb120060	6.98021	6.66026
Zm00001eb301680	1.23943		Zm00001eb339120	2.93607		Zm00001eb256230	2.49742		Zm00001eb193100	1.92	2.19	2.21								Zm00001eb427130	6.96003										Zm00001eb065620	3.23253	4.16594
Zm00001eb171520	2.16177		Zm00001eb238570	2.01411		Zm00001eb324310	3.12528		Zm00001eb300290	4.83	5.62	5.78								Zm00001eb047980	1.06288										Zm00001eb080950	1.60584	1.37413
Zm00001eb065710	1.83879		Zm00001eb047660	3.1544		Zm00001eb037300	1.68094		Zm00001eb066870	2.52	3.48	2.74								Zm00001eb264910	1.11438										Zm00001eb026640	1.43312	1.83115
Zm00001eb134340	1.34685		Zm00001eb146690	2.27646		Zm00001eb139920	2.20288		Zm00001eb138460	2.01	2.34	2.66								Zm00001eb364450	3.1409										Zm00001eb347630	2.30206	2.46431
Zm00001eb402150	2.32553		Zm00001eb287980	2.2208		Zm00001eb191210	2.62055		Zm00001eb147560	1.56	2.12	2.11								Zm00001eb154960	-6.91977										Zm00001eb330500	1.93659	1.751
Zm00001eb219860	1.93389		Zm00001eb356520	2.60898		Zm00001eb067710	2.20647		Zm00001eb033930	4.16	6.35	5.86								Zm00001eb214460	-5.7916										Zm00001eb114500	-2.27208	-2.76049
Zm00001eb110060	3.6483		Zm00001eb404050	3.70559		Zm00001eb322330	4.62285		Zm00001eb146840	2.95	2.44	3.3								Zm00001eb177980	-1.2595										Zm00001eb413150	-1.27888	-1.05144
Zm00001eb253670	4.48883		Zm00001eb312080	2.64054		Zm00001eb018690	2.52124		Zm00001eb244600	2.5	2.44	3.13								Zm00001eb279320	1.57646										Zm00001eb060630	-1.15543	-1.46965
Zm00001eb064170	-1.25146		Zm00001eb368530	2.99312		Zm00001eb210750	3.15007		Zm00001eb364830	2.98	2.8	3.27								Zm00001eb276750	1.78034										Zm00001eb288210	3.85641	3.21491
Zm00001eb312920	2.58659		Zm00001eb363100	2.94429		Zm00001eb067620	1.83684		Zm00001eb327000	1.63	2.26	2.3								Zm00001eb154140	-1.3102										Zm00001eb213890	1.38085	1.38413
Zm00001eb354250	1.59375		Zm00001eb079490	2.56071		Zm00001eb204420	9.31056		Zm00001eb270810	4.86	6.19	6.77								Zm00001eb297180	-1.00822										Zm00001eb385790	-1.20661	-1.51552
Zm00001eb019640	2.95659		Zm00001eb202050	1.88442		Zm00001eb120110	-1.48052		Zm00001eb022240	3.54	3.91	4.08								Zm00001eb062200	1.63555										Zm00001eb130210	1.64779	1.57362
Zm00001eb338290	2.57143		Zm00001eb101870	8.70711		Zm00001eb057740	2.64673		Zm00001eb039020	1.19	1.57	1.42								Zm00001eb387830	2.18906										Zm00001eb078830	-1.00044	-1.48799
Zm00001eb338000	3.70393		Zm00001eb266690	3.14403		Zm00001eb026100	6.36311		Zm00001eb375610	1.57	2.13	2.2								Zm00001eb203330	1.25676										Zm00001eb429580	2.49907	2.12936
Zm00001eb317020	2.61457		Zm00001eb267050	1.83626		Zm00001eb038280	1.55011		Zm00001eb140370	1.33	1.69	2.48								Zm00001eb073480	1.89435										Zm00001eb156190	1.87021	1.92172
Zm00001eb233040	-2.26412		Zm00001eb200650	2.36136		Zm00001eb021710	1.94561		Zm00001eb286760	3.18	2.17	3.92								Zm00001eb260240	-1.00384										Zm00001eb281160	-1.12637	-1.2327
Zm00001eb409970	5.06253		Zm00001eb297810	2.72334		Zm00001eb101880	3.11789		Zm00001eb350030	2.75	3.61	3.1								Zm00001eb346420	2.09635										Zm00001eb398190	2.54125	2.63518
Zm00001eb259950	1.40266		Zm00001eb210500	2.28484		Zm00001eb286330	2.7515		Zm00001eb279890	1.93	2.38	1.92								Zm00001eb145450	-1.33658										Zm00001eb252300	-1.01504	-1.33544
Zm00001eb434590	1.46441		Zm00001eb222860	1.81455		Zm00001eb072360	1.68367		Zm00001eb432150	4.85	4.91	5.88								Zm00001eb162890	-1.25448										Zm00001eb289950	1.48534	2.10296
Zm00001eb179900	-1.47064		Zm00001eb286920	2.84175		Zm00001eb016950	3.69757		Zm00001eb187730	1.44	1.84	2.52								Zm00001eb367120	2.04903										Zm00001eb146920	4.47075	4.43012
Zm00001eb189830	2.05882		Zm00001eb322440	1.94679		Zm00001eb158780	2.58519		Zm00001eb125930	1.98	2.67	2.55								Zm00001eb187570	1.96087										Zm00001eb129910	1.80816	1.88688
Zm00001eb231510	1.27463		Zm00001eb330340	3.41199		Zm00001eb431760	2.04521		Zm00001eb405140	2.99	4.26	4.51								Zm00001eb041410	-1.04299										Zm00001eb150400	1.84111	1.5411
Zm00001eb417330	2.27992		Zm00001eb295060	2.82887		Zm00001eb177190	3.92573		Zm00001eb193760	2.98	3.8	3.77								Zm00001eb106290	1.66628										Zm00001eb008150	2.02819	2.64706
Zm00001eb352710	2.42921		Zm00001eb260710	1.98716		Zm00001eb315440	2.20512		Zm00001eb178780	1.42	2.01	1.97								Zm00001eb395760	-1.32699										Zm00001eb360960	1.38304	1.20826
Zm00001eb056840	1.52265		Zm00001eb173390	2.02371		Zm00001eb326710	-1.71386		Zm00001eb173570	1.76	1.89	2.36								Zm00001eb235850	2.04296										Zm00001eb038860	1.50113	2.13303
Zm00001eb334200	1.471		Zm00001eb301720	2.52205		Zm00001eb155550	3.41906		Zm00001eb345950	3.02	4.41	3.65								Zm00001eb121600	4.12049										Zm00001eb156310	3.77887	3.84212
Zm00001eb064840	2.31076		Zm00001eb167170	2.82374		Zm00001eb419010	2.9089		Zm00001eb379820	1.98	2.18	2.75								Zm00001eb317630	-1.13231										Zm00001eb325810	1.50864	1.37346
Zm00001eb138100	1.11276		Zm00001eb178900	2.95613		Zm00001eb208480	2.10453		Zm00001eb066250	3.86	4.57	5.07								Zm00001eb256840	-1.11084										Zm00001eb295810	1.73341	1.46357
Zm00001eb152510	2.65436		Zm00001eb218120	2.79979		Zm00001eb335610	4.26632		Zm00001eb311590	2.04	3.1	4.04								Zm00001eb008450	-1.11549										Zm00001eb211910	1.14457	1.40247
Zm00001eb206670	2.64049		Zm00001eb366740	3.72151		Zm00001eb116510	-1.73011		Zm00001eb185260	2.91	3.55	3.86								Zm00001eb410950	1.59079										Zm00001eb383800	1.47756	1.2221
Zm00001eb242950	3.07957		Zm00001eb025880	1.93518		Zm00001eb297760	-1.37881		Zm00001eb317020	2.61	3.12	2.83								Zm00001eb319130	-2.23142										Zm00001eb209440	1.31272	1.29548
Zm00001eb359240	1.09309		Zm00001eb121410	2.33485		Zm00001eb033260	-1.80826		Zm00001eb391620	1.72	1.89	2.1								Zm00001eb348180	-7.07756										Zm00001eb076600	1.84857	1.87961
Zm00001eb247320	1.33382		Zm00001eb303690	2.23127		Zm00001eb291460	1.46397		Zm00001eb061410	4.39	4.02	4.86								Zm00001eb326090	-2.12113										Zm00001eb326210	1.73711	1.60289
Zm00001eb194070	1.70931		Zm00001eb112680	2.10973		Zm00001eb039270	2.21372		Zm00001eb135910	1.62	2.28	2.77								Zm00001eb049330	-1.09554										Zm00001eb252420	-1.18503	-1.42692
Zm00001eb262680	1.55595		Zm00001eb155610	2.64977		Zm00001eb248930	3.25965		Zm00001eb400520	5.65	7.72	7.47								Zm00001eb045210	-1.00203										Zm00001eb388760	3.71832	3.7258
Zm00001eb121420	1.75359		Zm00001eb418480	1.99027		Zm00001eb320190	2.64746		Zm00001eb242950	3.08	3.66	4.07								Zm00001eb389640	1.52549										Zm00001eb008950	-1.16724	-1.0461
Zm00001eb074210	1.31583		Zm00001eb005020	2.40441		Zm00001eb161710	2.41608		Zm00001eb016870	5.91	8.46	9.56								Zm00001eb193810	1.32138										Zm00001eb377550	1.88245	1.84691
Zm00001eb051510	1.41883		Zm00001eb165440	2.15793		Zm00001eb016920	3.94908		Zm00001eb096360	2.64	2.59	3.37								Zm00001eb229120	-1.01503										Zm00001eb259360	1.63176	1.59477
Zm00001eb057440	1.30431		Zm00001eb211360	3.16924		Zm00001eb270300	1.44445		Zm00001eb144960	1.94	2.16	2.13								Zm00001eb227640	1.6763										Zm00001eb327930	2.65462	2.8839
Zm00001eb095700	-1.51488		Zm00001eb154070	3.73269		Zm00001eb066250	5.07046		Zm00001eb095790	1.87	2.38	2.14								Zm00001eb002100	-1.0113										Zm00001eb082640	3.12253	3.70246
Zm00001eb191210	1.94654		Zm00001eb226070	3.655		Zm00001eb255780	-2.13141		Zm00001eb139920	1.5	1.96	2.2								Zm00001eb305450	-1.54176										Zm00001eb326900	2.20618	2.45236
Zm00001eb309110	1.71185		Zm00001eb319860	4.48433		Zm00001eb118740	3.01742		Zm00001eb117420	4.73	6.96	6.4								Zm00001eb427190	-1.17617										Zm00001eb191820	-1.11822	-1.18099
Zm00001eb016290	1.48453		Zm00001eb374010	9.16793		Zm00001eb384710	3.8011		Zm00001eb386000	2.03	2.55	2.82								Zm00001eb408720	1.20669										Zm00001eb144450	1.72278	1.72966
Zm00001eb146070	1.70813		Zm00001eb269810	2.44413		Zm00001eb242950	4.07234		Zm00001eb378200	2.51	2.87	3.38								Zm00001eb079740	3.01613										Zm00001eb082630	-1.0639	-1.35042
Zm00001eb383870	1.90843		Zm00001eb072640	4.9991		Zm00001eb391620	2.09637		Zm00001eb068400	1.87	1.56	2.51								Zm00001eb042990	-1.12081										Zm00001eb234360	-1.53205	-1.37555
Zm00001eb370380	1.27712		Zm00001eb347520	2.06951		Zm00001eb067570	6.44314		Zm00001eb312110	2.7	3.94	3.57								Zm00001eb020410	1.21226										Zm00001eb187100	7.91274	7.57977
Zm00001eb038220	6.67392		Zm00001eb319560	2.64045		Zm00001eb235070	3.03068		Zm00001eb337180	1.61	2.43	2.46								Zm00001eb073730	-1.2145										Zm00001eb016920	2.58401	3.94908
Zm00001eb054140	1.83566		Zm00001eb100570	4.14936		Zm00001eb058100	2.36111		Zm00001eb400000	2.09	2.64	2.32								Zm00001eb011120	2.45782										Zm00001eb352190	1.59752	1.49848
Zm00001eb356520	2.02863		Zm00001eb158820	2.51872		Zm00001eb008900	-1.4108		Zm00001eb239670	3.41	4	3.51								Zm00001eb045800	2.45873										Zm00001eb325340	1.92943	2.00987
Zm00001eb398370	1.41486		Zm00001eb316610	3.21169		Zm00001eb236340	-1.42101		Zm00001eb051040	1.45	2.19	2.7								Zm00001eb382720	-1.7272										Zm00001eb101180	3.20094	3.17175
Zm00001eb107670	1.58307		Zm00001eb104050	4.00149		Zm00001eb098640	2.99292		Zm00001eb163300	2.11	2.21	2.75								Zm00001eb420070	-1.07845										Zm00001eb221910	2.23052	2.17116
Zm00001eb064780	2.83269		Zm00001eb206360	2.67049		Zm00001eb147930	2.34977		Zm00001eb096930	1.55	1.95	2.14								Zm00001eb241790	1.56923										Zm00001eb151550	-1.36228	-1.58724
Zm00001eb373450	2.71793		Zm00001eb191620	2.69924		Zm00001eb088950	1.84913		Zm00001eb147850	1.96	1.94	2.81								Zm00001eb151500	3.76294										Zm00001eb324680	4.00789	3.70817
Zm00001eb394210	1.86399		Zm00001eb317170	2.52396		Zm00001eb072990	3.76165		Zm00001eb098330	2.79	2.76	3.76								Zm00001eb053340	1.59738										Zm00001eb337150	1.89084	1.6946
Zm00001eb044680	-4.4279		Zm00001eb330920	2.53869		Zm00001eb001650	2.69239		Zm00001eb412050	-1.31	-1.44	-2								Zm00001eb429080	1.34449										Zm00001eb259370	1.58934	1.68853
Zm00001eb229530	2.88022		Zm00001eb064750	3.96643		Zm00001eb367160	2.78124		Zm00001eb153610	1.48	1.98	2.13								Zm00001eb292250	-1.26115										Zm00001eb369840	1.52168	1.29448
Zm00001eb074760	2.67064		Zm00001eb434170	2.23348		Zm00001eb250800	4.26843		Zm00001eb270290	1.66	2.24	2.41								Zm00001eb293120	3.22321										Zm00001eb041050	1.83901	2.24469
Zm00001eb162680	2.61452		Zm00001eb220050	3.06622		Zm00001eb300640	3.49292		Zm00001eb369730	2.68	3.19	3.36								Zm00001eb091140	-1.98908										Zm00001eb139420	2.67707	2.91245
Zm00001eb345750	2.42911		Zm00001eb253670	5.59443		Zm00001eb357640	2.41236		Zm00001eb241100	3.88	5.4	5.31								Zm00001eb407470	1.20275										Zm00001eb216640	2.55877	2.87844
Zm00001eb301630	-1.28357		Zm00001eb006680	2.67669		Zm00001eb219690	-1.5099		Zm00001eb185300	2.19	2.23	2.7								Zm00001eb164560	2.03216										Zm00001eb378090	3.32311	2.91211
Zm00001eb369730	2.67613		Zm00001eb328350	3.05352		Zm00001eb145790	2.81906		Zm00001eb264260	1.88	2.45	2.16								Zm00001eb075660	1.93558										Zm00001eb056470	-1.22063	-1.14495
Zm00001eb137390	1.96025		Zm00001eb217120	1.70196		Zm00001eb042870	3.32801		Zm00001eb271780	2.74	2.51	3.98								Zm00001eb157340	1.94945										Zm00001eb006670	2.49056	2.77874
Zm00001eb320540	-1.62124		Zm00001eb371960	2.99452		Zm00001eb379330	3.29546		Zm00001eb422110	2.32	3.33	3.02								Zm00001eb380810	3.05301										Zm00001eb206220	2.46924	2.4094
Zm00001eb154350	3.32127		Zm00001eb421990	3.33846		Zm00001eb001530	2.1207		Zm00001eb116470	2.9	2.43	4.1								Zm00001eb185100	-1.32498										Zm00001eb365080	-1.15071	-1.21553
Zm00001eb233410	1.62453		Zm00001eb347040	5.26608		Zm00001eb431840	2.45555		Zm00001eb211750	7.59	8.35	9.51								Zm00001eb046220	1.81057										Zm00001eb091470	1.5601	1.5058
Zm00001eb195180	2.75468		Zm00001eb346150	2.40885		Zm00001eb115110	3.40439		Zm00001eb330550	1.61	1.56	1.97								Zm00001eb323780	1.7422										Zm00001eb209760	2.11278	2.20722
Zm00001eb071390	1.46881		Zm00001eb008250	4.45758		Zm00001eb021780	4.05668		Zm00001eb147550	2.07	2.02	2.47								Zm00001eb085270	-1.21116										Zm00001eb087230	2.03417	1.74023
Zm00001eb121010	1.61141		Zm00001eb170400	2.09061		Zm00001eb064550	1.87798		Zm00001eb288350	2.73	3.47	3.42								Zm00001eb184090	-1.01756										Zm00001eb150170	2.79267	2.63101
Zm00001eb133210	-1.22833		Zm00001eb078700	2.25644		Zm00001eb373450	3.61151		Zm00001eb148280	1.15	1.75	1.71								Zm00001eb374690	-1.27664										Zm00001eb108250	1.51106	2.17738
Zm00001eb204390	1.35579		Zm00001eb198620	2.93707		Zm00001eb184010	3.7656		Zm00001eb290690	2.3	2.94	2.9								Zm00001eb312620	6.72401										Zm00001eb403470	3.37626	4.20049
Zm00001eb171640	2.48477		Zm00001eb042630	4.39649		Zm00001eb300060	2.87618		Zm00001eb110220	-2.07	-1.82	-2.63								Zm00001eb062680	1.68248										Zm00001eb280690	1.84818	1.86687
Zm00001eb116010	1.41584		Zm00001eb126900	1.31172		Zm00001eb330380	2.00943		Zm00001eb110060	3.65	4.26	4.29								Zm00001eb002800	1.15926										Zm00001eb090390	-1.27251	-1.26707
Zm00001eb070980	1.49978		Zm00001eb006530	2.42499		Zm00001eb179700	-1.66348		Zm00001eb095060	2.77	2.53	3.43								Zm00001eb006480	1.24905										Zm00001eb316570	2.16706	2.3258
Zm00001eb219770	1.44727		Zm00001eb153750	4.09891		Zm00001eb063110	3.41747		Zm00001eb272850	1.94	2.51	2.18								Zm00001eb140530	1.50823										Zm00001eb314610	2.22453	1.97682
Zm00001eb392800	4.19035		Zm00001eb004000	2.90169		Zm00001eb333740	2.56763		Zm00001eb280290	3.12	2.79	3.44								Zm00001eb311490	1.53726										Zm00001eb361500	1.72841	2.37362
Zm00001eb208480	1.55789		Zm00001eb168890	3.14206		Zm00001eb422170	2.80944		Zm00001eb036510	2.25	3.29	3.06								Zm00001eb380570	-1.84205										Zm00001eb145670	1.46334	1.27746
Zm00001eb322440	1.50662		Zm00001eb285460	4.5066		Zm00001eb335970	1.93141		Zm00001eb315990	2.61	3.19	2.69								Zm00001eb362510	1.48966										Zm00001eb256660	3.97122	3.83069
Zm00001eb318900	7.62015		Zm00001eb132840	2.15319		Zm00001eb052110	3.41272		Zm00001eb080550	2.19	2.73	2.4								Zm00001eb257080	1.88704										Zm00001eb405310	7.02645	7.185
Zm00001eb005460	1.18202		Zm00001eb217990	2.94421		Zm00001eb079390	4.5586		Zm00001eb363450	2.35	3.4	3.65								Zm00001eb326520	-1.10798										Zm00001eb108330	2.93982	2.81041
Zm00001eb119390	3.54603		Zm00001eb314320	2.57513		Zm00001eb386000	2.82192		Zm00001eb090820	1.46	1.83	1.64								Zm00001eb104250	-2.32784										Zm00001eb015320	2.03717	1.95116
Zm00001eb121390	2.59311		Zm00001eb195560	5.2344		Zm00001eb038220	8.79913		Zm00001eb038220	6.67	7.84	8.8								Zm00001eb420870	4.12028										Zm00001eb092220	3.89369	4.17844
Zm00001eb052530	2.25133		Zm00001eb079390	4.33252		Zm00001eb072640	5.21707		Zm00001eb202870	2.04	2.91	2.4								Zm00001eb031730	-1.05558										Zm00001eb264590	1.96628	2.1977
Zm00001eb100770	1.4242		Zm00001eb011370	4.25527		Zm00001eb153880	2.30252		Zm00001eb363870	1.61	2.24	1.92								Zm00001eb169240	-2.13364										Zm00001eb054020	1.35379	1.69762
Zm00001eb198660	3.87989		Zm00001eb022570	2.0001		Zm00001eb171500	2.15749		Zm00001eb075400	1.95	2.42	2.13								Zm00001eb222560	1.95537										Zm00001eb381990	2.1393	2.23329
Zm00001eb079490	1.9731		Zm00001eb033610	2.39167		Zm00001eb270810	6.76652		Zm00001eb108520	2.95	2.83	2.54								Zm00001eb092180	-1.42449										Zm00001eb206910	-1.28754	-1.08609
Zm00001eb299930	1.72274		Zm00001eb428680	2.31482		Zm00001eb333260	4.80102		Zm00001eb296650	1.65	1.8	1.75								Zm00001eb234930	1.53797										Zm00001eb335440	2.19126	2.39582
Zm00001eb143410	2.00163		Zm00001eb091300	3.65499		Zm00001eb235800	3.42612		Zm00001eb156250	1.64	1.83	1.88								Zm00001eb310890	-1.18556										Zm00001eb347290	3.0605	3.24918
Zm00001eb171650	2.32771		Zm00001eb334900	-1.4493		Zm00001eb338510	2.41496		Zm00001eb355080	3.74	4.78	4.62								Zm00001eb040640	-1.5382										Zm00001eb431480	3.3984	3.19932
Zm00001eb185260	2.91185		Zm00001eb099490	4.9614		Zm00001eb126880	2.88723		Zm00001eb158610	1.62	2.34	2.41								Zm00001eb264310	-1.05635										Zm00001eb347360	3.67333	3.29291
Zm00001eb386770	1.80687		Zm00001eb249960	2.39275		Zm00001eb143410	2.67746		Zm00001eb243640	2.37	2.44	2.87								Zm00001eb213710	3.25828										Zm00001eb298210	2.79659	2.47326
Zm00001eb332090	1.81286		Zm00001eb106840	2.26406		Zm00001eb201340	-1.38992		Zm00001eb046440	1.27	1.76	1.58								Zm00001eb228520	2.9002										Zm00001eb012650	-1.05721	-1.09665
Zm00001eb028430	1.41887		Zm00001eb319920	2.666		Zm00001eb039040	1.6906		Zm00001eb009150	2.61	2.24	2.68								Zm00001eb294480	2.41938										Zm00001eb365590	1.44414	1.32906
Zm00001eb113070	1.61841		Zm00001eb219770	1.83838		Zm00001eb229870	2.93094		Zm00001eb377540	1.66	2.36	3.15								Zm00001eb157200	-1.34748										Zm00001eb289280	1.84681	2.16164
Zm00001eb161870	2.17033		Zm00001eb036930	2.1991		Zm00001eb408750	3.57584		Zm00001eb061940	2.63	3.26	3.47								Zm00001eb158650	1.807										Zm00001eb212820	1.46733	1.41678
Zm00001eb014010	2.20281		Zm00001eb188080	3.05409		Zm00001eb044500	2.66252		Zm00001eb006160	2.19	2.89	2.95								Zm00001eb281400	-1.03007										Zm00001eb092100	-1.13504	-1.31027
Zm00001eb100960	2.22542		Zm00001eb282810	2.19765		Zm00001eb316120	2.99494		Zm00001eb095030	1.7	1.5	2.01								Zm00001eb038270	2.21088										Zm00001eb419190	1.67026	1.50243
Zm00001eb191110	2.08173		Zm00001eb043380	3.50446		Zm00001eb082270	3.00879		Zm00001eb115170	7.09	8.19	7.55								Zm00001eb404570	1.79149										Zm00001eb123060	1.60437	1.7744
Zm00001eb287250	1.5613		Zm00001eb261310	4.96339		Zm00001eb434070	2.27777		Zm00001eb100960	2.23	2.64	2.73								Zm00001eb426150	1.21896										Zm00001eb402630	1.45943	1.41916
Zm00001eb210750	2.30527		Zm00001eb434430	2.16477		Zm00001eb335230	4.64667		Zm00001eb019460	3.06	3.05	3.7								Zm00001eb353670	1.15941										Zm00001eb066480	2.66111	2.90086
Zm00001eb006530	1.89065		Zm00001eb399320	-1.84066		Zm00001eb200210	4.5177		Zm00001eb294560	1.75	2.4	2.69								Zm00001eb148160	-1.15703										Zm00001eb294370	1.42404	1.35663
Zm00001eb409880	-1.22366		Zm00001eb315440	2.06153		Zm00001eb011840	1.58837		Zm00001eb053260	1.91	2.09	1.65								Zm00001eb156070	-1.0272										Zm00001eb196190	1.28473	1.69939
Zm00001eb333290	1.78821		Zm00001eb036370	3.21154		Zm00001eb394740	8.1199		Zm00001eb078490	2.24	1.8	2.96								Zm00001eb405300	-3.91608										Zm00001eb013740	1.63149	1.51685
Zm00001eb291460	1.07387		Zm00001eb135880	8.41968		Zm00001eb149460	1.94692		Zm00001eb226040	1.92	2.4	2.59								Zm00001eb202470	-1.29092										Zm00001eb299790	1.48581	1.45596
Zm00001eb148380	1.41171		Zm00001eb391660	1.92072		Zm00001eb064750	4.12722		Zm00001eb189440	2.63	3.5	3.79								Zm00001eb296520	1.34977										Zm00001eb201140	-1.11382	-1.52327
Zm00001eb295860	3.07917		Zm00001eb382480	1.93338		Zm00001eb197950	3.47056		Zm00001eb358440	2.72	2.89	3.41								Zm00001eb190160	4.79777										Zm00001eb101680	2.03806	1.88039
Zm00001eb429750	1.79357		Zm00001eb098640	2.80965		Zm00001eb006350	2.36429		Zm00001eb274850	4.51	5.91	6.49								Zm00001eb119830	-1.04378										Zm00001eb214620	2.10294	2.65414
Zm00001eb149750	-1.34088		Zm00001eb044660	3.17393		Zm00001eb107230	3.36452		Zm00001eb316120	1.9	2.65	2.99								Zm00001eb254310	-1.44653										Zm00001eb277690	3.16074	3.63318
Zm00001eb044170	-1.80044		Zm00001eb269950	2.89114		Zm00001eb327140	4.45503		Zm00001eb266820	2.04	2.94	3.53								Zm00001eb327520	3.45312										Zm00001eb146000	1.80169	1.85744
Zm00001eb085830	-1.2584		Zm00001eb010890	2.68178		Zm00001eb123470	4.02877		Zm00001eb389440	1.58	1.53	2.06								Zm00001eb159390	2.03609										Zm00001eb412510	1.77281	2.20254
Zm00001eb187310	2.70284		Zm00001eb040900	3.13445		Zm00001eb287370	2.20806		Zm00001eb266360	1.83	2.45	2.3								Zm00001eb066020	1.06866										Zm00001eb110130	2.90736	3.68523
Zm00001eb083310	1.4305		Zm00001eb107940	2.91052		Zm00001eb049850	2.5916		Zm00001eb299820	1.84	2	2.03								Zm00001eb311730	2.53922										Zm00001eb327140	2.91452	4.45503
Zm00001eb041700	1.93483		Zm00001eb192320	3.7585		Zm00001eb163320	4.44249		Zm00001eb325090	2.47	3.23	3.1								Zm00001eb028380	-1.12941										Zm00001eb319610	-1.18166	-1.20531
Zm00001eb286330	2.00799		Zm00001eb013990	1.91943		Zm00001eb206260	2.15717		Zm00001eb409970	5.06	5.84	6.12								Zm00001eb311090	-1.18058										Zm00001eb172390	6.86633	6.50832
Zm00001eb313930	2.51566		Zm00001eb209670	6.36169		Zm00001eb066100	3.75012		Zm00001eb264660	1.35	1.52	1.94								Zm00001eb052590	3.38556										Zm00001eb017350	2.50782	2.56362
Zm00001eb330380	1.48057		Zm00001eb148240	2.05012		Zm00001eb004630	1.76874		Zm00001eb325280	2.06	2.24	2.67								Zm00001eb156530	1.54289										Zm00001eb143400	2.03505	2.11897
Zm00001eb025840	-1.17048		Zm00001eb369170	2.04567		Zm00001eb279210	2.55282		Zm00001eb271600	2.85	3.47	3.4								Zm00001eb327950	1.22598										Zm00001eb398620	2.1566	2.36825
Zm00001eb128300	2.24078		Zm00001eb352360	5.91426		Zm00001eb388210	2.94799		Zm00001eb186190	3.21	3.37	3.6								Zm00001eb345980	2.16464										Zm00001eb127890	1.50928	1.54557
Zm00001eb325640	1.63395		Zm00001eb376510	2.6279		Zm00001eb053630	2.1106		Zm00001eb051810	2.06	2.93	3.04								Zm00001eb063670	1.70199										Zm00001eb270380	-1.146	-1.41131
Zm00001eb279890	1.92976		Zm00001eb314130	1.54238		Zm00001eb294560	2.68987		Zm00001eb330070	3.07	3.47	3.06								Zm00001eb119340	-1.15271										Zm00001eb406620	3.41075	3.32314
Zm00001eb072640	3.86383		Zm00001eb321920	2.13875		Zm00001eb220470	2.88079		Zm00001eb293830	2.68	2.68	3.59								Zm00001eb301230	-1.02343										Zm00001eb169480	1.81863	1.68777
Zm00001eb013990	1.49736		Zm00001eb202200	1.42808		Zm00001eb078570	3.12716		Zm00001eb198790	3.86	2.13	4.67								Zm00001eb127310	1.57241										Zm00001eb363340	1.62402	1.86752
Zm00001eb158380	-1.8591		Zm00001eb336530	2.13497		Zm00001eb096930	2.145		Zm00001eb147970	1.36	1.77	2.21								Zm00001eb094240	-1.23605										Zm00001eb394180	2.36525	2.06294
Zm00001eb178700	1.56672		Zm00001eb383930	2.81016		Zm00001eb080890	1.92683		Zm00001eb281720	1.74	1.6	1.62								Zm00001eb151030	3.1995										Zm00001eb075910	1.29202	1.36848
Zm00001eb369750	1.16468		Zm00001eb191110	2.62036		Zm00001eb150740	1.84264		Zm00001eb124900	2.34	2.63	2.92								Zm00001eb201030	-1.2635										Zm00001eb008200	1.98346	2.01027
Zm00001eb122670	3.21155		Zm00001eb217560	2.16113		Zm00001eb110210	-2.06036		Zm00001eb001930	1.83	2.5	1.7								Zm00001eb358340	-1.13821										Zm00001eb415270	1.70701	1.80657
Zm00001eb256530	1.56742		Zm00001eb286320	2.12552		Zm00001eb185260	3.863		Zm00001eb099710	1.33	1.7	1.58								Zm00001eb163600	-1.62065										Zm00001eb238210	1.87576	2.48163
Zm00001eb434140	2.36616		Zm00001eb428320	3.85649		Zm00001eb214980	4.77706		Zm00001eb146070	1.71	1.98	2.31								Zm00001eb289490	1.53224										Zm00001eb023360	1.42624	1.41148
Zm00001eb372950	1.81759		Zm00001eb070600	3.63689		Zm00001eb160190	4.1799		Zm00001eb035870	5.73	8.13	7.6								Zm00001eb240960	-1.12544										Zm00001eb012870	-1.2287	-1.47613
Zm00001eb357370	3.11381		Zm00001eb300280	2.81178		Zm00001eb160380	-1.35343		Zm00001eb154170	1.73	2.47	2.5								Zm00001eb063140	-1.51247										Zm00001eb054940	-1.49691	-2.07778
Zm00001eb123050	-1.04949		Zm00001eb073180	2.59412		Zm00001eb049660	3.14891		Zm00001eb126390	1.65	1.88	2.06								Zm00001eb011700	-1.28821										Zm00001eb081730	7.51799	6.55137
Zm00001eb347310	2.9668		Zm00001eb199170	3.72595		Zm00001eb299930	2.28353		Zm00001eb239500	4.72	6.42	5.71								Zm00001eb208900	-2.37381										Zm00001eb206240	-1.07546	-1.30312
Zm00001eb333620	2.01645		Zm00001eb252230	2.43801		Zm00001eb135650	2.93752		Zm00001eb187310	2.7	3.19	3.76								Zm00001eb405770	-1.18266										Zm00001eb184300	3.19924	3.19766
Zm00001eb072360	1.21985		Zm00001eb266660	3.05646		Zm00001eb377210	-1.79827		Zm00001eb015980	3.38	3.14	3.99								Zm00001eb146280	-1.16578										Zm00001eb225090	1.3009	1.55206
Zm00001eb411600	1.9554		Zm00001eb412990	-5.26265		Zm00001eb354680	2.3487		Zm00001eb260750	1.83	2.24	2.43								Zm00001eb224260	1.95157										Zm00001eb351430	3.47012	3.52154
Zm00001eb235370	3.53706		Zm00001eb147910	2.30181		Zm00001eb212010	2.10528		Zm00001eb425800	1.23	1.47	1.79								Zm00001eb141500	1.73484										Zm00001eb044900	1.74987	1.62564
Zm00001eb382480	1.49916		Zm00001eb014470	2.55228		Zm00001eb112200	2.51742		Zm00001eb352370	6.53	8.16	8.99								Zm00001eb422400	1.98907										Zm00001eb371340	1.4561	1.32487
Zm00001eb357640	1.7641		Zm00001eb194190	2.3062		Zm00001eb353970	2.28779		Zm00001eb022710	1.61	2.09	2.11								Zm00001eb333990	-1.03304										Zm00001eb406420	2.86127	3.03912
Zm00001eb063110	2.51236		Zm00001eb314500	2.19011		Zm00001eb387750	1.40999		Zm00001eb391700	1.14	1.56	1.53								Zm00001eb117610	-1.23541										Zm00001eb155650	2.10144	1.81543
Zm00001eb425800	1.23228		Zm00001eb427300	2.21036		Zm00001eb096400	3.23447		Zm00001eb001530	1.86	1.84	2.12								Zm00001eb298810	2.04921										Zm00001eb330170	-1.08995	-1.56774
Zm00001eb359250	5.40527		Zm00001eb094410	3.96093		Zm00001eb102720	2.45944		Zm00001eb098150	2.45	3.13	2.99								Zm00001eb217290	-1.10583										Zm00001eb255200	1.46285	1.50357
Zm00001eb003440	2.2815		Zm00001eb214580	-1.4703		Zm00001eb404680	-2.01908		Zm00001eb220790	1.28	1.43	1.46								Zm00001eb358270	-1.13722										Zm00001eb329180	3.86133	3.9076
Zm00001eb275810	1.98979		Zm00001eb289990	2.65972		Zm00001eb357600	2.53979		Zm00001eb390600	4.34	4.85	4.51								Zm00001eb005030	-1.00456										Zm00001eb226480	-1.54021	-2.16982
Zm00001eb126830	1.31154		Zm00001eb289320	3.95511		Zm00001eb378520	2.44306		Zm00001eb234840	1.59	2.3	1.86								Zm00001eb113330	-1.05735										Zm00001eb174760	4.89188	5.50299
Zm00001eb257670	1.39098		Zm00001eb333260	4.50783		Zm00001eb193590	-1.4947		Zm00001eb354260	3.38	3.78	3.57								Zm00001eb216080	1.0299										Zm00001eb110640	1.64389	1.59097
Zm00001eb008080	1.86211		Zm00001eb335970	1.81106		Zm00001eb359190	3.07947		Zm00001eb148450	2.33	2.56	2.75								Zm00001eb237100	2.24333										Zm00001eb004440	-1.21277	-1.20706
Zm00001eb080890	1.42369		Zm00001eb084290	1.93533		Zm00001eb152160	2.64317		Zm00001eb156790	2.09	1.86	2.44								Zm00001eb380960	-1.07054										Zm00001eb311460	1.63229	1.93915
Zm00001eb177240	1.83367		Zm00001eb404010	1.55558		Zm00001eb251340	3.31671		Zm00001eb396100	1.62	2.32	2.51								Zm00001eb087570	1.84681										Zm00001eb187000	1.46433	1.55566
Zm00001eb188350	-1.19982		Zm00001eb354140	2.45267		Zm00001eb078830	-1.48799		Zm00001eb030100	2.67	3.65	3.55								Zm00001eb261340	-1.34675										Zm00001eb317670	2.64202	3.21696
Zm00001eb014500	1.04937		Zm00001eb363960	1.5175		Zm00001eb099160	2.25881		Zm00001eb202360	1.17	1.29	1.45								Zm00001eb008500	-1.08822										Zm00001eb089380	-1.39813	-1.88712
Zm00001eb378280	2.004		Zm00001eb367160	2.58817		Zm00001eb171000	2.94181		Zm00001eb047400	2.2	2.89	3.16								Zm00001eb158970	-1.12432										Zm00001eb313300	1.84788	1.72934
Zm00001eb279380	3.47573		Zm00001eb232960	2.60646		Zm00001eb211240	2.95709		Zm00001eb194700	1.69	2.3	2.31								Zm00001eb143880	1.41467										Zm00001eb319550	-1.0834	-1.00448
Zm00001eb039570	1.88082		Zm00001eb354450	2.23329		Zm00001eb371890	7.18794		Zm00001eb314830	1.64	1.51	1.89								Zm00001eb125530	-1.23646										Zm00001eb388020	1.27708	1.32813
Zm00001eb000450	1.65851		Zm00001eb160830	2.9116		Zm00001eb374010	9.41199		Zm00001eb236820	1.9	1.85	2.22								Zm00001eb079470	2.88421										Zm00001eb285690	1.2749	1.42849
Zm00001eb163320	3.28788		Zm00001eb200860	8.38595		Zm00001eb400060	-1.72087		Zm00001eb206040	1.69	2.17	2.36								Zm00001eb047220	2.46972										Zm00001eb027820	1.44258	1.55652
Zm00001eb280820	-1.42424		Zm00001eb023400	1.45097		Zm00001eb417260	4.24692		Zm00001eb284520	1.83	1.77	2.27								Zm00001eb096610	-1.16882										Zm00001eb121100	-1.15824	-1.04571
Zm00001eb037040	6.77276		Zm00001eb146230	3.54144		Zm00001eb141160	3.09477		Zm00001eb129840	-1.18	-1.7	-1.75								Zm00001eb016590	-1.39027										Zm00001eb133880	-1.02335	-1.18095
Zm00001eb195560	4.02934		Zm00001eb013780	1.87721		Zm00001eb338000	4.77703		Zm00001eb204390	1.36	1.56	2.09								Zm00001eb258010	1.15963										Zm00001eb001390	1.85301	1.68518
Zm00001eb061230	1.46486		Zm00001eb352140	4.23572		Zm00001eb320640	-1.66728		Zm00001eb146390	1.43	1.75	2.41								Zm00001eb385250	-1.95915										Zm00001eb271410	-1.55563	-1.55994
Zm00001eb088410	2.04358		Zm00001eb402020	2.94675		Zm00001eb110700	3.36038		Zm00001eb054140	1.84	2.1	2.59								Zm00001eb075040	2.75074										Zm00001eb162570	6.53755	8.51398
Zm00001eb325930	1.52761		Zm00001eb325790	2.67435		Zm00001eb195100	2.14389		Zm00001eb282060	3.81	5.4	5.44								Zm00001eb334160	2.58939										Zm00001eb172020	2.93073	3.53159
Zm00001eb326800	2.17346		Zm00001eb060130	2.06923		Zm00001eb125390	3.41057		Zm00001eb182560	2.79	3.08	2.2								Zm00001eb400200	-1.09112										Zm00001eb391320	1.49984	1.81
Zm00001eb024120	5.03887		Zm00001eb154350	4.10812		Zm00001eb180880	2.15623		Zm00001eb309110	1.71	1.96	2.16								Zm00001eb009120	-1.92394										Zm00001eb149500	2.94215	3.16704
Zm00001eb311800	2.77239		Zm00001eb034850	2.16842		Zm00001eb038760	-1.95174		Zm00001eb011840	1.71	1.38	1.59								Zm00001eb129050	1.25426										Zm00001eb145900	2.85666	3.02745
Zm00001eb090830	1.11825		Zm00001eb021040	1.96982		Zm00001eb017940	3.78473		Zm00001eb110210	-1.8	-1.77	-2.06								Zm00001eb027760	1.12332										Zm00001eb315840	-1.00916	-1.3596
Zm00001eb058100	1.70516		Zm00001eb276150	3.04358		Zm00001eb363940	2.57616		Zm00001eb312950	1.8	2.25	2.11								Zm00001eb370210	1.16414										Zm00001eb384820	1.33636	1.277
Zm00001eb250700	1.759		Zm00001eb258220	3.1824		Zm00001eb083980	2.18959		Zm00001eb200030	1.82	1.68	2.37								Zm00001eb045630	-1.00218										Zm00001eb410710	2.96892	3.2027
Zm00001eb214410	1.47497		Zm00001eb067710	2.02254		Zm00001eb322180	3.07632		Zm00001eb315850	2.87	3.81	3.92								Zm00001eb349870	1.43971										Zm00001eb027780	2.76047	3.30733
Zm00001eb322180	2.28656		Zm00001eb144500	2.02129		Zm00001eb006410	3.03564		Zm00001eb128880	1.4	1.9	2.15								Zm00001eb033820	-1.03542										Zm00001eb265830	2.18089	2.82317
Zm00001eb362740	1.59749		Zm00001eb319020	3.45398		Zm00001eb231510	1.64614		Zm00001eb253110	1.95	1.71	2.3								Zm00001eb111330	-1.23435										Zm00001eb364590	-1.01765	-1.20921
Zm00001eb298980	1.72509		Zm00001eb101500	3.15469		Zm00001eb016370	3.2869		Zm00001eb268180	1.78	2.48	2.43								Zm00001eb160990	-1.77854										Zm00001eb368480	1.40197	1.20601
Zm00001eb369360	1.93571		Zm00001eb134890	3.277		Zm00001eb034850	2.27762		Zm00001eb069320	1.81	2.4	2.41								Zm00001eb205030	-1.25587										Zm00001eb111160	1.52688	1.41814
Zm00001eb228320	1.60926		Zm00001eb333740	2.38533		Zm00001eb193910	2.61044		Zm00001eb037480	1.56	2.25	2.18								Zm00001eb127650	-1.04839										Zm00001eb096790	1.65297	1.72184
Zm00001eb101870	6.588		Zm00001eb197570	2.50217		Zm00001eb045270	4.56922		Zm00001eb190950	1.6	1.46	2.18								Zm00001eb099820	-1.96889										Zm00001eb029470	2.70864	2.44637
Zm00001eb159000	1.32606		Zm00001eb292430	3.95437		Zm00001eb202360	1.45384		Zm00001eb235920	1.52	2.11	2.87								Zm00001eb117980	-1.27625										Zm00001eb231340	-1.10674	-1.06857
Zm00001eb315990	2.61451		Zm00001eb357370	3.93086		Zm00001eb090830	1.50482		Zm00001eb045580	6.36	8.03	8.42								Zm00001eb238890	-1.19083										Zm00001eb190340	1.21426	1.26987
Zm00001eb152170	7.08902		Zm00001eb047520	2.49839		Zm00001eb222860	1.83973		Zm00001eb099760	-1.23	-1.33	-1.65								Zm00001eb276850	-1.02633										Zm00001eb159800	2.32405	2.44465
Zm00001eb379340	2.82154		Zm00001eb392600	3.89541		Zm00001eb381210	2.00514		Zm00001eb090830	1.12	1.32	1.5								Zm00001eb329680	-1.0403										Zm00001eb264680	1.68038	2.11619
Zm00001eb387880	-3.86231		Zm00001eb142720	2.19192		Zm00001eb353010	2.16411		Zm00001eb236860	2.54	2.65	2.82								Zm00001eb281700	1.73865										Zm00001eb017660	1.94412	2.23913
Zm00001eb137430	1.49849		Zm00001eb311550	6.93437		Zm00001eb271680	-1.53123		Zm00001eb124520	2.25	2.34	2.97								Zm00001eb298450	1.86934										Zm00001eb335700	-1.43137	-1.33038
Zm00001eb326790	5.12796		Zm00001eb067230	2.05972		Zm00001eb403700	3.09943		Zm00001eb117890	6.78	8.49	8.85								Zm00001eb247190	-1.23155										Zm00001eb007930	-1.53275	-1.5682
Zm00001eb211360	2.40656		Zm00001eb048680	2.19607		Zm00001eb233420	1.74324		Zm00001eb036300	6.69	8.21	8.08								Zm00001eb195770	2.45055										Zm00001eb272170	1.30533	1.59646
Zm00001eb212160	-1.21774		Zm00001eb395380	2.33676		Zm00001eb156800	2.29835		Zm00001eb326800	2.17	2.55	2.51								Zm00001eb223120	-1.10719										Zm00001eb333580	2.04637	2.11834
Zm00001eb037300	1.19601		Zm00001eb151080	2.2565		Zm00001eb173640	3.18058		Zm00001eb417660	4.54	5.45	6.08								Zm00001eb151850	-1.11702										Zm00001eb404720	-1.10037	-1.06203
Zm00001eb259280	1.73061		Zm00001eb188690	3.47283		Zm00001eb414840	3.31785		Zm00001eb373450	2.72	3.07	3.61								Zm00001eb115340	-1.01943										Zm00001eb080870	1.91799	2.08937
Zm00001eb265310	5.4622		Zm00001eb404040	5.12406		Zm00001eb020100	3.25578		Zm00001eb223450	3.01	3.13	3.96								Zm00001eb348070	4.39279										Zm00001eb229400	3.47095	3.61191
Zm00001eb312910	1.67889		Zm00001eb013440	1.71468		Zm00001eb142340	2.83245		Zm00001eb300640	2.82	2.96	3.49								Zm00001eb146490	-1.06561										Zm00001eb313550	-1.72313	-2.11273
Zm00001eb344770	2.02667		Zm00001eb051960	3.84456		Zm00001eb232140	-1.24199		Zm00001eb038890	2.24	2.16	3.03								Zm00001eb360380	-1.11422										Zm00001eb193970	1.21571	1.2634
Zm00001eb342890	2.79369		Zm00001eb398560	2.40547		Zm00001eb262570	-1.51711		Zm00001eb319350	1.48	1.91	1.59								Zm00001eb326420	2.31881										Zm00001eb159310	1.82048	1.8779
Zm00001eb010480	2.64934		Zm00001eb160390	2.52952		Zm00001eb166570	3.65155		Zm00001eb244460	4.62	6.16	5.94								Zm00001eb021650	1.49243										Zm00001eb382010	1.8214	1.91194
Zm00001eb058060	3.17754		Zm00001eb195080	2.8166		Zm00001eb065710	2.3473		Zm00001eb250900	2	2.12	2.06								Zm00001eb360510	2.71031										Zm00001eb248620	-1.73771	-1.63945
Zm00001eb127770	2.22217		Zm00001eb302300	2.5532		Zm00001eb289500	-1.51399		Zm00001eb419010	2.35	2.45	2.91								Zm00001eb204540	-2.25506										Zm00001eb360810	-2.58254	-2.36143
Zm00001eb353970	1.67347		Zm00001eb054430	2.57062		Zm00001eb173930	3.51928		Zm00001eb376530	1.82	1.97	1.92								Zm00001eb282350	-5.70161										Zm00001eb432440	-1.09459	-1.09495
Zm00001eb295670	1.36564		Zm00001eb206660	2.90465		Zm00001eb253670	5.70796		Zm00001eb253470	1.16	1.63	1.75								Zm00001eb287100	-1.16704										Zm00001eb296020	2.77759	2.87365
Zm00001eb094410	3.07569		Zm00001eb406610	8.54389		Zm00001eb197570	2.61666		Zm00001eb333290	1.79	2.05	2.1								Zm00001eb128720	-1.34078										Zm00001eb079080	-1.11881	-1.63691
Zm00001eb068470	2.67475		Zm00001eb058260	2.63896		Zm00001eb055220	2.62535		Zm00001eb399860	1.81	1.66	1.82								Zm00001eb380530	4.00721										Zm00001eb312280	-1.15539	-1.62999
Zm00001eb138820	2.08889		Zm00001eb095660	2.29668		Zm00001eb162430	2.34668		Zm00001eb293420	1.41	1.71	1.77								Zm00001eb408540	2.07083										Zm00001eb342080	-1.14126	-1.58537
Zm00001eb271600	2.85354		Zm00001eb228320	2.0566		Zm00001eb109750	3.51205		Zm00001eb423840	2.15	2.66	3.33								Zm00001eb041680	-1.44082										Zm00001eb304050	1.90812	2.08025
Zm00001eb363140	2.3441		Zm00001eb206260	2.01501		Zm00001eb052730	2.52824		Zm00001eb243770	6.77	8.26	8.07								Zm00001eb114270	-1.23365										Zm00001eb323490	1.1735	1.21018
Zm00001eb119660	4.8863		Zm00001eb000580	2.01961		Zm00001eb228480	3.18631		Zm00001eb218220	3.42	3.38	3.64								Zm00001eb130650	-1.76553										Zm00001eb242090	2.59819	3.74532
Zm00001eb170460	2.01787		Zm00001eb078290	2.22854		Zm00001eb124900	2.92234		Zm00001eb328560	1.13	1.5	1.4								Zm00001eb355970	-1.01561										Zm00001eb123110	1.2797	1.50766
Zm00001eb191080	1.05287		Zm00001eb279150	3.15556		Zm00001eb371490	3.0292		Zm00001eb325820	1.17	1.68	1.57								Zm00001eb012270	1.13952										Zm00001eb302370	2.13384	2.03557
Zm00001eb418060	1.82138		Zm00001eb334550	3.35488		Zm00001eb370380	1.64792		Zm00001eb401810	2.18	2.42	2.4								Zm00001eb272540	2.62727										Zm00001eb057370	-1.02267	-1.47011
Zm00001eb002920	2.73309		Zm00001eb290990	3.16584		Zm00001eb011810	3.11869		Zm00001eb011560	3.51	3.08	3.29								Zm00001eb040570	1.21906										Zm00001eb283760	-1.29205	-1.69179
Zm00001eb335900	1.24237		Zm00001eb160190	3.91461		Zm00001eb128880	2.14676		Zm00001eb299050	1.89	1.99	2.06								Zm00001eb225570	1.26834										Zm00001eb307480	2.21018	2.95251
Zm00001eb175030	2.56096		Zm00001eb366540	3.0221		Zm00001eb165040	2.38		Zm00001eb003440	2.28	2.64	4.3								Zm00001eb336420	-1.24885										Zm00001eb264960	1.6705	1.63211
Zm00001eb166450	1.44806		Zm00001eb334570	3.26737		Zm00001eb114130	2.72624		Zm00001eb294940	3.39	4.54	4.84								Zm00001eb284740	-1.66463										Zm00001eb126960	1.27855	1.38492
Zm00001eb017140	1.82924		Zm00001eb036920	1.80768		Zm00001eb350830	1.59827		Zm00001eb008770	1.93	2.66	2.49								Zm00001eb172860	-1.09289										Zm00001eb295910	1.39918	1.45873
Zm00001eb201060	-1.07033		Zm00001eb441830	2.10044		Zm00001eb194350	3.12783		Zm00001eb067620	1.57	1.53	1.84								Zm00001eb329910	-1.02										Zm00001eb108060	-1.00152	-1.52752
Zm00001eb173930	2.60533		Zm00001eb371630	2.23368		Zm00001eb388270	2.35536		Zm00001eb266620	1.04	1.3	1.27								Zm00001eb161450	-1.45941										Zm00001eb430890	2.59844	2.36214
Zm00001eb225650	-1.26257		Zm00001eb330990	2.77002		Zm00001eb140580	3.74789		Zm00001eb024120	5.04	5.83	6.14								Zm00001eb124130	3.13454										Zm00001eb282320	1.34217	1.17575
Zm00001eb052890	7.12737		Zm00001eb199370	1.89747		Zm00001eb112680	2.12888		Zm00001eb088840	2.89	3.58	3.47								Zm00001eb079530	4.69467										Zm00001eb326020	1.51549	1.48331
Zm00001eb065950	-1.03134		Zm00001eb399820	4.76123		Zm00001eb266660	3.1593		Zm00001eb173640	2.27	2.75	3.18								Zm00001eb434260	7.01632										Zm00001eb296310	-1.1478	-1.60072
Zm00001eb386000	2.02789		Zm00001eb381210	1.89637		Zm00001eb275810	2.62576		Zm00001eb056840	1.52	1.69	1.4								Zm00001eb012530	-1.25372										Zm00001eb120550	-1.53778	-1.57405
Zm00001eb397950	-1.05064		Zm00001eb369000	2.94098		Zm00001eb369710	2.62203		Zm00001eb123780	1.69	2.42	1.99								Zm00001eb008220	-1.53826										Zm00001eb376790	1.11612	1.21686
Zm00001eb127880	-1.35544		Zm00001eb119390	4.36964		Zm00001eb431370	2.26785		Zm00001eb089670	1.58	2.1	2.33								Zm00001eb209090	-1.59186										Zm00001eb276840	2.22398	2.12364
Zm00001eb345580	3.0549		Zm00001eb199090	2.01971		Zm00001eb355330	2.26916		Zm00001eb093630	1.95	1.83	1.93								Zm00001eb054470	-1.47915										Zm00001eb335060	1.83487	2.34468
Zm00001eb040890	1.27452		Zm00001eb300760	3.04115		Zm00001eb274850	6.49311		Zm00001eb154090	2.19	2.82	2.73								Zm00001eb396180	5.46978										Zm00001eb168340	-1.09704	-1.07717
Zm00001eb323730	2.77436		Zm00001eb404680	-1.85951		Zm00001eb100760	4.23393		Zm00001eb160820	1.4	1.8	2.06								Zm00001eb051740	-2.31189										Zm00001eb282580	2.38626	2.65064
Zm00001eb385420	-1.95926		Zm00001eb015160	2.89344		Zm00001eb066680	1.34532		Zm00001eb357640	1.76	2.02	2.41								Zm00001eb004890	-1.41329										Zm00001eb268950	6.17698	6.49589
Zm00001eb337520	1.2721		Zm00001eb037300	1.52179		Zm00001eb153610	2.12745		Zm00001eb044190	1.18	1.26	1.38								Zm00001eb151640	1.04077										Zm00001eb218000	1.29012	1.47349
Zm00001eb199090	1.56694		Zm00001eb041140	3.45625		Zm00001eb121500	4.88189		Zm00001eb374700	2.56	2.77	2.49								Zm00001eb008420	-1.20993										Zm00001eb014450	1.49384	1.34568
Zm00001eb099440	2.03958		Zm00001eb155600	1.80539		Zm00001eb127880	-1.84708		Zm00001eb030340	2.76	3.36	2.55								Zm00001eb107520	-1.07142										Zm00001eb120150	3.60883	3.39686
Zm00001eb021600	1.95558		Zm00001eb187450	2.85963		Zm00001eb366540	3.1587		Zm00001eb107970	1.67	1.79	1.95								Zm00001eb137030	1.18051										Zm00001eb234180	6.0645	6.06985
Zm00001eb096930	1.55347		Zm00001eb248470	2.64996		Zm00001eb188750	-1.68516		Zm00001eb403180	1.99	2.17	2.29								Zm00001eb393650	4.9199										Zm00001eb320340	-1.10536	-1.07667
Zm00001eb165040	1.75765		Zm00001eb256180	4.28955		Zm00001eb342130	3.51471		Zm00001eb021720	2.14	2.53	2.77								Zm00001eb081540	4.27726										Zm00001eb365540	2.77847	2.82597
Zm00001eb394980	2.01625		Zm00001eb044700	2.30339		Zm00001eb052530	2.91116		Zm00001eb313370	-1.3	-1.18	-1.68								Zm00001eb248510	2.41673										Zm00001eb060190	1.82967	2.35676
Zm00001eb165580	1.29416		Zm00001eb088770	3.77396		Zm00001eb305600	2.27705		Zm00001eb057060	2.22	2.13	2.68								Zm00001eb206550	1.45497										Zm00001eb260630	3.44181	3.25483
Zm00001eb137500	1.53553		Zm00001eb217410	2.92678		Zm00001eb395510	2.64095		Zm00001eb371280	3.31	3.25	3.5								Zm00001eb108780	1.90175										Zm00001eb117050	-1.36373	-1.5795
Zm00001eb262610	-1.13867		Zm00001eb058110	2.47232		Zm00001eb005460	1.52919		Zm00001eb388270	1.67	2.02	2.36								Zm00001eb397910	-1.21383										Zm00001eb398130	1.38045	1.27717
Zm00001eb012700	2.17879		Zm00001eb188800	1.8122		Zm00001eb425960	3.1232		Zm00001eb249980	1.84	2.59	2.36								Zm00001eb393250	-1.14903										Zm00001eb098700	2.54383	2.78842
Zm00001eb124540	1.47537		Zm00001eb159380	3.6818		Zm00001eb270290	2.40607		Zm00001eb402150	2.33	2.54	2.55								Zm00001eb197300	-1.755										Zm00001eb280810	2.79449	2.79326
Zm00001eb281930	1.68178		Zm00001eb289670	3.11709		Zm00001eb311550	7.18677		Zm00001eb039810	1.26	1.31	1.97								Zm00001eb063900	1.67426										Zm00001eb163360	1.9833	2.00981
Zm00001eb198850	1.37781		Zm00001eb165820	5.16676		Zm00001eb425710	3.46987		Zm00001eb378720	1.8	2.46	2.41								Zm00001eb207400	6.87631										Zm00001eb040790	1.80097	2.52542
Zm00001eb093580	1.4751		Zm00001eb434590	1.77412		Zm00001eb224210	3.26643		Zm00001eb374580	-1.21	-1.54	-1.76								Zm00001eb253450	3.27569										Zm00001eb428470	2.08689	2.32675
Zm00001eb146180	-1.60179		Zm00001eb339760	1.82245		Zm00001eb323150	2.53316		Zm00001eb266810	3.47	4.11	4.12								Zm00001eb047430	4.50794										Zm00001eb032850	5.66173	6.49839
Zm00001eb064750	2.97449		Zm00001eb010370	1.82101		Zm00001eb211100	1.95962		Zm00001eb063060	-1.16	-1.37	-1.22								Zm00001eb384840	2.9852										Zm00001eb431560	2.43805	2.35008
Zm00001eb039010	1.17061		Zm00001eb103340	2.81895		Zm00001eb367310	1.73979		Zm00001eb430940	-1.3	-1.12	-1.92								Zm00001eb161340	-1.06534										Zm00001eb088190	2.34816	2.07167
Zm00001eb122730	2.24377		Zm00001eb339200	1.70602		Zm00001eb149740	3.89942		Zm00001eb010730	1.01	1.38	2.09								Zm00001eb068440	-1.78903										Zm00001eb315770	1.28832	1.45997
Zm00001eb277820	1.50843		Zm00001eb020170	2.01993		Zm00001eb202650	-2.32772		Zm00001eb037040	6.77	7.69	8.58								Zm00001eb181150	-1.09911										Zm00001eb242360	1.77157	2.14363
Zm00001eb137480	2.10155		Zm00001eb237910	3.33604		Zm00001eb160820	2.06204		Zm00001eb314120	1.56	2.05	2.15								Zm00001eb392910	4.02822										Zm00001eb152060	-1.27214	-1.44236
Zm00001eb150570	1.47672		Zm00001eb096370	4.27993		Zm00001eb352370	8.99465		Zm00001eb047880	2.31	3.12	2.79								Zm00001eb213370	2.37463										Zm00001eb029980	2.10522	2.11916
Zm00001eb260750	1.83026		Zm00001eb084940	1.76237		Zm00001eb405140	4.50804		Zm00001eb363140	2.34	2.69	3.43								Zm00001eb286290	1.23657										Zm00001eb032860	2.33269	2.52633
Zm00001eb140370	1.32555		Zm00001eb113050	3.05884		Zm00001eb199500	3.11889		Zm00001eb211030	2.83	2.11	3.46								Zm00001eb147420	-1.04418										Zm00001eb063050	-1.22093	-1.56407
Zm00001eb058150	2.05809		Zm00001eb157490	2.67925		Zm00001eb197810	2.86642		Zm00001eb229600	2.67	3.43	4.61								Zm00001eb133440	2.28199										Zm00001eb037690	1.2415	1.21437
Zm00001eb299460	1.0792		Zm00001eb193100	2.18572		Zm00001eb068530	3.56816		Zm00001eb414860	2.26	2.7	2.61								Zm00001eb373050	2.01282										Zm00001eb186700	2.28956	2.27245
Zm00001eb426640	2.151		Zm00001eb380130	2.16827		Zm00001eb200650	2.35432		Zm00001eb315130	1.43	1.75	1.75								Zm00001eb024130	-1.1924										Zm00001eb261720	-1.36981	-1.80054
Zm00001eb090820	1.46254		Zm00001eb005700	3.12196		Zm00001eb246270	1.62578		Zm00001eb277300	1.53	2.12	1.79								Zm00001eb416780	-1.33923										Zm00001eb369530	6.52778	6.56721
Zm00001eb270810	4.85678		Zm00001eb270190	3.28428		Zm00001eb428020	2.90842		Zm00001eb220900	2.4	3.1	3.14								Zm00001eb100020	2.70009										Zm00001eb399840	-1.07837	-1.66787
Zm00001eb061940	2.63233		Zm00001eb300290	5.6189		Zm00001eb134530	-1.4912		Zm00001eb431760	1.39	1.67	2.05								Zm00001eb267610	-1.18298										Zm00001eb404070	-1.37025	-1.72965
Zm00001eb349200	1.46285		Zm00001eb066870	3.4794		Zm00001eb299200	2.4674		Zm00001eb270270	3.9	5.03	4.27								Zm00001eb333550	1.1703										Zm00001eb321440	-1.36966	-1.26137
Zm00001eb416290	-1.05557		Zm00001eb138460	2.34018		Zm00001eb001920	4.75387		Zm00001eb031900	1.03	1.27	1.3								Zm00001eb392870	2.35334										Zm00001eb405640	-1.11602	-1.28954
Zm00001eb075400	1.94575		Zm00001eb141880	2.64589		Zm00001eb052150	2.20012		Zm00001eb274880	1.37	1.77	1.94								Zm00001eb099360	-2.87028										Zm00001eb151280	1.23588	1.27894
Zm00001eb164200	-1.33285		Zm00001eb327560	4.17841		Zm00001eb275640	-1.78352		Zm00001eb295670	1.37	1.56	1.53								Zm00001eb220910	1.39146										Zm00001eb393000	1.73483	1.66041
Zm00001eb081100	3.96833		Zm00001eb359290	3.3733		Zm00001eb352360	6.01542		Zm00001eb419870	3.63	3.82	5.54								Zm00001eb417340	2.50171										Zm00001eb148950	-1.27067	-1.27025
Zm00001eb285980	1.81651		Zm00001eb115860	2.43381		Zm00001eb125920	2.9368		Zm00001eb299520	1.23	1.44	1.49								Zm00001eb200040	2.2501										Zm00001eb390650	2.05645	1.95693
Zm00001eb056440	2.50295		Zm00001eb147560	2.12198		Zm00001eb168260	-1.4217		Zm00001eb362170	1.71	2.14	2.17								Zm00001eb229620	-1.06437										Zm00001eb407940	-1.5021	-1.43732
Zm00001eb249860	2.83484		Zm00001eb104470	3.51606		Zm00001eb192320	3.81674		Zm00001eb225830	1.98	2.53	2.61								Zm00001eb391900	1.49907										Zm00001eb152900	-1.151	-1.24159
Zm00001eb187730	1.43825		Zm00001eb145580	1.8837		Zm00001eb126390	2.06195		Zm00001eb131000	1.6	1.63	2.03								Zm00001eb045950	-1.25893										Zm00001eb409420	-1.35078	-1.36084
Zm00001eb193760	2.97731		Zm00001eb012070	2.92151		Zm00001eb174900	2.12825		Zm00001eb130610	1.92	2.54	2.64								Zm00001eb370680	2.82418										Zm00001eb216980	1.69702	1.61016
Zm00001eb400000	2.0921		Zm00001eb033930	6.34957		Zm00001eb025780	2.26123		Zm00001eb242390	1.91	2.21	1.83								Zm00001eb020360	1.25858										Zm00001eb202650	-1.435	-2.32772
Zm00001eb380500	1.1763		Zm00001eb387070	2.13509		Zm00001eb136110	-1.69116		Zm00001eb035670	2.6	3.25	3.1								Zm00001eb219280	1.62985										Zm00001eb389980	-1.06497	-1.08861
Zm00001eb328760	2.43649		Zm00001eb146840	2.44309		Zm00001eb315950	8.8499		Zm00001eb392340	2.95	2.38	3.33								Zm00001eb308620	-1.01504										Zm00001eb400070	-1.9511	-2.58376
Zm00001eb080550	2.18753		Zm00001eb244600	2.4429		Zm00001eb277420	1.97444		Zm00001eb104930	1.18	1.51	1.46								Zm00001eb205410	1.18073										Zm00001eb220610	-1.20063	-1.22635
Zm00001eb211440	1.49659		Zm00001eb364830	2.80097		Zm00001eb369830	-2.01021		Zm00001eb119850	2.38	2.96	3.09								Zm00001eb133500	-1.12131										Zm00001eb115260	-1.64446	-1.552
Zm00001eb091200	1.11423		Zm00001eb327000	2.2647		Zm00001eb272490	3.83828		Zm00001eb314090	1.67	2.29	2.5								Zm00001eb339150	2.05847										Zm00001eb047490	1.69183	1.62683
Zm00001eb341250	1.56645		Zm00001eb270810	6.19052		Zm00001eb152270	-1.67314		Zm00001eb177240	1.83	2.05	2.23								Zm00001eb188460	1.92584										Zm00001eb333450	-1.14538	-1.3349
Zm00001eb365750	1.68996		Zm00001eb022240	3.90667		Zm00001eb261170	3.05537		Zm00001eb134020	1.38	1.84	1.59								Zm00001eb083610	2.10173										Zm00001eb309910	2.6394	3.10693
Zm00001eb352700	1.93552		Zm00001eb039020	1.56768		Zm00001eb287860	2.56598		Zm00001eb325680	2.65	2.68	2.82								Zm00001eb026540	1.22878										Zm00001eb193570	2.41134	2.5327
Zm00001eb067710	1.5366		Zm00001eb138690	4.1016		Zm00001eb046580	-1.45745		Zm00001eb346330	-4.08	-3.48	-3.76								Zm00001eb019550	-3.0908										Zm00001eb315750	1.89443	1.97145
Zm00001eb084290	1.46362		Zm00001eb375610	2.12824		Zm00001eb095820	2.6944		Zm00001eb251210	1.36	1.81	1.78								Zm00001eb071980	-2.09065										Zm00001eb159090	3.46995	3.17779
Zm00001eb242390	1.9054		Zm00001eb138700	3.46029		Zm00001eb011140	2.61978		Zm00001eb288790	2	2.14	2.47								Zm00001eb364900	-2.91521										Zm00001eb343820	1.59458	1.72567
Zm00001eb424240	1.48608		Zm00001eb140370	1.6925		Zm00001eb359240	1.38189		Zm00001eb329580	1.48	1.86	1.94								Zm00001eb371510	3.19999										Zm00001eb316580	3.51101	3.12791
Zm00001eb095660	1.75677		Zm00001eb286760	2.17249		Zm00001eb107050	2.78829		Zm00001eb413850	1.53	1.88	1.3								Zm00001eb353800	2.89359										Zm00001eb409200	-1.53262	-1.48287
Zm00001eb095790	1.86868		Zm00001eb350030	3.60593		Zm00001eb040890	1.70127		Zm00001eb072360	1.22	1.36	1.68								Zm00001eb127410	4.64563										Zm00001eb021920	7.04428	6.83206
Zm00001eb120650	3.67115		Zm00001eb232560	3.15712		Zm00001eb148070	1.70703		Zm00001eb199920	2.91	3.96	4.28								Zm00001eb156380	-1.07388										Zm00001eb398330	1.58617	1.59758
Zm00001eb417660	4.5376		Zm00001eb242570	2.48332		Zm00001eb151820	-1.51002		Zm00001eb024960	2.43	2.39	3.12								Zm00001eb189850	-1.07221										Zm00001eb158350	1.31835	1.18301
Zm00001eb205660	-1.16095		Zm00001eb180330	1.84977		Zm00001eb163680	3.72028		Zm00001eb328510	2.28	2.86	3.1								Zm00001eb050700	4.1054										Zm00001eb392980	2.29486	2.24277
Zm00001eb021720	2.14294		Zm00001eb160010	2.31919		Zm00001eb242800	1.93328		Zm00001eb359250	5.41	6.01	6.16								Zm00001eb232710	1.15565										Zm00001eb397330	-1.02537	-1.12309
Zm00001eb101880	2.1767		Zm00001eb279890	2.37556		Zm00001eb022730	3.32241		Zm00001eb113580	5.99	7.43	8.03								Zm00001eb252180	5.98238										Zm00001eb216350	6.33544	6.1989
Zm00001eb121700	-1.35779		Zm00001eb432150	4.90766		Zm00001eb158820	2.51832		Zm00001eb033910	2.1	2.08	2.62								Zm00001eb353250	-3.90052										Zm00001eb257030	4.74592	4.78346
Zm00001eb188690	2.66665		Zm00001eb187730	1.83971		Zm00001eb133210	-1.57767		Zm00001eb001280	2.88	3.81	3.91								Zm00001eb217860	1.03718										Zm00001eb259560	1.29694	1.16117
Zm00001eb375460	3.09513		Zm00001eb125930	2.67237		Zm00001eb016880	8.66133		Zm00001eb384710	2.57	3.08	3.8								Zm00001eb113680	2.31907										Zm00001eb166830	2.32964	2.44475
Zm00001eb333330	1.84853		Zm00001eb405140	4.26177		Zm00001eb171510	2.12048		Zm00001eb434070	1.48	1.87	2.28								Zm00001eb161650	-3.76309										Zm00001eb215610	-1.04003	-1.2056
Zm00001eb320860	-1.24616		Zm00001eb012180	1.71428		Zm00001eb363450	3.6531		Zm00001eb291480	1.34	1.69	1.93								Zm00001eb248680	3.05695										Zm00001eb041360	-1.27511	-1.50619
Zm00001eb033260	-1.24905		Zm00001eb193760	3.79947		Zm00001eb141310	3.3755		Zm00001eb366560	-1.49	-1.43	-1.54								Zm00001eb111970	-1.37286										Zm00001eb261070	4.75015	5.09055
Zm00001eb078740	2.49606		Zm00001eb178780	2.00637		Zm00001eb192940	-1.39079		Zm00001eb005460	1.18	1.29	1.53								Zm00001eb268580	-1.07588										Zm00001eb099620	1.13703	1.28919
Zm00001eb386730	-1.42715		Zm00001eb173570	1.89072		Zm00001eb200860	8.56021		Zm00001eb167820	2.01	1.51	2.35								Zm00001eb378390	-1.24746										Zm00001eb005450	6.41138	7.00037
Zm00001eb033330	-1.20879		Zm00001eb345950	4.41419		Zm00001eb022240	4.08416		Zm00001eb080230	4.15	3.37	3.11								Zm00001eb155890	-1.04446										Zm00001eb100220	1.92224	1.90757
Zm00001eb121500	3.58624		Zm00001eb379820	2.18244		Zm00001eb261130	-1.59657		Zm00001eb175030	2.56	2.88	3.07								Zm00001eb131630	4.33262										Zm00001eb119860	2.25243	2.58283
Zm00001eb377210	-1.26771		Zm00001eb066250	4.57439		Zm00001eb226680	6.4465		Zm00001eb333330	1.85	2.12	2.12								Zm00001eb014980	1.22128										Zm00001eb016420	1.44163	1.82839
Zm00001eb063060	-1.16108		Zm00001eb063610	2.03365		Zm00001eb189440	3.78752		Zm00001eb256380	2.5	2.22	3.76								Zm00001eb227690	2.4557										Zm00001eb298290	-1.20828	-1.55312
Zm00001eb004000	2.17349		Zm00001eb311590	3.1023		Zm00001eb369750	1.50829		Zm00001eb053630	1.92	1.73	2.11								Zm00001eb355680	1.07963										Zm00001eb392450	1.40288	1.42476
Zm00001eb078110	-2.22919		Zm00001eb185260	3.54863		Zm00001eb417660	6.08205		Zm00001eb409690	4.03	2.07	4.36								Zm00001eb146700	-1.04201										Zm00001eb407390	-1.35244	-1.22344
Zm00001eb096680	1.55538		Zm00001eb317020	3.11748		Zm00001eb033190	1.8434		Zm00001eb179910	-1.78	-1.76	-2.33								Zm00001eb310270	2.12238										Zm00001eb144530	-1.15539	-1.3517
Zm00001eb377840	2.22681		Zm00001eb323700	1.96041		Zm00001eb399840	-1.66787		Zm00001eb024490	1.34	1.59	1.61								Zm00001eb002540	-1.13538										Zm00001eb135110	-1.23596	-1.32609
Zm00001eb023140	-1.91196		Zm00001eb391620	1.8895		Zm00001eb418530	-2.14612		Zm00001eb193730	1.63	1.95	2.2								Zm00001eb217440	-1.9356										Zm00001eb051760	-1.30047	-1.3717
Zm00001eb173700	1.5174		Zm00001eb061410	4.0239		Zm00001eb369620	4.55618		Zm00001eb305600	1.85	1.91	2.28								Zm00001eb263810	-1.8002										Zm00001eb211290	2.5598	3.29109
Zm00001eb146390	1.43033		Zm00001eb135910	2.27759		Zm00001eb138670	-1.61808		Zm00001eb330910	1.48	1.52	1.65								Zm00001eb338980	2.67446										Zm00001eb118300	1.84654	1.78408
Zm00001eb193720	1.67551		Zm00001eb400520	7.71824		Zm00001eb386590	-1.53985		Zm00001eb081470	3.34	3.09	4.24								Zm00001eb331410	-1.08844										Zm00001eb286490	1.96012	2.26732
Zm00001eb261480	1.59185		Zm00001eb332120	3.54321		Zm00001eb101500	3.21768		Zm00001eb019640	2.96	3.14	3.66								Zm00001eb371140	3.19295										Zm00001eb086200	1.34149	1.21552
Zm00001eb253030	1.16524		Zm00001eb350830	1.4911		Zm00001eb108060	-1.52752		Zm00001eb173700	1.52	1.74	1.77								Zm00001eb302030	-2.24233										Zm00001eb243910	-1.15481	-1.41009
Zm00001eb302830	-1.07625		Zm00001eb242950	3.66257		Zm00001eb057840	-1.82684		Zm00001eb359240	1.09	1.17	1.38								Zm00001eb306760	-1.71289										Zm00001eb254100	2.52802	2.35136
Zm00001eb125920	2.15489		Zm00001eb016870	8.46038		Zm00001eb254510	2.56363		Zm00001eb162710	2.9	3.43	3.55								Zm00001eb297960	-2.37759										Zm00001eb322560	1.65547	1.93945
Zm00001eb088950	1.29306		Zm00001eb406650	4.22379		Zm00001eb242570	2.59125		Zm00001eb175810	2	1.88	2.06								Zm00001eb118760	2.00399										Zm00001eb219990	2.97227	4.04637
Zm00001eb273320	-1.46665		Zm00001eb391370	2.66259		Zm00001eb378380	3.8641		Zm00001eb407710	1.79	1.86	1.85								Zm00001eb091110	-1.72981										Zm00001eb055490	1.26062	1.14507
Zm00001eb062390	3.04984		Zm00001eb227700	1.95991		Zm00001eb309110	2.15613		Zm00001eb404580	2.1	2.59	3.33								Zm00001eb146850	1.65648										Zm00001eb357350	3.979	4.68506
Zm00001eb254120	2.55629		Zm00001eb390210	2.62255		Zm00001eb078740	3.34972		Zm00001eb328790	1.94	2.52	2.22								Zm00001eb190820	-1.03744										Zm00001eb431420	6.28397	6.70594
Zm00001eb187290	2.8183		Zm00001eb096360	2.5899		Zm00001eb226040	2.59222		Zm00001eb159110	2.26	2.69	2.55								Zm00001eb135770	-1.3158										Zm00001eb255480	2.2485	2.39187
Zm00001eb226040	1.92177		Zm00001eb144960	2.15906		Zm00001eb408940	2.01657		Zm00001eb301050	4.76	5.84	6.01								Zm00001eb184360	6.19636										Zm00001eb434360	2.37085	2.53012
Zm00001eb355660	1.70145		Zm00001eb006770	1.95775		Zm00001eb162070	2.19694		Zm00001eb005850	1.45	1.82	1.78								Zm00001eb432400	1.75024										Zm00001eb396450	-1.23305	-1.10538
Zm00001eb186720	1.7409		Zm00001eb064420	1.74006		Zm00001eb135880	8.44507		Zm00001eb326490	3.34	4.27	3.72								Zm00001eb287540	6.15456										Zm00001eb200540	1.61898	1.48088
Zm00001eb227440	-1.21009		Zm00001eb065000	3.15291		Zm00001eb151080	2.30435		Zm00001eb098620	2.78	3.19	3.13								Zm00001eb084470	2.63025										Zm00001eb304300	-2.51791	-2.43342
Zm00001eb152270	-1.21271		Zm00001eb163830	1.91385		Zm00001eb192200	3.64818		Zm00001eb253780	3.53	4.14	4.5								Zm00001eb326050	3.14867										Zm00001eb204320	-1.24247	-1.53376
Zm00001eb241880	1.80141		Zm00001eb309040	2.3608		Zm00001eb101870	8.55722		Zm00001eb119060	1.87	2.15	2.47								Zm00001eb311780	-1.15306										Zm00001eb002950	1.63562	1.50964
Zm00001eb299520	1.22725		Zm00001eb095790	2.38452		Zm00001eb047400	3.16278		Zm00001eb214980	3.81	3.89	4.78								Zm00001eb124380	1.34588										Zm00001eb010050	1.98824	1.95687
Zm00001eb159450	4.16295		Zm00001eb139920	1.95587		Zm00001eb391720	2.87391		Zm00001eb370380	1.28	1.36	1.65								Zm00001eb237120	-1.14094										Zm00001eb167910	1.70198	1.87727
Zm00001eb171630	2.29189		Zm00001eb117420	6.95831		Zm00001eb427300	2.23585		Zm00001eb078740	2.5	2.83	3.35								Zm00001eb161950	-1.06357										Zm00001eb432460	5.87132	5.31976
Zm00001eb388590	1.17471		Zm00001eb197520	3.72793		Zm00001eb327210	2.64174		Zm00001eb057740	1.6	2.09	2.65								Zm00001eb267480	2.08096										Zm00001eb239450	3.14021	3.07355
Zm00001eb226430	1.40224		Zm00001eb052550	4.96422		Zm00001eb418060	2.40151		Zm00001eb316720	2.19	1.96	2.23								Zm00001eb197550	-2.31211										Zm00001eb249020	1.62561	1.72081
Zm00001eb299370	2.19149		Zm00001eb386000	2.54918		Zm00001eb407090	9.11989		Zm00001eb379340	2.82	3.12	3.25								Zm00001eb086070	-1.85032										Zm00001eb194220	1.75736	1.85392
Zm00001eb407210	2.68755		Zm00001eb313500	2.50179		Zm00001eb210500	2.24716		Zm00001eb337440	-1.2	-1.62	-1.92								Zm00001eb154410	1.79213										Zm00001eb371320	-1.32255	-1.39319
Zm00001eb213010	1.6992		Zm00001eb082730	3.15937		Zm00001eb100170	-1.47919		Zm00001eb322180	2.29	2.52	3.08								Zm00001eb417740	2.43131										Zm00001eb245310	-1.03378	-1.557
Zm00001eb287060	3.27765		Zm00001eb378200	2.86627		Zm00001eb139270	-1.42171		Zm00001eb165180	2.44	3.11	3.37								Zm00001eb208350	1.635										Zm00001eb202570	4.27006	4.16514
Zm00001eb143980	-1.09028		Zm00001eb068400	1.55897		Zm00001eb078700	2.24331		Zm00001eb154800	2.5	1.95	2.56								Zm00001eb365770	1.11769										Zm00001eb293800	-1.01634	-1.46837
Zm00001eb300650	2.89329		Zm00001eb312110	3.94307		Zm00001eb311610	1.75465		Zm00001eb343470	-1.14	-1.19	-1.25								Zm00001eb267520	-3.07869										Zm00001eb176160	1.13689	1.38633
Zm00001eb039040	1.18759		Zm00001eb020100	3.01077		Zm00001eb271120	2.30835		Zm00001eb000450	1.66	1.82	1.99								Zm00001eb058440	-3.55924										Zm00001eb418750	1.52502	1.62062
Zm00001eb152780	-1.44727		Zm00001eb337180	2.43094		Zm00001eb058730	4.32199		Zm00001eb238590	-1.53	-1.49	-2.47								Zm00001eb368650	-1.64323										Zm00001eb412600	-1.26505	-1.20751
Zm00001eb293420	1.40987		Zm00001eb400000	2.64289		Zm00001eb260750	2.43016		Zm00001eb341250	1.57	1.76	1.94								Zm00001eb352400	1.27667										Zm00001eb101170	1.92802	2.13584
Zm00001eb100720	-1.16583		Zm00001eb239670	4.00255		Zm00001eb218800	3.08236		Zm00001eb176420	1.95	2.56	2.81								Zm00001eb430980	-1.77969										Zm00001eb078580	2.95972	4.06806
Zm00001eb288350	2.72845		Zm00001eb102900	3.8288		Zm00001eb320350	-1.46618		Zm00001eb211240	1.93	2.4	2.96								Zm00001eb165790	4.50922										Zm00001eb246010	-1.79321	-2.10543
Zm00001eb305190	1.98567		Zm00001eb357070	2.66291		Zm00001eb220550	2.0579		Zm00001eb057440	1.3	1.38	1.62								Zm00001eb246720	-1.11927										Zm00001eb396330	1.0653	1.22941
Zm00001eb370980	-1.21084		Zm00001eb051040	2.18702		Zm00001eb369520	2.0486		Zm00001eb226650	1.29	1.56	1.77								Zm00001eb147410	-1.31539										Zm00001eb064520	1.62421	1.77733
Zm00001eb391410	3.33276		Zm00001eb163300	2.212		Zm00001eb293860	-1.72217		Zm00001eb226680	5.89	5.41	6.45								Zm00001eb335660	-1.41121										Zm00001eb070500	3.04762	3.61097
Zm00001eb189920	1.62773		Zm00001eb096930	1.94731		Zm00001eb047940	2.35516		Zm00001eb285990	1.31	1.57	1.5								Zm00001eb145550	1.04192										Zm00001eb304890	1.50359	1.40203
Zm00001eb266810	3.46902		Zm00001eb001190	3.13699		Zm00001eb375610	2.20377		Zm00001eb120650	3.67	4.13	4.07								Zm00001eb163440	1.30623										Zm00001eb423300	2.76399	2.73584
Zm00001eb173160	1.72806		Zm00001eb194270	2.96492		Zm00001eb288790	2.46601		Zm00001eb351790	4.07	3.93	5.06								Zm00001eb410680	-1.00007										Zm00001eb296320	1.09876	1.28538
Zm00001eb367310	1.2623		Zm00001eb040280	2.97039		Zm00001eb369730	3.3576		Zm00001eb016370	1.99	2.68	3.29								Zm00001eb172690	6.62619										Zm00001eb011380	1.43521	1.76855
Zm00001eb250210	1.55312		Zm00001eb147850	1.93936		Zm00001eb148240	2.05033		Zm00001eb431840	1.99	1.95	2.46								Zm00001eb244090	1.98685										Zm00001eb151620	-1.04204	-1.64909
Zm00001eb098620	2.78432		Zm00001eb097950	4.12848		Zm00001eb426920	1.81106		Zm00001eb100720	-1.17	-1.33	-2.06								Zm00001eb091170	-1.64233										Zm00001eb432480	2.87286	3.5353
Zm00001eb419130	-1.10837		Zm00001eb098330	2.75734		Zm00001eb100770	1.80379		Zm00001eb299830	-1.47	-1.99	-1.93								Zm00001eb247160	-1.30382										Zm00001eb093290	-1.03578	-1.37962
Zm00001eb178000	2.44797		Zm00001eb412050	-1.44235		Zm00001eb071400	-1.65304		Zm00001eb125310	3.73	4.94	5.27								Zm00001eb234010	-1.02706										Zm00001eb084560	1.39216	1.86689
Zm00001eb119900	1.90499		Zm00001eb153610	1.97548		Zm00001eb313250	1.72662		Zm00001eb019390	3.36	4.28	4.25								Zm00001eb423940	6.39389										Zm00001eb397520	2.48638	3.30684
Zm00001eb433230	1.42892		Zm00001eb270290	2.23985		Zm00001eb141010	2.10736		Zm00001eb102160	1.5	1.83	2.11								Zm00001eb011610	1.06177										Zm00001eb294260	1.18518	1.53352
Zm00001eb072430	1.41011		Zm00001eb422370	3.01395		Zm00001eb153790	-1.61555		Zm00001eb081100	3.97	4.44	4.09								Zm00001eb285860	6.27622										Zm00001eb038530	1.93332	2.83199
Zm00001eb141010	1.55834		Zm00001eb369730	3.18626		Zm00001eb244560	3.3637		Zm00001eb320190	1.7	2.09	2.65								Zm00001eb379250	-1.38183										Zm00001eb379480	-1.15376	-1.52922
Zm00001eb193920	1.94332		Zm00001eb241100	5.40207		Zm00001eb131090	3.16504		Zm00001eb002380	3.77	2.68	5.05								Zm00001eb209430	1.29683										Zm00001eb422630	1.28543	1.22795
Zm00001eb328860	1.35453		Zm00001eb101840	3.25786		Zm00001eb363590	2.79179		Zm00001eb201250	1.6	1.65	1.39								Zm00001eb126400	-1.20964										Zm00001eb322710	2.62667	2.57308
Zm00001eb183190	1.91695		Zm00001eb188280	2.72733		Zm00001eb427950	2.33395		Zm00001eb162680	2.61	2.77	3.1								Zm00001eb129290	1.87852										Zm00001eb366150	2.3383	2.32104
Zm00001eb173900	1.85154		Zm00001eb292680	2.72337		Zm00001eb330990	2.82541		Zm00001eb231510	1.27	1.34	1.65								Zm00001eb032340	1.03267										Zm00001eb035010	2.64422	3.31061
Zm00001eb188630	4.82976		Zm00001eb162070	2.07213		Zm00001eb033320	-1.95567		Zm00001eb152160	2.13	2.14	2.64								Zm00001eb294500	3.69341										Zm00001eb296430	6.62427	6.5404
Zm00001eb348500	1.60311		Zm00001eb428210	2.74428		Zm00001eb300290	5.78132		Zm00001eb237240	2.01	1.91	2.26								Zm00001eb082390	5.48073										Zm00001eb093530	3.18998	3.4495
Zm00001eb265510	1.58197		Zm00001eb185300	2.22808		Zm00001eb076240	2.52709		Zm00001eb230250	2.24	2.8	2.57								Zm00001eb245200	-1.27513										Zm00001eb235710	2.08132	2.46452
Zm00001eb290690	2.30437		Zm00001eb054040	2.61998		Zm00001eb038860	2.13303		Zm00001eb068610	3.18	4	4.2								Zm00001eb073990	-1.45719										Zm00001eb015760	-1.00238	-1.18695
Zm00001eb261220	2.34862		Zm00001eb264260	2.45034		Zm00001eb289190	1.61118		Zm00001eb257630	1.78	1.8	2.71								Zm00001eb021990	2.27667										Zm00001eb337350	-1.08882	-1.16294
Zm00001eb265200	2.2726		Zm00001eb271780	2.50848		Zm00001eb151620	-1.64909		Zm00001eb038290	1.81	1.31	1.85								Zm00001eb315640	2.8707										Zm00001eb403980	1.69628	1.65148
Zm00001eb224430	1.68033		Zm00001eb327310	1.91058		Zm00001eb019640	3.65731		Zm00001eb300060	2.38	2.28	2.88								Zm00001eb284410	-1.78703										Zm00001eb435580	6.55971	6.75455
Zm00001eb328810	3.12823		Zm00001eb422110	3.33155		Zm00001eb061940	3.47255		Zm00001eb277420	1.32	1.64	1.97								Zm00001eb057770	3.76503										Zm00001eb352870	-1.02066	-1.27294
Zm00001eb173640	2.27491		Zm00001eb116470	2.43391		Zm00001eb138100	1.3825		Zm00001eb302230	2.13	2.78	2.89								Zm00001eb345330	-4.74303										Zm00001eb082890	3.03746	3.3721
Zm00001eb243770	6.77206		Zm00001eb211750	8.35435		Zm00001eb289950	2.10296		Zm00001eb063310	2.62	3.42	3.38								Zm00001eb200460	-1.31097										Zm00001eb291530	1.2797	1.32518
Zm00001eb119220	1.55264		Zm00001eb218680	3.88652		Zm00001eb108250	2.17738		Zm00001eb305190	1.99	2.25	2.59								Zm00001eb061250	1.84573										Zm00001eb159060	-1.2807	-1.21731
Zm00001eb178360	2.00222		Zm00001eb330550	1.55571		Zm00001eb154070	3.66115		Zm00001eb174190	1.74	1.77	2.29								Zm00001eb272500	2.4761										Zm00001eb005920	1.17098	1.21171
Zm00001eb085520	4.31904		Zm00001eb147550	2.01798		Zm00001eb328750	-1.82662		Zm00001eb201710	-1.2	-1.18	-1.29								Zm00001eb304500	2.68624										Zm00001eb268770	1.46256	2.20481
Zm00001eb119060	1.86926		Zm00001eb324230	2.54533		Zm00001eb206040	2.35725		Zm00001eb058100	1.71	1.85	2.36								Zm00001eb094340	-1.03209										Zm00001eb069490	-1.43824	-1.45227
Zm00001eb123540	-1.03205		Zm00001eb288350	3.46836		Zm00001eb404310	-1.48634		Zm00001eb150820	1.19	1.46	1.71																			Zm00001eb405150	2.10448	2.34875
Zm00001eb371630	1.67867		Zm00001eb093670	2.64192		Zm00001eb021600	2.56908		Zm00001eb274530	3.75	3.35	2.7																			Zm00001eb204730	3.60774	4.06305
Zm00001eb255960	1.71606		Zm00001eb324000	3.15306		Zm00001eb237240	2.25685		Zm00001eb119290	2.23	2.72	2.6																			Zm00001eb278700	-1.10306	-1.26569
Zm00001eb354880	1.46549		Zm00001eb148280	1.74543		Zm00001eb292260	2.64538		Zm00001eb324600	1.86	2.34	2																			Zm00001eb080730	1.32351	1.48326
Zm00001eb361760	-1.70303		Zm00001eb290690	2.94465		Zm00001eb394220	2.44945		Zm00001eb340990	2.29	2.31	2.52																			Zm00001eb367650	2.39508	2.47207
Zm00001eb029590	2.38003		Zm00001eb110220	-1.81611		Zm00001eb374580	-1.7607		Zm00001eb215010	2.32	2.81	2.91																			Zm00001eb186620	2.37279	2.69377
Zm00001eb015410	-1.98257		Zm00001eb110060	4.25712		Zm00001eb251070	3.10706		Zm00001eb429750	1.79	1.91	2.56																			Zm00001eb146860	1.21492	1.53117
Zm00001eb036300	6.68942		Zm00001eb214420	2.2082		Zm00001eb071490	-1.34094		Zm00001eb296250	3.71	4.86	4.87																			Zm00001eb067500	-1.10433	-1.31714
Zm00001eb224230	1.38855		Zm00001eb095060	2.52828		Zm00001eb238860	-3.21918		Zm00001eb018960	1.62	1.21	1.94																			Zm00001eb218930	1.6549	1.61522
Zm00001eb085610	4.14816		Zm00001eb272850	2.50956		Zm00001eb373920	3.28442		Zm00001eb000900	2.83	3.44	3.62																			Zm00001eb037470	-1.211	-1.32309
Zm00001eb352370	6.53233		Zm00001eb280290	2.7897		Zm00001eb396100	2.50832		Zm00001eb156800	1.96	1.85	2.3																			Zm00001eb246400	1.19695	1.20721
Zm00001eb315000	2.36168		Zm00001eb429540	1.94191		Zm00001eb081570	1.76402		Zm00001eb313850	1.07	1.37	1.52																			Zm00001eb403650	3.42984	3.64531
Zm00001eb154650	2.67453		Zm00001eb390750	3.02003		Zm00001eb163540	-1.43122		Zm00001eb299930	1.72	1.81	2.28																			Zm00001eb257820	-1.0775	-1.3372
Zm00001eb322330	3.16965		Zm00001eb067280	1.76556		Zm00001eb121390	3.25072		Zm00001eb288440	1.27	1.57	1.39																			Zm00001eb255970	1.5239	1.5817
Zm00001eb023070	1.24455		Zm00001eb036510	3.28539		Zm00001eb339200	1.74275		Zm00001eb333540	1.27	1.63	1.68																			Zm00001eb025070	-1.13803	-1.37867
Zm00001eb072730	3.26195		Zm00001eb315990	3.18899		Zm00001eb271900	-1.57648		Zm00001eb377210	-1.27	-1.41	-1.8																			Zm00001eb221070	-1.20863	-1.29399
Zm00001eb175500	1.8203		Zm00001eb080550	2.73389		Zm00001eb113050	3.1318		Zm00001eb043260	2.07	1.92	2.56																			Zm00001eb373820	2.9101	3.31356
Zm00001eb192760	2.27652		Zm00001eb363450	3.40055		Zm00001eb285830	2.22267		Zm00001eb256230	1.92	1.92	2.5																			Zm00001eb377120	5.64772	6.16914
Zm00001eb139920	1.49872		Zm00001eb149740	3.59988		Zm00001eb319000	1.37368		Zm00001eb051160	1.62	2.07	1.67																			Zm00001eb071050	1.58484	1.70839
Zm00001eb300760	2.2895		Zm00001eb406990	3.37886		Zm00001eb355990	2.84254		Zm00001eb097920	3.14	2.91	3.82																			Zm00001eb297530	-1.39009	-1.62837
Zm00001eb317350	1.48973		Zm00001eb090820	1.82587		Zm00001eb104050	3.92609		Zm00001eb118740	2.68	2.34	3.02																			Zm00001eb005280	-1.22396	-1.51805
Zm00001eb397200	-1.22041		Zm00001eb038220	7.83644		Zm00001eb428880	-1.89517		Zm00001eb338240	2.18	2.65	2.56																			Zm00001eb204750	5.97391	7.3609
Zm00001eb090990	-1.03553		Zm00001eb406350	2.19299		Zm00001eb186190	3.60201		Zm00001eb093580	1.48	1.61	2.2																			Zm00001eb153990	1.61849	1.92317
Zm00001eb100760	3.04697		Zm00001eb328100	2.68054		Zm00001eb021790	2.19102		Zm00001eb260060	1.49	1.77	1.96																			Zm00001eb279880	1.70804	1.86979
Zm00001eb272490	2.79193		Zm00001eb211500	2.72438		Zm00001eb008250	4.38878		Zm00001eb053710	1.65	1.92	1.95																			Zm00001eb218320	1.01108	1.00378
Zm00001eb361410	-1.06699		Zm00001eb202870	2.90503		Zm00001eb434590	1.80729		Zm00001eb163320	3.29	3.49	4.44																			Zm00001eb043760	1.8889	1.97778
Zm00001eb350030	2.74541		Zm00001eb304010	2.99275		Zm00001eb337440	-1.91757		Zm00001eb375030	1.69	2.02	1.77																			Zm00001eb037650	1.27349	1.42322
Zm00001eb116100	2.70574		Zm00001eb015250	3.05226		Zm00001eb374630	3.21341		Zm00001eb214260	3.13	2.23	3.62																			Zm00001eb242220	-1.25103	-1.55784
Zm00001eb328440	1.55063		Zm00001eb363870	2.23971		Zm00001eb073660	2.5033		Zm00001eb218310	1.9	2.28	2.14																			Zm00001eb125870	3.22068	4.13725
Zm00001eb103380	2.46658		Zm00001eb075400	2.41733		Zm00001eb126950	-1.58962		Zm00001eb280930	2.5	3.04	2.82																			Zm00001eb418550	-1.32873	-1.51789
Zm00001eb255030	2.41099		Zm00001eb037500	2.86716		Zm00001eb057440	1.61727		Zm00001eb171660	3.24	2.39	3.3																			Zm00001eb125080	2.05286	2.40959
Zm00001eb426920	1.32538		Zm00001eb108520	2.83191		Zm00001eb392600	3.92039		Zm00001eb226380	1.56	1.96	1.91																			Zm00001eb009600	2.77176	2.60936
Zm00001eb270570	5.28139		Zm00001eb158780	2.26279		Zm00001eb093650	1.92111		Zm00001eb093650	1.58	1.59	1.92																			Zm00001eb000130	-1.01123	-1.17215
Zm00001eb213610	1.02026		Zm00001eb050710	3.35768		Zm00001eb318210	-1.28928		Zm00001eb351490	1.53	1.89	2.16																			Zm00001eb416410	1.38242	1.68049
Zm00001eb327260	1.75279		Zm00001eb296650	1.79891		Zm00001eb089670	2.32846		Zm00001eb304950	3.45	3.23	3.42																			Zm00001eb001990	2.27788	2.91111
Zm00001eb414860	2.25883		Zm00001eb156250	1.8255		Zm00001eb148450	2.75399		Zm00001eb400660	2.92	2.19	3.27																			Zm00001eb221460	3.11574	3.59547
Zm00001eb034900	2.38274		Zm00001eb422170	2.48872		Zm00001eb412110	1.78735		Zm00001eb398370	1.41	1.45	1.43																			Zm00001eb172000	-1.24219	-1.40099
Zm00001eb401240	1.14291		Zm00001eb355080	4.78268		Zm00001eb246780	3.24838		Zm00001eb164650	2	1.91	2.17																			Zm00001eb023490	3.39984	4.18058
Zm00001eb431760	1.3921		Zm00001eb042870	2.93786		Zm00001eb397950	-1.37256		Zm00001eb361150	-1.26	-1.25	-1.78																			Zm00001eb371880	2.307	2.32469
Zm00001eb355080	3.74007		Zm00001eb158610	2.34305		Zm00001eb301630	-1.60223		Zm00001eb045270	3.61	3.61	4.57																			Zm00001eb008810	1.93124	2.38455
Zm00001eb086180	2.47573		Zm00001eb243640	2.43916		Zm00001eb197520	3.85547		Zm00001eb179700	-1.42	-1.27	-1.66																			Zm00001eb204490	1.7038	1.69486
Zm00001eb125950	3.53463		Zm00001eb046440	1.7587		Zm00001eb252580	2.50724		Zm00001eb058970	1.87	2.4	1.97																			Zm00001eb100200	1.48551	1.38039
Zm00001eb388270	1.67433		Zm00001eb366460	2.40266		Zm00001eb396990	2.32732		Zm00001eb323100	1.98	2.44	1.99																			Zm00001eb050930	2.16489	2.11993
Zm00001eb363100	2.10792		Zm00001eb009150	2.2443		Zm00001eb143150	3.03796		Zm00001eb152270	-1.21	-1.33	-1.67																			Zm00001eb105790	3.55136	3.77801
Zm00001eb039020	1.18536		Zm00001eb377540	2.35827		Zm00001eb015630	2.60426		Zm00001eb383560	3.09	3.67	3.42																			Zm00001eb135400	1.11109	1.6948
Zm00001eb211770	-1.01946		Zm00001eb061940	3.25916		Zm00001eb433630	3.71338		Zm00001eb167960	1.83	1.84	2.45																			Zm00001eb351460	3.11887	2.89311
Zm00001eb264260	1.88273		Zm00001eb001010	2.40263		Zm00001eb272050	1.92767		Zm00001eb141310	2.23	2.72	3.38																			Zm00001eb186850	-1.04352	-1.00277
Zm00001eb212510	1.72493		Zm00001eb006160	2.88996		Zm00001eb399860	1.82271		Zm00001eb010480	2.65	2.81	3.01																			Zm00001eb222290	2.64274	2.55153
Zm00001eb086030	2.5351		Zm00001eb331000	1.12621		Zm00001eb291480	1.92966		Zm00001eb335610	3.56	3.25	4.27																			Zm00001eb179690	1.40252	1.77431
Zm00001eb141540	2.45558		Zm00001eb172590	1.60771		Zm00001eb419270	-1.50983		Zm00001eb328440	1.55	1.72	1.88																			Zm00001eb273540	1.57083	1.57279
Zm00001eb393420	1.98089		Zm00001eb095030	1.49781		Zm00001eb056260	1.93583		Zm00001eb009940	2.75	2.41	2.92																			Zm00001eb291690	5.85282	6.00037
Zm00001eb400060	-1.20021		Zm00001eb115170	8.19282		Zm00001eb321900	1.7606		Zm00001eb086310	1.94	2.22	2.49																			Zm00001eb399180	5.73024	5.67363
Zm00001eb429530	2.51295		Zm00001eb406180	2.69994		Zm00001eb197310	2.11881		Zm00001eb044590	1.4	1.66	1.48																			Zm00001eb081720	3.19728	3.0144
Zm00001eb312950	1.79781		Zm00001eb100960	2.64063		Zm00001eb025010	-1.87783		Zm00001eb152790	-1.21	-1.05	-1.5																			Zm00001eb392420	1.53984	1.43678
Zm00001eb319560	1.90079		Zm00001eb019460	3.05468		Zm00001eb011000	2.73577		Zm00001eb285980	1.82	1.96	1.96																			Zm00001eb055260	5.68429	6.52757
Zm00001eb016780	-1.13795		Zm00001eb294560	2.39751		Zm00001eb393450	3.38764		Zm00001eb392000	-1.28	-1.25	-2.07																			Zm00001eb297430	1.91292	2.65902
Zm00001eb007680	-1.09259		Zm00001eb078890	2.73027		Zm00001eb009940	2.91961		Zm00001eb338150	3.38	4.28	4.24																			Zm00001eb425790	3.02003	4.13621
Zm00001eb317420	-1.17935		Zm00001eb358170	1.90514		Zm00001eb015660	-1.37154		Zm00001eb376570	1.57	1.98	2																			Zm00001eb056350	-1.06313	-1.25431
Zm00001eb148240	1.49277		Zm00001eb384970	2.14766		Zm00001eb278980	2.66185		Zm00001eb264210	1.33	1.51	1.35																			Zm00001eb240740	-1.19286	-1.52617
Zm00001eb190870	2.0709		Zm00001eb053260	2.08609		Zm00001eb261480	2.10442		Zm00001eb196910	5.96	7.16	7.53																			Zm00001eb079300	-1.15513	-1.62129
Zm00001eb271900	-1.15268		Zm00001eb078490	1.80124		Zm00001eb359290	3.4307		Zm00001eb304530	1.03	1.19	1.25																			Zm00001eb215320	-1.11341	-1.20212
Zm00001eb023230	1.48789		Zm00001eb404650	2.91871		Zm00001eb385450	3.06807		Zm00001eb222250	5.64	4.74	8.17																			Zm00001eb240200	1.84956	2.08213
Zm00001eb311610	1.27447		Zm00001eb226040	2.40371		Zm00001eb283990	3.02959		Zm00001eb158640	3.06	1.74	4.26																			Zm00001eb272480	1.92669	2.15237
Zm00001eb255780	-1.42336		Zm00001eb332560	2.33758		Zm00001eb391660	1.8853		Zm00001eb138670	-1.14	-1.28	-1.62																			Zm00001eb043930	1.25807	1.28408
Zm00001eb037670	6.88587		Zm00001eb189440	3.50022		Zm00001eb083620	3.17173		Zm00001eb166450	1.45	1.54	1.2																			Zm00001eb031940	3.71121	5.31815
Zm00001eb001780	1.5877		Zm00001eb192200	3.38867		Zm00001eb122410	1.72061		Zm00001eb234750	1.86	2.21	2.19																			Zm00001eb117150	1.15191	1.10664
Zm00001eb272850	1.94099		Zm00001eb358440	2.89438		Zm00001eb297120	1.58669		Zm00001eb396960	4.34	5.55	4.72																			Zm00001eb040070	4.21314	3.93177
Zm00001eb430510	-1.21403		Zm00001eb283520	2.60386		Zm00001eb275430	-1.33318		Zm00001eb178000	2.45	2.67	3.64																			Zm00001eb063470	-1.0436	-1.16175
Zm00001eb022210	4.0604		Zm00001eb171200	3.23789		Zm00001eb037040	8.57808		Zm00001eb158380	-1.86	-1.92	-1.7																			Zm00001eb411460	1.68062	2.04406
Zm00001eb395150	-1.28673		Zm00001eb026630	2.46391		Zm00001eb010110	2.68235		Zm00001eb049660	3.19	2.44	3.15																			Zm00001eb307320	1.8516	1.86958
Zm00001eb031580	2.27634		Zm00001eb274850	5.91393		Zm00001eb188080	2.99468		Zm00001eb315490	1.87	1.71	1.88																			Zm00001eb361690	1.59148	1.73007
Zm00001eb199410	1.50256		Zm00001eb316120	2.65014		Zm00001eb064780	3.4866		Zm00001eb026100	4.87	4.8	6.36																			Zm00001eb177330	1.23411	1.33629
Zm00001eb382500	4.09972		Zm00001eb025780	2.0771		Zm00001eb328860	1.80061		Zm00001eb235240	1.99	1.9	2.27																			Zm00001eb404300	3.33413	3.32006
Zm00001eb127550	-1.16401		Zm00001eb266820	2.93639		Zm00001eb230130	-1.66162		Zm00001eb033260	-1.25	-1.35	-1.81																			Zm00001eb336820	2.35661	2.50028
Zm00001eb030340	2.75935		Zm00001eb389440	1.52705		Zm00001eb373190	2.95707		Zm00001eb425700	2.25	2.54	3.04																			Zm00001eb274090	-1.10031	-1.65061
Zm00001eb142000	1.39851		Zm00001eb180950	2.46244		Zm00001eb107750	3.51903		Zm00001eb140660	1.06	1.25	1.36																			Zm00001eb343600	3.48845	4.36302
Zm00001eb226110	-1.30599		Zm00001eb266360	2.45114		Zm00001eb062390	4.01567		Zm00001eb369750	1.16	1.2	1.51																			Zm00001eb201730	2.1036	2.66141
Zm00001eb187030	2.37522		Zm00001eb024150	2.54223		Zm00001eb327000	2.29517		Zm00001eb072020	1.53	1.73	1.8																			Zm00001eb291140	-2.28729	-2.91131
Zm00001eb099710	1.32596		Zm00001eb299820	2.00243		Zm00001eb405820	3.577		Zm00001eb213010	1.7	1.84	2.22																			Zm00001eb333490	3.16217	3.88698
Zm00001eb166790	1.0016		Zm00001eb325090	3.23352		Zm00001eb289990	2.62469		Zm00001eb002510	1.93	1.45	2.61																			Zm00001eb362550	1.26506	1.27549
Zm00001eb282340	2.4774		Zm00001eb362480	1.92133		Zm00001eb386870	3.52741		Zm00001eb305660	3.34	2.05	3.19																			Zm00001eb212350	4.72653	4.83022
Zm00001eb021630	1.92849		Zm00001eb409970	5.83947		Zm00001eb019420	-1.52125		Zm00001eb066960	1.9	1.34	1.53																			Zm00001eb261560	3.35626	3.25306
Zm00001eb024490	1.34317		Zm00001eb264660	1.52217		Zm00001eb084290	1.91029		Zm00001eb193720	1.68	1.81	2.43																			Zm00001eb251530	1.62558	1.54897
Zm00001eb160210	1.56167		Zm00001eb325280	2.23896		Zm00001eb299990	9.1199		Zm00001eb253460	2.95	3.42	2.89																			Zm00001eb072200	1.72632	2.05987
Zm00001eb404560	1.76389		Zm00001eb271600	3.46522		Zm00001eb193100	2.21146		Zm00001eb323550	2.26	2.87	3.32																			Zm00001eb252390	3.04708	3.08269
Zm00001eb423840	2.14655		Zm00001eb186190	3.37404		Zm00001eb079730	3.02516		Zm00001eb203620	2.74	2.56	2.5																			Zm00001eb189470	1.86387	2.04115
Zm00001eb088840	2.89494		Zm00001eb051810	2.92805		Zm00001eb415680	2.56184		Zm00001eb169750	1.88	1.86	2.25																			Zm00001eb141870	6.31044	7.20479
Zm00001eb019840	1.5197		Zm00001eb107760	2.66464		Zm00001eb195720	2.91817		Zm00001eb160730	1.44	1.69	1.63																			Zm00001eb077350	2.9384	3.5646
Zm00001eb006200	2.69705		Zm00001eb330070	3.46875		Zm00001eb228690	-1.48415		Zm00001eb287060	3.28	3.53	3.98																			Zm00001eb131450	1.99621	2.24429
Zm00001eb138670	-1.14295		Zm00001eb112150	2.85848		Zm00001eb326340	2.52421		Zm00001eb306350	1.62	1.92	2.19																			Zm00001eb172630	-1.21776	-1.31328
Zm00001eb311640	-3.64372		Zm00001eb249700	2.60851		Zm00001eb150570	1.91363		Zm00001eb005100	2.46	1.62	2.51																			Zm00001eb360910	-1.03262	-1.02932
Zm00001eb293170	-1.15963		Zm00001eb293830	2.67767		Zm00001eb257320	2.50607		Zm00001eb052540	1.25	1.45	1.45																			Zm00001eb227560	2.97511	2.96196
Zm00001eb253780	3.52612		Zm00001eb198790	2.12894		Zm00001eb119060	2.47471		Zm00001eb033130	2.46	1.26	2.76																			Zm00001eb254900	2.26267	2.56278
Zm00001eb100210	1.34687		Zm00001eb147970	1.76523		Zm00001eb123050	-1.32191		Zm00001eb026860	1.29	1.59	1.4																			Zm00001eb192090	2.87267	2.7322
Zm00001eb047550	2.53628		Zm00001eb281720	1.59696		Zm00001eb081330	2.94218		Zm00001eb407030	6.02	7.56	6.97																			Zm00001eb421110	-1.0128	-1.38828
Zm00001eb136530	2.52879		Zm00001eb059400	5.36445		Zm00001eb286960	3.02227		Zm00001eb003860	1.91	2.34	2.46																			Zm00001eb377060	3.50469	4.74467
Zm00001eb305300	1.77203		Zm00001eb207420	3.48987		Zm00001eb069210	-1.43765		Zm00001eb355990	2.37	2.28	2.84																			Zm00001eb318750	1.50847	1.91287
Zm00001eb162710	2.90031		Zm00001eb337830	2.15573		Zm00001eb020680	2.65669		Zm00001eb354860	1.9	1.58	2.2																			Zm00001eb179000	1.22309	1.38539
Zm00001eb210430	2.33049		Zm00001eb404790	2.59931		Zm00001eb238070	4.71571		Zm00001eb137430	1.5	1.55	1.7																			Zm00001eb224270	1.95281	2.9031
Zm00001eb020540	2.65343		Zm00001eb124900	2.63143		Zm00001eb147910	2.26048		Zm00001eb098100	1.31	1.62	1.7																			Zm00001eb392650	1.32922	1.53355
Zm00001eb146550	-1.24939		Zm00001eb361040	1.94998		Zm00001eb150820	1.71055		Zm00001eb011220	1.91	2.31	2.26																			Zm00001eb403700	1.85069	3.09943
Zm00001eb216030	6.07429		Zm00001eb001930	2.4995		Zm00001eb401240	1.52742		Zm00001eb400060	-1.2	-1.31	-1.72																			Zm00001eb188960	-1.29238	-1.28598
Zm00001eb326340	1.86056		Zm00001eb099710	1.69825		Zm00001eb102460	1.58078		Zm00001eb391350	1.71	1.37	2.29																			Zm00001eb323610	1.94292	2.16965
Zm00001eb117890	6.78333		Zm00001eb146070	1.98181		Zm00001eb180950	2.58239		Zm00001eb361780	1.88	2.33	1.97																			Zm00001eb223490	-1.00589	-1.20315
Zm00001eb232960	1.8947		Zm00001eb035870	8.12888		Zm00001eb409970	6.12008		Zm00001eb150570	1.48	1.55	1.91																			Zm00001eb397770	1.52591	1.66872
Zm00001eb225960	2.96763		Zm00001eb154170	2.4656		Zm00001eb174750	2.90721		Zm00001eb068640	-1.03	-1.28	-1.45																			Zm00001eb062300	2.21103	2.16436
Zm00001eb195170	1.69411		Zm00001eb126390	1.87948		Zm00001eb391280	2.26911		Zm00001eb107130	1.42	1.7	1.61																			Zm00001eb389160	1.13076	1.47843
Zm00001eb228690	-1.08552		Zm00001eb239500	6.42268		Zm00001eb248300	2.30681		Zm00001eb278280	2.56	2.39	3.61																			Zm00001eb434090	-1.32263	-1.65964
Zm00001eb126760	1.43958		Zm00001eb279370	3.60853		Zm00001eb119310	3.98069		Zm00001eb300950	2.59	2.32	2.72																			Zm00001eb078080	-1.03987	-1.07884
Zm00001eb215900	1.89536		Zm00001eb214870	1.80206		Zm00001eb295470	2.27082		Zm00001eb421520	1.61	1.82	2.15																			Zm00001eb053940	-1.10571	-1.24308
Zm00001eb033790	2.17387		Zm00001eb187310	3.1885		Zm00001eb291890	2.3981		Zm00001eb013660	1.55	1.46	2.07																			Zm00001eb232890	6.34929	7.14575
Zm00001eb022760	3.07072		Zm00001eb015980	3.14457		Zm00001eb320860	-1.63388		Zm00001eb112280	2.25	2.79	2.88																			Zm00001eb184340	3.18862	3.26787
Zm00001eb315130	1.43374		Zm00001eb228100	5.66967		Zm00001eb182470	4.20924		Zm00001eb144830	4.62	5.26	5.73																			Zm00001eb127300	1.32096	1.26012
Zm00001eb406610	6.29531		Zm00001eb260750	2.23933		Zm00001eb282340	3.31618		Zm00001eb254190	1.14	1.35	1.66																			Zm00001eb105400	1.36023	1.43944
Zm00001eb098150	2.44887		Zm00001eb399590	2.71454		Zm00001eb143140	2.82006		Zm00001eb030030	1.43	1.69	1.85																			Zm00001eb046300	2.91627	3.78594
Zm00001eb022920	1.47295		Zm00001eb425800	1.46502		Zm00001eb366820	2.39181		Zm00001eb300320	1.42	1.37	1.42																			Zm00001eb073250	1.97369	2.703
Zm00001eb082270	2.05375		Zm00001eb265860	3.38775		Zm00001eb100570	3.9967		Zm00001eb292990	6.74	7.51	6.98																			Zm00001eb048370	1.59452	1.88585
Zm00001eb163680	2.64171		Zm00001eb277280	2.59988		Zm00001eb434170	2.14961		Zm00001eb121290	2.9	3.2	3.45																			Zm00001eb229960	3.03124	2.98688
Zm00001eb154040	-1.96511		Zm00001eb352370	8.15706		Zm00001eb188970	3.79596		Zm00001eb119220	1.55	1.66	1.56																			Zm00001eb357780	1.29778	1.61795
Zm00001eb242400	6.1895		Zm00001eb329380	3.66339		Zm00001eb004430	1.94697		Zm00001eb266760	2.65	2.99	3.56																			Zm00001eb302140	1.25774	1.57051
Zm00001eb384710	2.57225		Zm00001eb146160	2.24516		Zm00001eb371720	2.55336		Zm00001eb378280	2	2.04	2.43																			Zm00001eb198840	1.13677	1.40062
Zm00001eb172270	1.6735		Zm00001eb166870	2.02726		Zm00001eb044190	1.38333		Zm00001eb084860	1.66	1.6	1.98																			Zm00001eb045730	-1.10945	-1.32117
Zm00001eb389880	5.00211		Zm00001eb099470	2.44146		Zm00001eb330170	-1.56774		Zm00001eb008830	1.4	1.71	2.07																			Zm00001eb408850	1.99704	2.4394
Zm00001eb369000	2.17282		Zm00001eb022710	2.08973		Zm00001eb399100	2.40644		Zm00001eb420520	-1.23	-1.06	-1.14																			Zm00001eb074580	-1.67729	-2.40533
Zm00001eb308670	1.56651		Zm00001eb269390	2.14758		Zm00001eb273320	-1.92068		Zm00001eb395510	2.22	2.03	2.64																			Zm00001eb222700	5.42379	6.03956
Zm00001eb100170	-1.05101		Zm00001eb391700	1.56134		Zm00001eb211360	3.03932		Zm00001eb033650	1.33	1.61	1.6																			Zm00001eb357020	1.55307	1.84982
Zm00001eb238860	-2.21576		Zm00001eb001530	1.83891		Zm00001eb102160	2.10954		Zm00001eb005680	2.29	2.6	2.25																			Zm00001eb085240	1.84695	1.82273
Zm00001eb061810	-1.0093		Zm00001eb098150	3.12997		Zm00001eb062570	7.38549		Zm00001eb357630	1.63	1.48	1.55																			Zm00001eb408380	2.40462	2.78354
Zm00001eb064640	1.92326		Zm00001eb220790	1.43135		Zm00001eb295860	3.80606		Zm00001eb119660	4.89	5	7.04																			Zm00001eb032550	-1.06221	-1.2444
Zm00001eb045580	6.36161		Zm00001eb378800	2.19151		Zm00001eb355660	2.22101		Zm00001eb165580	1.29	1.34	1.03																			Zm00001eb002830	1.32649	1.32654
Zm00001eb327760	-1.03939		Zm00001eb140230	4.00524		Zm00001eb323430	3.68805		Zm00001eb069370	-2.4	-2.07	-2.06																			Zm00001eb231490	1.07183	1.17722
Zm00001eb378380	2.77277		Zm00001eb390600	4.85347		Zm00001eb366460	2.49015		Zm00001eb157820	2.15	1.45	2.29																			Zm00001eb025150	1.37701	1.37417
Zm00001eb330460	3.60161		Zm00001eb234840	2.29619		Zm00001eb169750	2.24785		Zm00001eb086030	2.54	2.7	3.09																			Zm00001eb325410	4.64649	5.1188
Zm00001eb375610	1.5748		Zm00001eb354260	3.7781		Zm00001eb213010	2.22316		Zm00001eb216570	2.23	1.66	2.37																			Zm00001eb384670	1.34494	1.64153
Zm00001eb081210	1.76294		Zm00001eb148450	2.55945		Zm00001eb254190	1.66114		Zm00001eb328780	2.93	2.74	2.59																			Zm00001eb378100	2.87248	3.90687
Zm00001eb239600	1.59096		Zm00001eb124210	2.00738		Zm00001eb264930	2.04902		Zm00001eb224430	1.68	1.77	2.17																			Zm00001eb399360	2.13243	3.17656
Zm00001eb027860	1.39036		Zm00001eb041710	2.32887		Zm00001eb332560	2.43053		Zm00001eb289830	3.63	3.35	2.77																			Zm00001eb147640	3.05406	3.32479
Zm00001eb193730	1.62847		Zm00001eb061060	2.19262		Zm00001eb250670	1.59649		Zm00001eb195180	2.75	2.7	3.1																			Zm00001eb053540	-1.2282	-1.32568
Zm00001eb340790	1.08861		Zm00001eb156790	1.85967		Zm00001eb389920	-2.1525		Zm00001eb397200	-1.22	-1.29	-1.47																			Zm00001eb098740	-1.39242	-1.52908
Zm00001eb370790	1.0697		Zm00001eb243130	2.0967		Zm00001eb358860	2.62535		Zm00001eb259960	2.74	2.23	3.48																			Zm00001eb251540	1.96571	2.1912
Zm00001eb079730	2.20852		Zm00001eb319090	2.21206		Zm00001eb084860	1.97558		Zm00001eb241880	1.8	1.87	2.25																			Zm00001eb068330	-1.28896	-1.30502
Zm00001eb224210	2.29469		Zm00001eb396100	2.31827		Zm00001eb008070	3.20956		Zm00001eb293860	-1.18	-1.3	-1.72																			Zm00001eb379940	2.628	3.23988
Zm00001eb121290	2.901		Zm00001eb238070	4.43793		Zm00001eb175950	2.782		Zm00001eb298150	1.61	1.84	2.3																			Zm00001eb227420	-1.4192	-1.42478
Zm00001eb206040	1.68765		Zm00001eb030100	3.65045		Zm00001eb393420	2.62515		Zm00001eb178370	1.29	1.54	1.58																			Zm00001eb170770	2.04366	2.04011
Zm00001eb147970	1.35664		Zm00001eb202360	1.28791		Zm00001eb305190	2.59449		Zm00001eb049830	-1.04	-1.19	-1.5																			Zm00001eb246770	-1.04167	-1.22942
Zm00001eb264210	1.33287		Zm00001eb047400	2.8891		Zm00001eb404050	3.4993		Zm00001eb025840	-1.17	-1.15	-1.72																			Zm00001eb110420	3.17673	3.7128
Zm00001eb425700	2.2546		Zm00001eb194700	2.29839		Zm00001eb336930	1.78726		Zm00001eb262610	-1.14	-1.16	-1.42																			Zm00001eb152570	2.5984	3.19249
Zm00001eb353010	1.49586		Zm00001eb314830	1.51251		Zm00001eb079080	-1.63691		Zm00001eb287200	5.58	6.55	5.91																			Zm00001eb373570	2.78026	2.9473
Zm00001eb379210	3.41117		Zm00001eb401490	3.18964		Zm00001eb316720	2.22752		Zm00001eb038580	1.69	2.03	1.88																			Zm00001eb228010	1.50982	1.7254
Zm00001eb159110	2.26008		Zm00001eb072650	2.7002		Zm00001eb273380	2.85969		Zm00001eb311250	2.91	3.2	3.24																			Zm00001eb273240	-1.33849	-1.78184
Zm00001eb125930	1.97706		Zm00001eb236820	1.84822		Zm00001eb218220	3.63755		Zm00001eb257130	3.26	2.98	2.88																			Zm00001eb069270	-1.06761	-1.32
Zm00001eb152990	-1.28638		Zm00001eb206040	2.16998		Zm00001eb186890	-3.64521		Zm00001eb348840	1.3	1.12	1.29																			Zm00001eb042850	2.50842	3.47827
Zm00001eb269810	1.72422		Zm00001eb017630	3.92453		Zm00001eb254920	2.89182		Zm00001eb391450	1.61	1.5	2.34																			Zm00001eb353320	-1.11617	-1.3576
Zm00001eb125340	2.08932		Zm00001eb360360	3.34164		Zm00001eb021720	2.76588		Zm00001eb216030	6.07	6.48	5.48																			Zm00001eb182850	-1.05383	-1.29232
Zm00001eb269430	-1.06211		Zm00001eb284520	1.76659		Zm00001eb242090	3.74532		Zm00001eb150740	1.17	1.35	1.84																			Zm00001eb420210	-1.33508	-1.58208
Zm00001eb430440	1.46408		Zm00001eb408520	2.09153		Zm00001eb100960	2.73096		Zm00001eb369890	1.44	1.65	1.88																			Zm00001eb019620	2.519	2.68276
Zm00001eb192670	1.84461		Zm00001eb043120	2.52795		Zm00001eb328420	-1.50483		Zm00001eb025550	1.56	1.36	1.94																			Zm00001eb355890	5.19242	6.18401
Zm00001eb203230	-1.04373		Zm00001eb288670	1.86818		Zm00001eb107970	1.95288		Zm00001eb037670	6.89	7.24	7.16																			Zm00001eb289210	1.07508	1.09775
Zm00001eb072020	1.53497		Zm00001eb066890	2.45972		Zm00001eb243310	2.53747		Zm00001eb085520	4.32	4.48	5.31																			Zm00001eb373100	2.39307	2.46201
Zm00001eb153610	1.4823		Zm00001eb129840	-1.69509		Zm00001eb241780	2.5923		Zm00001eb241290	1.28	1.56	1.23																			Zm00001eb285640	-1.06517	-1.579
Zm00001eb394150	1.58646		Zm00001eb383580	2.04511		Zm00001eb298150	2.30106		Zm00001eb008080	1.86	1.84	2.7																			Zm00001eb064460	-1.06681	-1.74667
Zm00001eb165550	1.13638		Zm00001eb204390	1.5642		Zm00001eb425700	3.04433		Zm00001eb235370	3.54	3.48	3.95																			Zm00001eb012930	1.04149	1.16566
Zm00001eb434170	1.57196		Zm00001eb113820	3.56239		Zm00001eb253470	1.74697		Zm00001eb272490	2.79	2.9	3.84																			Zm00001eb183500	-1.19214	-1.3738
Zm00001eb013160	4.04403		Zm00001eb291320	3.03229		Zm00001eb330430	8.8641		Zm00001eb326790	5.13	5.09	5.33																			Zm00001eb299420	1.35803	1.69963
Zm00001eb115110	2.28313		Zm00001eb317780	1.17482		Zm00001eb386730	-1.87634		Zm00001eb042220	2.2	2.05	2.12																			Zm00001eb189410	3.19843	3.12833
Zm00001eb028750	-1.11308		Zm00001eb396750	1.45991		Zm00001eb256970	1.85859		Zm00001eb371720	2.18	2	2.55																			Zm00001eb021170	-1.26639	-1.34383
Zm00001eb283070	2.48527		Zm00001eb406900	4.27544		Zm00001eb337180	2.45743		Zm00001eb246780	2.16	2.5	3.25																			Zm00001eb026690	1.36833	1.409
Zm00001eb022710	1.6103		Zm00001eb052200	1.98873		Zm00001eb041200	2.08411		Zm00001eb039010	1.17	1.18	1.14																			Zm00001eb091500	-1.06059	-1.0686
Zm00001eb001770	1.79558		Zm00001eb390180	1.90077		Zm00001eb038180	4.00421		Zm00001eb299460	1.08	1.09	1.71																			Zm00001eb317640	4.50091	4.80684
Zm00001eb147560	1.55625		Zm00001eb233720	1.94016		Zm00001eb193730	2.1955		Zm00001eb167790	1.31	1.4	1.66																			Zm00001eb237380	-1.5296	-1.52557
Zm00001eb086310	1.94205		Zm00001eb279210	2.22104		Zm00001eb158610	2.41091		Zm00001eb282430	1.43	1.59	1.72																			Zm00001eb184790	-1.50405	-1.52598
Zm00001eb312350	-1.52606		Zm00001eb146390	1.74658		Zm00001eb022750	3.40725		Zm00001eb068040	1.32	1.49	1.25																			Zm00001eb188360	1.92731	2.13496
Zm00001eb257290	4.14183		Zm00001eb054140	2.10008		Zm00001eb064460	-1.74667		Zm00001eb102510	3.18	2.74	4.78																			Zm00001eb052010	6.77456	7.09068
Zm00001eb222860	1.26175		Zm00001eb282060	5.40314		Zm00001eb248690	2.74302		Zm00001eb299450	1.33	1.46	1.73																			Zm00001eb348150	3.4037	3.67097
Zm00001eb311480	-1.62785		Zm00001eb182560	3.07959		Zm00001eb236860	2.81905		Zm00001eb259280	1.73	1.7	2.17																			Zm00001eb190580	1.28556	1.25756
Zm00001eb266620	1.03521		Zm00001eb232810	5.44829		Zm00001eb269810	2.32514		Zm00001eb023810	1.21	1.45	1.45																			Zm00001eb372600	1.65336	1.92368
Zm00001eb288390	1.12377		Zm00001eb366290	2.40287		Zm00001eb156250	1.87816		Zm00001eb141540	2.46	-2.93	2.76																			Zm00001eb018730	-1.49538	-1.71635
Zm00001eb411020	2.79047		Zm00001eb122410	1.59609		Zm00001eb017400	1.7337		Zm00001eb243310	2.67	1.98	2.54																			Zm00001eb063380	2.11524	2.23519
Zm00001eb076240	1.79703		Zm00001eb297830	2.84941		Zm00001eb051810	3.04014		Zm00001eb247530	6.63	7.08	7.14																			Zm00001eb171250	-1.31361	-1.53672
Zm00001eb142900	6.91264		Zm00001eb309110	1.95529		Zm00001eb235240	2.27142		Zm00001eb266200	-1.1	-1.18	-1.34																			Zm00001eb147760	-1.1376	-1.14289
Zm00001eb147350	-1.30225		Zm00001eb210730	1.6667		Zm00001eb333170	-1.42005		Zm00001eb000930	6.02	7.08	7.34																			Zm00001eb154450	5.11398	6.78535
Zm00001eb167790	1.31005		Zm00001eb011840	1.3756		Zm00001eb327560	4.1561		Zm00001eb419430	1.45	1.57	1.36																			Zm00001eb136890	1.05714	1.34014
Zm00001eb256560	2.50607		Zm00001eb110210	-1.77456		Zm00001eb147560	2.1063		Zm00001eb211440	1.5	1.5	1.64																			Zm00001eb255710	-1.02506	-1.29851
Zm00001eb160670	3.33129		Zm00001eb316850	2.22628		Zm00001eb344260	2.19692		Zm00001eb201060	-1.07	-1.06	-1.29																			Zm00001eb135450	4.79081	5.06231
Zm00001eb129100	1.07066		Zm00001eb312950	2.24693		Zm00001eb388220	2.07179		Zm00001eb182470	2.94	3.27	4.21																			Zm00001eb164150	-1.61685	-2.24613
Zm00001eb154830	-1.46174		Zm00001eb332700	2.00296		Zm00001eb274880	1.94357		Zm00001eb139810	2.31	2.75	2.66																			Zm00001eb280070	-1.13442	-1.10503
Zm00001eb347400	-1.65476		Zm00001eb102940	8.43235		Zm00001eb226650	1.77218		Zm00001eb235530	1.67	1.52	1.83																			Zm00001eb387090	1.20283	1.51055
Zm00001eb412040	-1.13187		Zm00001eb044960	2.25219		Zm00001eb124540	1.87274		Zm00001eb112930	2.59	1.37	4.36																			Zm00001eb149090	2.84668	3.33912
Zm00001eb417110	2.01506		Zm00001eb200030	1.683		Zm00001eb152780	-1.89008		Zm00001eb142060	2.52	2.28	3.39																			Zm00001eb071060	2.12642	2.33667
Zm00001eb031900	1.03227		Zm00001eb315850	3.80625		Zm00001eb226070	3.46224		Zm00001eb289290	1.62	1.35	1.69																			Zm00001eb294000	-1.01692	-1.21725
Zm00001eb303690	1.55723		Zm00001eb187910	2.70955		Zm00001eb245310	-1.557		Zm00001eb053680	1.68	1.5	1.87																			Zm00001eb283200	-1.03054	-1.0842
Zm00001eb106110	1.69112		Zm00001eb128880	1.90026		Zm00001eb096680	2.00173		Zm00001eb395600	3.11	1.42	4.15																			Zm00001eb418290	2.66054	3.16502
Zm00001eb135880	6.00916		Zm00001eb253110	1.70565		Zm00001eb049830	-1.49883		Zm00001eb023020	1.25	1.46	1.67																			Zm00001eb378510	5.68093	6.81963
Zm00001eb329970	-1.70305		Zm00001eb070250	1.38207		Zm00001eb006530	2.31115		Zm00001eb354060	-1.2	-1.29	-1.99																			Zm00001eb259260	-1.12156	-1.3881
Zm00001eb084820	2.29584		Zm00001eb350690	1.72607		Zm00001eb259280	2.16607		Zm00001eb241780	1.74	2.01	2.59																			Zm00001eb426010	-1.04372	-1.27398
Zm00001eb040190	2.19907		Zm00001eb268180	2.4784		Zm00001eb354140	2.37369		Zm00001eb120100	1.04	1.2	1.31																			Zm00001eb162760	-1.49779	-1.51058
Zm00001eb325090	2.47359		Zm00001eb201100	3.63103		Zm00001eb268770	2.20481		Zm00001eb009250	2.52	2.86	3.44																			Zm00001eb385730	1.32129	1.3343
Zm00001eb424670	1.40775		Zm00001eb011950	2.86451		Zm00001eb120430	3.42209		Zm00001eb212410	1.63	1.87	2.36																			Zm00001eb249600	1.29437	1.52615
Zm00001eb193550	3.63791		Zm00001eb158150	2.67905		Zm00001eb159450	5.3408		Zm00001eb198850	1.38	1.36	1.53																			Zm00001eb127940	-1.21156	-1.40583
Zm00001eb053710	1.64519		Zm00001eb352930	2.49569		Zm00001eb319020	3.36831		Zm00001eb257290	4.14	4.34	5.01																			Zm00001eb067590	1.31377	1.67202
Zm00001eb229260	1.04489		Zm00001eb069320	2.40321		Zm00001eb235360	2.05388		Zm00001eb100650	4.5	5.01	5.29																			Zm00001eb332540	6.83332	6.72609
Zm00001eb326640	1.62678		Zm00001eb037480	2.25341		Zm00001eb159030	3.66866		Zm00001eb342270	1.48	1.76	2.04																			Zm00001eb252880	1.20378	1.19999
Zm00001eb274850	4.51432		Zm00001eb386910	4.0203		Zm00001eb406410	1.53526		Zm00001eb252920	6.02	7.04	6.37																			Zm00001eb189900	1.41655	1.43402
Zm00001eb288020	1.63941		Zm00001eb060780	2.52775		Zm00001eb118290	-1.41289		Zm00001eb386870	2.92	2.68	3.53																			Zm00001eb162060	1.03124	1.26206
Zm00001eb266200	-1.10379		Zm00001eb346660	2.43593		Zm00001eb041700	2.37049		Zm00001eb033330	-1.21	-1.2	-1.78
Zm00001eb418530	-1.48452		Zm00001eb214820	1.93556		Zm00001eb322440	1.8257		Zm00001eb090230	1.8	1.28	2.25
Zm00001eb285990	1.30881		Zm00001eb284000	2.13252		Zm00001eb113820	3.73795		Zm00001eb171500	1.73	1.51	2.16
Zm00001eb168890	2.20897		Zm00001eb174900	1.90105		Zm00001eb011560	3.29452		Zm00001eb131130	1.71	1.46	1.78
Zm00001eb209150	1.18185		Zm00001eb190950	1.45863		Zm00001eb218280	2.54303		Zm00001eb078320	2.03	1.66	1.94
Zm00001eb006160	2.18923		Zm00001eb349080	2.21581		Zm00001eb003760	1.24096		Zm00001eb262570	-1.2	-1.08	-1.52
Zm00001eb270290	1.66246		Zm00001eb267080	3.50157		Zm00001eb227070	-1.81688		Zm00001eb069310	2.35	2.74	2.47
Zm00001eb354540	1.80659		Zm00001eb235920	2.11396		Zm00001eb268640	2.28577		Zm00001eb023280	2.93	2.49	3.11
Zm00001eb292260	1.87685		Zm00001eb045580	8.03469		Zm00001eb402520	1.98135		Zm00001eb271120	1.52	1.7	2.31
Zm00001eb413850	1.53299		Zm00001eb413520	2.76595		Zm00001eb007680	-1.44061		Zm00001eb354880	1.47	1.47	1.52
Zm00001eb425960	2.15799		Zm00001eb099760	-1.33498		Zm00001eb007870	2.86376		Zm00001eb250670	1.04	1.21	1.6
Zm00001eb292990	6.73856		Zm00001eb090830	1.31506		Zm00001eb058110	2.42781		Zm00001eb193980	-1.59	-1.42	-1.84
Zm00001eb247530	6.63363		Zm00001eb236860	2.64568		Zm00001eb135400	1.6948		Zm00001eb210440	2.28	2.62	2.99
Zm00001eb233420	1.18693		Zm00001eb040730	2.89269		Zm00001eb294940	4.84485		Zm00001eb177750	4.45	4.96	5.84
Zm00001eb420500	-1.23996		Zm00001eb124520	2.34046		Zm00001eb004000	2.7686		Zm00001eb300620	3.34	3.68	4.54
Zm00001eb112200	1.6951		Zm00001eb294870	2.84794		Zm00001eb106090	3.51227		Zm00001eb148750	2.2	2.3	2.84
Zm00001eb347040	3.69689		Zm00001eb117890	8.49486		Zm00001eb015250	3.10277		Zm00001eb402520	1.71	1.51	1.98
Zm00001eb184970	5.00775		Zm00001eb272550	4.71931		Zm00001eb327310	1.92762		Zm00001eb106110	1.69	1.74	2.03
Zm00001eb068530	2.46507		Zm00001eb204700	1.71583		Zm00001eb186900	1.80286		Zm00001eb365740	-1.12	-1.18	-1.84
Zm00001eb228370	1.87139		Zm00001eb336310	2.10677		Zm00001eb332120	3.53393		Zm00001eb161110	1.85	1.99	2.16
Zm00001eb298030	3.19869		Zm00001eb036300	8.21384		Zm00001eb254120	3.27828		Zm00001eb236850	1.08	1.19	1.09
Zm00001eb407090	6.4244		Zm00001eb287370	1.89702		Zm00001eb266670	2.69832		Zm00001eb250690	2.86	2.16	2.76
Zm00001eb414630	1.78299		Zm00001eb326800	2.54871		Zm00001eb232560	3.12227		Zm00001eb191060	1.56	1.14	1.78
Zm00001eb419240	7.05645		Zm00001eb106030	2.60396		Zm00001eb125950	4.59002		Zm00001eb417330	2.28	2.06	2.42
Zm00001eb226650	1.29384		Zm00001eb417660	5.44587		Zm00001eb193760	3.76507		Zm00001eb266220	-1.56	-1.68	-1.94
Zm00001eb386980	-1.07982		Zm00001eb005380	2.12205		Zm00001eb122340	-1.81226		Zm00001eb280820	-1.42	-1.34	-1.62
Zm00001eb304530	1.0319		Zm00001eb021310	2.34994		Zm00001eb057370	-1.47011		Zm00001eb250700	1.76	1.66	1.8
Zm00001eb231980	1.39908		Zm00001eb373450	3.0743		Zm00001eb213260	2.42029		Zm00001eb182610	5.79	6.66	7.51
Zm00001eb140000	1.47456		Zm00001eb223450	3.13412		Zm00001eb239920	2.55		Zm00001eb025690	1.41	1.63	1.61
Zm00001eb324310	2.04261		Zm00001eb015620	1.68843		Zm00001eb006160	2.94653		Zm00001eb254540	1.62	1.07	1.38
Zm00001eb067900	1.26843		Zm00001eb216590	2.36803		Zm00001eb357110	2.08182		Zm00001eb213780	2.8	3.07	2.66
Zm00001eb430170	1.71813		Zm00001eb328430	5.21407		Zm00001eb253030	1.4904		Zm00001eb418530	-1.48	-1.52	-2.15
Zm00001eb369170	1.43592		Zm00001eb038180	3.74712		Zm00001eb209670	6.0624		Zm00001eb364850	1.08	1.2	1.12
Zm00001eb008250	3.12698		Zm00001eb191600	4.11388		Zm00001eb314090	2.50282		Zm00001eb022210	4.06	4.04	4.57
Zm00001eb293860	-1.18202		Zm00001eb300640	2.96373		Zm00001eb094840	-1.21928		Zm00001eb051510	1.42	1.28	1.61
Zm00001eb312000	2.28093		Zm00001eb164410	2.54237		Zm00001eb222300	-1.49435		Zm00001eb359190	1.88	2.13	3.08
Zm00001eb023970	1.68884		Zm00001eb168040	2.91855		Zm00001eb096370	4.19488		Zm00001eb356270	2.24	2.55	2.68
Zm00001eb286460	1.62401		Zm00001eb403190	2.30562		Zm00001eb142400	2.1431		Zm00001eb095620	2.98	3.36	3.09
Zm00001eb336650	1.68675		Zm00001eb038890	2.15842		Zm00001eb110060	4.29468		Zm00001eb074760	2.67	2.42	2.64
Zm00001eb400520	5.65206		Zm00001eb319350	1.90849		Zm00001eb224430	2.16804		Zm00001eb320860	-1.25	-1.2	-1.63
Zm00001eb431370	1.54891		Zm00001eb024820	3.62462		Zm00001eb300760	2.96472		Zm00001eb169330	1.7	1.91	2.45
Zm00001eb207640	1.99644		Zm00001eb244460	6.16375		Zm00001eb008830	2.06683		Zm00001eb021630	1.93	1.91	2.29
Zm00001eb259170	2.38906		Zm00001eb285760	3.51091		Zm00001eb099980	2.0345		Zm00001eb160670	3.33	3.36	4.31
Zm00001eb311250	2.91218		Zm00001eb120430	3.21025		Zm00001eb217990	2.78264		Zm00001eb139540	1.85	1.5	1.71
Zm00001eb076550	1.33095		Zm00001eb250900	2.12344		Zm00001eb099750	-1.99303		Zm00001eb242800	1.68	1.37	1.93
Zm00001eb339760	1.31164		Zm00001eb419010	2.44779		Zm00001eb371280	3.50314		Zm00001eb043150	1.54	1.76	1.88
Zm00001eb034850	1.53916		Zm00001eb199130	3.56461		Zm00001eb207540	-1.4292		Zm00001eb367900	1.44	1.64	1.86
Zm00001eb125000	3.06177		Zm00001eb376530	1.96797		Zm00001eb045580	8.41764		Zm00001eb152170	7.09	6.62	6.62
Zm00001eb119850	2.38435		Zm00001eb253470	1.6306		Zm00001eb434000	-1.26409		Zm00001eb160120	1.82	1.55	2.48
Zm00001eb066870	2.51748		Zm00001eb333290	2.05059		Zm00001eb068000	1.8845		Zm00001eb277850	6.14	6.83	6.81
Zm00001eb362170	1.71066		Zm00001eb399860	1.66233		Zm00001eb383720	1.59426		Zm00001eb344210	5.62	6.15	6.77
Zm00001eb418730	2.00678		Zm00001eb050140	2.41105		Zm00001eb345750	2.90181		Zm00001eb421880	2.48	2.75	2.69
Zm00001eb008010	1.98655		Zm00001eb161590	2.78598		Zm00001eb358170	1.93257		Zm00001eb389750	1.39	1.21	1.53
Zm00001eb194370	2.40656		Zm00001eb329050	2.55096		Zm00001eb004490	3.65112		Zm00001eb424240	1.49	1.41	1.69
Zm00001eb269440	1.65048		Zm00001eb293420	1.70898		Zm00001eb361500	2.37362		Zm00001eb412040	-1.13	-1.14	-1.29
Zm00001eb319350	1.47847		Zm00001eb423840	2.65624		Zm00001eb383780	2.57329		Zm00001eb111780	3.63	3.7	3.55
Zm00001eb148750	2.20106		Zm00001eb243770	8.25679		Zm00001eb012070	2.8596		Zm00001eb101150	3.45	3	3.84
Zm00001eb151400	-1.45663		Zm00001eb218220	3.37875		Zm00001eb217120	1.59585		Zm00001eb100170	-1.05	-1.04	-1.48
Zm00001eb103390	2.2908		Zm00001eb403130	3.18421		Zm00001eb122270	-1.50073		Zm00001eb250060	6.12	6.53	6.06
Zm00001eb148880	1.27488		Zm00001eb328560	1.50027		Zm00001eb188630	6.17418		Zm00001eb038760	-1.73	-1.31	-1.95
Zm00001eb189440	2.62882		Zm00001eb203820	2.4915		Zm00001eb003750	1.5893		Zm00001eb159000	1.33	1.22	1.51
Zm00001eb204000	-1.41718		Zm00001eb029940	7.64386		Zm00001eb033550	-1.72626		Zm00001eb133210	-1.23	-1.09	-1.58
Zm00001eb419430	1.45435		Zm00001eb325820	1.68151		Zm00001eb014010	2.65075		Zm00001eb171510	2.09	1.48	2.12
Zm00001eb421520	1.60652		Zm00001eb114860	2.65293		Zm00001eb194270	2.94612		Zm00001eb167200	3.47	3.8	3.4
Zm00001eb036930	1.52357		Zm00001eb401810	2.42109		Zm00001eb336650	2.27782		Zm00001eb072910	1.56	1.63	2.82
Zm00001eb017030	1.10878		Zm00001eb011560	3.08138		Zm00001eb144960	2.12987		Zm00001eb371490	2.78	2.08	3.03
Zm00001eb327000	1.62884		Zm00001eb227470	2.42612		Zm00001eb363960	1.44893		Zm00001eb273320	-1.47	-1.39	-1.92
Zm00001eb111780	3.62688		Zm00001eb034220	2.15405		Zm00001eb059550	8.24104		Zm00001eb018200	4.09	4.35	4.85
Zm00001eb035670	2.59955		Zm00001eb299050	1.9852		Zm00001eb178780	1.96898		Zm00001eb253030	1.17	1.1	1.49
Zm00001eb245670	2.01065		Zm00001eb315500	2.34582		Zm00001eb357370	3.77141		Zm00001eb222030	2.68	2.13	2.57
Zm00001eb260700	2.27821		Zm00001eb291880	2.17831		Zm00001eb169610	-1.48346		Zm00001eb402940	1.72	1.77	2.02
Zm00001eb266760	2.64576		Zm00001eb003440	2.64018		Zm00001eb193980	-1.83717		Zm00001eb178050	4.26	3.29	3.61
Zm00001eb301050	4.76333		Zm00001eb108790	2.7858		Zm00001eb334570	3.15225		Zm00001eb427760	-1.3	-1.44	-1.9
Zm00001eb113580	5.99451		Zm00001eb073090	3.04086		Zm00001eb360130	-1.26482		Zm00001eb344400	5.32	3.51	4.03
Zm00001eb266360	1.82824		Zm00001eb294940	4.5372		Zm00001eb404040	4.92167		Zm00001eb377440	2.18	2.4	2.98
Zm00001eb311630	1.5896		Zm00001eb377110	2.9688		Zm00001eb299820	2.02969		Zm00001eb265510	1.58	1.5	1.67
Zm00001eb388200	2.03787		Zm00001eb227720	3.8765		Zm00001eb274240	-1.43811		Zm00001eb388200	2.04	2.05	3.41
Zm00001eb374580	-1.20916		Zm00001eb008770	2.65955		Zm00001eb124630	1.65439		Zm00001eb010360	1.39	1.45	1.76
Zm00001eb260060	1.49193		Zm00001eb067620	1.52838		Zm00001eb188050	-1.62097		Zm00001eb138820	2.09	1.91	1.94
Zm00001eb087380	1.70203		Zm00001eb078730	2.36975		Zm00001eb057260	-1.29908		Zm00001eb022900	3.79	4.22	4.83
Zm00001eb414420	-1.64942		Zm00001eb266620	1.30483		Zm00001eb158090	-1.35285		Zm00001eb116010	1.42	1.25	1.31
Zm00001eb083880	-1.13588		Zm00001eb024120	5.82707		Zm00001eb281720	1.62208		Zm00001eb252670	1.52	1.61	1.48
Zm00001eb354060	-1.20156		Zm00001eb267030	2.23848		Zm00001eb024120	6.14417		Zm00001eb259170	2.39	2.38	3.67
Zm00001eb047400	2.19653		Zm00001eb088840	3.57693		Zm00001eb132450	-1.15415		Zm00001eb402300	1.52	1.3	1.64
Zm00001eb078960	-1.05904		Zm00001eb047080	3.15215		Zm00001eb117890	8.85233		Zm00001eb187290	2.82	2.64	4.17
Zm00001eb225480	1.44159		Zm00001eb173640	2.75357		Zm00001eb153750	3.83225		Zm00001eb171230	3.39	3.41	3.9
Zm00001eb365740	-1.12211		Zm00001eb313450	5.33737		Zm00001eb160830	2.77294		Zm00001eb078880	1.49	1.57	1.59
Zm00001eb134530	-1.01358		Zm00001eb056840	1.6903		Zm00001eb065950	-1.28137		Zm00001eb039570	1.88	1.69	2.05
Zm00001eb186880	1.20573		Zm00001eb186490	4.64653		Zm00001eb141130	2.04717		Zm00001eb047940	2.09	1.64	2.36
Zm00001eb102160	1.50419		Zm00001eb277840	2.39061		Zm00001eb177240	2.22937		Zm00001eb300650	2.89	2.71	3.02
Zm00001eb329580	1.48404		Zm00001eb123780	2.41548		Zm00001eb094410	3.7746		Zm00001eb327890	3.5	3.69	4.39
Zm00001eb038410	1.13348		Zm00001eb001760	2.063		Zm00001eb095700	-1.80061		Zm00001eb195210	1.17	1.3	1.44
Zm00001eb139250	-1.16524		Zm00001eb089670	2.1008		Zm00001eb220790	1.46308		Zm00001eb044860	2.51	1.39	3.2
Zm00001eb293110	-1.10903		Zm00001eb303080	1.6131		Zm00001eb396860	-1.19028		Zm00001eb255420	2.48	2.67	3.1
Zm00001eb001920	3.2675		Zm00001eb093630	1.83047		Zm00001eb409710	2.80435		Zm00001eb147350	-1.3	-1.27	-1.33
Zm00001eb160820	1.39889		Zm00001eb154090	2.82429		Zm00001eb269950	2.7171		Zm00001eb044430	2.52	2.72	2.43
Zm00001eb426350	1.65899		Zm00001eb378640	1.72472		Zm00001eb006770	1.92363		Zm00001eb282340	2.48	2.36	3.32
Zm00001eb394930	3.3276		Zm00001eb329850	2.73566		Zm00001eb212410	2.35603		Zm00001eb154560	2.8	2.15	2.39
Zm00001eb001560	1.77823		Zm00001eb278980	2.405		Zm00001eb073130	2.76674		Zm00001eb246170	1.26	1.35	1.56
Zm00001eb046170	1.87283		Zm00001eb160820	1.80141		Zm00001eb020120	2.58648		Zm00001eb326710	-1.02	-1.09	-1.71
Zm00001eb222300	-1.08526		Zm00001eb386530	2.75484		Zm00001eb162680	3.09525		Zm00001eb064170	-1.25	-1.06	-1.4
Zm00001eb130130	1.08731		Zm00001eb168830	2.17457		Zm00001eb254540	1.38208		Zm00001eb100210	1.35	1.28	1.53
Zm00001eb421480	2.07443		Zm00001eb357640	2.01961		Zm00001eb324000	3.14755		Zm00001eb079730	2.21	2.12	3.03
Zm00001eb135650	1.94427		Zm00001eb152830	3.18496		Zm00001eb111100	-1.40825		Zm00001eb286460	1.62	1.59	1.88
Zm00001eb144830	4.62481		Zm00001eb076850	5.00175		Zm00001eb306000	-2.70778		Zm00001eb137410	1.28	1.3	1.51
Zm00001eb369830	-1.32892		Zm00001eb040560	2.11701		Zm00001eb150620	3.11942		Zm00001eb315930	-1.2	-1.2	-1.3
Zm00001eb154090	2.19354		Zm00001eb044190	1.26297		Zm00001eb289290	1.68755		Zm00001eb299990	6.07	6.42	9.12
Zm00001eb215010	2.32039		Zm00001eb374700	2.76842		Zm00001eb262610	-1.41948		Zm00001eb127550	-1.16	-1.1	-1.39
Zm00001eb211100	1.32554		Zm00001eb122620	3.02497		Zm00001eb328510	3.10384		Zm00001eb391630	1.42	1.54	1.67
Zm00001eb171230	3.38529		Zm00001eb043630	2.09666		Zm00001eb386900	-1.37372		Zm00001eb007280	1.68	1.11	2.05
Zm00001eb311150	1.93696		Zm00001eb157610	2.97116		Zm00001eb378280	2.43408		Zm00001eb186900	1.26	1.29	1.8
Zm00001eb028770	1.47581		Zm00001eb210660	2.01903		Zm00001eb297830	2.93634		Zm00001eb398820	1.43	1.53	1.52
Zm00001eb257430	1.55558		Zm00001eb273170	1.44351		Zm00001eb026300	-1.44706		Zm00001eb225650	-1.26	-1.13	-1.45
Zm00001eb036920	1.27001		Zm00001eb283120	2.91035		Zm00001eb316610	2.98053		Zm00001eb242320	3.17	3.15	3.56
Zm00001eb328510	2.2806		Zm00001eb417510	2.62765		Zm00001eb108790	2.92303		Zm00001eb405220	1.8	1.85	1.71
Zm00001eb371040	1.21341		Zm00001eb030340	3.35899		Zm00001eb166870	2.06725		Zm00001eb156820	1.55	1.11	1.81
Zm00001eb253460	2.95222		Zm00001eb107970	1.7922		Zm00001eb315850	3.92438		Zm00001eb293170	-1.16	-1.09	-1.94
Zm00001eb299450	1.32917		Zm00001eb253740	2.43121		Zm00001eb121310	1.67987		Zm00001eb136650	2.59	2.78	3.21
Zm00001eb412920	1.67701		Zm00001eb403180	2.16721		Zm00001eb266760	3.56259		Zm00001eb044360	1.24	1.25	1.45
Zm00001eb241150	1.08907		Zm00001eb235330	2.24763		Zm00001eb403180	2.29372		Zm00001eb258100	1.17	1.24	1.43
Zm00001eb202130	-1.19185		Zm00001eb185370	-1.23377		Zm00001eb279120	2.00763		Zm00001eb126710	-1.24	-1	-2.24
Zm00001eb289190	1.11209		Zm00001eb075000	5.8249		Zm00001eb038530	2.83199		Zm00001eb246270	1.06	1.08	1.63
Zm00001eb288100	1.9458		Zm00001eb021720	2.53155		Zm00001eb053680	1.87226		Zm00001eb345580	3.05	2.73	3.26
Zm00001eb083620	2.23122		Zm00001eb255750	2.08295		Zm00001eb288720	2.32919		Zm00001eb188350	-1.2	-1.05	-1.45
Zm00001eb087930	-1.40443		Zm00001eb224740	2.26935		Zm00001eb154170	2.49769		Zm00001eb086570	1.58	1.23	1.38
Zm00001eb005680	2.28697		Zm00001eb349260	3.08664		Zm00001eb093630	1.92658		Zm00001eb121500	3.59	3.25	4.88
Zm00001eb346150	1.6384		Zm00001eb383860	2.09001		Zm00001eb260850	2.11765		Zm00001eb194070	1.71	1.44	2.31
Zm00001eb239700	2.29397		Zm00001eb313370	-1.17887		Zm00001eb238800	2.05879		Zm00001eb414840	2.7	2.17	3.32
Zm00001eb098940	3.54314		Zm00001eb057060	2.1281		Zm00001eb175810	2.06214		Zm00001eb127880	-1.36	-1.2	-1.85
Zm00001eb153490	-1.0584		Zm00001eb185450	1.70551		Zm00001eb078560	2.63129		Zm00001eb388590	1.17	1.06	1.34
Zm00001eb111620	2.87229		Zm00001eb420490	2.95313		Zm00001eb041710	2.37878		Zm00001eb342130	2.24	2.33	3.51
Zm00001eb282500	-1.43727		Zm00001eb103730	2.27365		Zm00001eb255590	-1.29419		Zm00001eb347550	2.1	2.2	2.62
Zm00001eb404580	2.10414		Zm00001eb299170	2.57922		Zm00001eb403560	-1.46427		Zm00001eb352710	2.43	2.04	2.57
Zm00001eb291480	1.34235		Zm00001eb371280	3.24978		Zm00001eb395260	3.43055		Zm00001eb153490	-1.06	-1.03	-1.42
Zm00001eb121680	-1.74574		Zm00001eb388270	2.02218		Zm00001eb145580	1.81862		Zm00001eb287860	1.61	1.7	2.57
Zm00001eb052540	1.24593		Zm00001eb249980	2.58702		Zm00001eb129840	-1.74807		Zm00001eb146550	-1.25	-1.16	-1.05
Zm00001eb242320	3.17177		Zm00001eb403200	2.80633		Zm00001eb199920	4.27664		Zm00001eb227440	-1.21	-1.09	-1.77
Zm00001eb307330	-1.27698		Zm00001eb104880	2.50764		Zm00001eb292450	-1.23062		Zm00001eb394750	-1.12	-1.1	-1.42
Zm00001eb375030	1.69019		Zm00001eb402150	2.53827		Zm00001eb330910	1.65385		Zm00001eb095700	-1.51	-1.26	-1.8
Zm00001eb140660	1.0633		Zm00001eb234350	3.32407		Zm00001eb137900	-1.29671		Zm00001eb147930	1.8	1.48	2.35
Zm00001eb040900	2.14934		Zm00001eb117260	3.36111		Zm00001eb306670	2.10397		Zm00001eb391410	3.33	3	3.46
Zm00001eb383560	3.0938		Zm00001eb039810	1.31241		Zm00001eb201220	1.28452		Zm00001eb123090	1.23	1.25	1.29
Zm00001eb397080	-1.34471		Zm00001eb378720	2.45986		Zm00001eb113580	8.03483		Zm00001eb165620	2	1.35	1.51
Zm00001eb315930	-1.19846		Zm00001eb298470	3.75834		Zm00001eb126830	1.58179		Zm00001eb111620	2.87	2.78	2.92
Zm00001eb069320	1.81441		Zm00001eb331330	2.87309		Zm00001eb395000	-1.24846		Zm00001eb143340	1.35	1.43	1.77
Zm00001eb111430	1.30186		Zm00001eb371830	-2.94191		Zm00001eb088770	3.62155		Zm00001eb349200	1.46	1.29	1.52
Zm00001eb320160	1.80286		Zm00001eb374580	-1.53605		Zm00001eb351490	2.15751		Zm00001eb049790	2.12	1.49	2.86
Zm00001eb156510	-1.14752		Zm00001eb266810	4.10568		Zm00001eb260420	3.90889		Zm00001eb306670	1.42	1.49	2.1
Zm00001eb166570	2.42327		Zm00001eb063060	-1.36872		Zm00001eb241100	5.31424		Zm00001eb027860	1.39	1.29	1.59
Zm00001eb434070	1.47939		Zm00001eb430940	-1.11647		Zm00001eb185450	1.80465		Zm00001eb171640	2.48	2.08	2.5
Zm00001eb402940	1.71646		Zm00001eb330010	2.76326		Zm00001eb421520	2.14939		Zm00001eb188750	-1.02	-1.09	-1.69
Zm00001eb035630	1.02886		Zm00001eb269820	4.69056		Zm00001eb224850	-1.40878		Zm00001eb049040	2.48	1.95	2.59
Zm00001eb317230	-1.03835		Zm00001eb010730	1.37794		Zm00001eb238570	1.83422		Zm00001eb047550	2.54	2.32	3.25
Zm00001eb119310	2.80962		Zm00001eb037040	7.68525		Zm00001eb047520	2.36432		Zm00001eb197960	2.33	2.25	2.96
Zm00001eb320190	1.69982		Zm00001eb314120	2.05444		Zm00001eb201140	-1.52327		Zm00001eb052890	7.13	6.2	6.38
Zm00001eb197960	2.32719		Zm00001eb047880	3.12492		Zm00001eb100000	4.11807		Zm00001eb428290	2.42	1.74	3.03
Zm00001eb119290	2.22907		Zm00001eb363140	2.68993		Zm00001eb134890	3.09561		Zm00001eb359930	3.3	2.6	2.59
Zm00001eb104930	1.18115		Zm00001eb211030	2.10637		Zm00001eb373380	2.45263		Zm00001eb328810	3.13	2.79	2.58
Zm00001eb234750	1.86373		Zm00001eb229600	3.43358		Zm00001eb188350	-1.45043		Zm00001eb083880	-1.14	-1.07	-1.32
Zm00001eb021140	2.18595		Zm00001eb406570	1.86918		Zm00001eb187030	3.0521		Zm00001eb245460	2.04	2.09	2.3
Zm00001eb320990	-1.42559		Zm00001eb035050	2.67232		Zm00001eb054940	-2.07778		Zm00001eb013160	4.04	3.72	5.2
Zm00001eb144260	1.20563		Zm00001eb108970	3.18481		Zm00001eb288350	3.42197		Zm00001eb386980	-1.08	-1	-1.29
Zm00001eb160730	1.43789		Zm00001eb256970	1.69268		Zm00001eb299050	2.06033		Zm00001eb277820	1.51	1.3	1.57
Zm00001eb044590	1.39873		Zm00001eb326000	2.52602		Zm00001eb334550	3.18875		Zm00001eb096400	2.67	2.03	3.23
Zm00001eb225830	1.97887		Zm00001eb060510	2.66616		Zm00001eb176420	2.81331		Zm00001eb209150	1.18	1.09	1.3
Zm00001eb264770	3.23869		Zm00001eb377500	3.41825		Zm00001eb322690	2.16726		Zm00001eb344520	1.5	1.44	1.58
Zm00001eb378470	2.21718		Zm00001eb414860	2.69756		Zm00001eb250690	2.76265		Zm00001eb125950	3.53	3.14	4.59
Zm00001eb315850	2.8658		Zm00001eb315130	1.74649		Zm00001eb269500	2.85358		Zm00001eb426920	1.33	1.17	1.81
Zm00001eb286960	2.10872		Zm00001eb351320	2.04576		Zm00001eb371630	2.12199		Zm00001eb379210	3.41	3.09	2.85
Zm00001eb423420	-1.02586		Zm00001eb324240	2.12001		Zm00001eb241880	2.25311		Zm00001eb068120	1.29	1.27	1.52
Zm00001eb070430	1.78421		Zm00001eb277300	2.11575		Zm00001eb312280	-1.62999		Zm00001eb119900	1.9	1.66	2.16
Zm00001eb135910	1.61595		Zm00001eb220900	3.10021		Zm00001eb341250	1.93742		Zm00001eb334200	1.47	1.18	1.67
Zm00001eb211240	1.93403		Zm00001eb431760	1.66991		Zm00001eb402010	2.79388		Zm00001eb019840	1.52	1.35	1.6
Zm00001eb252100	1.42263		Zm00001eb106690	2.12369		Zm00001eb400520	7.47005		Zm00001eb430510	-1.21	-1.07	-1.39
Zm00001eb218310	1.89567		Zm00001eb065630	3.15461		Zm00001eb047160	3.06816		Zm00001eb383720	1.41	1.08	1.59
Zm00001eb294560	1.74677		Zm00001eb119200	3.86976		Zm00001eb290690	2.90108		Zm00001eb137380	1.52	1.2	1.71
Zm00001eb217590	1.95352		Zm00001eb398460	2.61621		Zm00001eb075230	3.39014		Zm00001eb380880	2.65	2.56	3.39
Zm00001eb100900	1.89502		Zm00001eb270270	5.0306		Zm00001eb359110	2.67577		Zm00001eb164200	-1.33	-1.13	-2.19
Zm00001eb282430	1.42962		Zm00001eb118980	2.47983		Zm00001eb061430	-1.91643		Zm00001eb149750	-1.34	-1.09	-1.23
Zm00001eb000900	2.82609		Zm00001eb069210	-1.28204		Zm00001eb306290	1.31575		Zm00001eb147210	-1.17	-1.12	-1.34
Zm00001eb178780	1.41661		Zm00001eb103500	1.90968		Zm00001eb017630	3.98209		Zm00001eb294190	-1.38	-1.03	-1.27
Zm00001eb150820	1.19315		Zm00001eb192210	3.96696		Zm00001eb022710	2.10518		Zm00001eb325170	2.05	1.96	2.62
Zm00001eb048510	1.0412		Zm00001eb129020	1.92927		Zm00001eb409100	4.44949		Zm00001eb126760	1.44	1.27	1.42
Zm00001eb005850	1.45068		Zm00001eb031900	1.27417		Zm00001eb427060	1.35252		Zm00001eb394340	1.38	1.31	1.78
Zm00001eb161110	1.85328		Zm00001eb177880	2.00423		Zm00001eb255160	1.35495		Zm00001eb225480	1.44	1.31	1.61
Zm00001eb141350	-1.40566		Zm00001eb274880	1.76534		Zm00001eb122620	3.16386		Zm00001eb085830	-1.26	-1.01	-1.78
Zm00001eb245170	-1.45308		Zm00001eb295670	1.56128		Zm00001eb360570	4.85996		Zm00001eb251010	1.68	1.63	2.01
Zm00001eb277420	1.32139		Zm00001eb033080	2.60138		Zm00001eb414960	-1.31506		Zm00001eb335210	2.38	1.47	2.11
Zm00001eb394750	-1.12029		Zm00001eb421950	2.87399		Zm00001eb047080	3.28347		Zm00001eb388210	2.82	1.75	2.95
Zm00001eb274880	1.37308		Zm00001eb419870	3.81803		Zm00001eb293420	1.76542		Zm00001eb434220	1.2	1.12	1.13
Zm00001eb395490	-1.13284		Zm00001eb417220	1.62396		Zm00001eb349260	3.24455		Zm00001eb113200	2.01	1.52	2.95
Zm00001eb383670	1.43123		Zm00001eb299520	1.44058		Zm00001eb164650	2.1685		Zm00001eb046170	1.87	1.68	1.94
Zm00001eb338240	2.18197		Zm00001eb009640	1.67494		Zm00001eb323550	3.3157		Zm00001eb165040	1.76	1.44	2.38
Zm00001eb072910	1.5633		Zm00001eb227070	-1.6414		Zm00001eb336210	-1.30607		Zm00001eb331810	-4.12	-2.86	-3.53
Zm00001eb229600	2.6681		Zm00001eb362170	2.13795		Zm00001eb313500	2.42651		Zm00001eb121350	2.83	1.77	2.63
Zm00001eb001930	1.82787		Zm00001eb273390	2.65358		Zm00001eb044960	2.29377		Zm00001eb053700	2.03	1.92	1.88
Zm00001eb239500	4.71648		Zm00001eb225830	2.5332		Zm00001eb000450	1.9898		Zm00001eb366410	1.57	1.44	1.48
Zm00001eb418480	1.33293		Zm00001eb131000	1.62773		Zm00001eb213970	2.11357		Zm00001eb197740	-1.09	-1.06	-1.34
Zm00001eb395840	-1.11504		Zm00001eb130610	2.53931		Zm00001eb360360	3.3837		Zm00001eb323730	2.77	2.26	2.74
Zm00001eb328560	1.12945		Zm00001eb242390	2.21101		Zm00001eb403170	-1.54488		Zm00001eb245170	-1.45	-1.32	-1.79
Zm00001eb022150	-1.02188		Zm00001eb030000	3.71272		Zm00001eb401260	-1.47372		Zm00001eb250940	2.95	2.18	4.88
Zm00001eb155300	2.21532		Zm00001eb268400	3.02253		Zm00001eb057870	1.8992		Zm00001eb316050	-1.42	-1.4	-1.9
Zm00001eb049830	-1.04392		Zm00001eb035670	3.24648		Zm00001eb300950	2.71939		Zm00001eb249230	2.07	1.93	2.63
Zm00001eb213970	1.54233		Zm00001eb308860	1.85535		Zm00001eb346660	2.488		Zm00001eb250770	6.81	6.19	7.46
Zm00001eb046440	1.26835		Zm00001eb327160	2.05053		Zm00001eb253780	4.50431		Zm00001eb160210	1.56	1.32	1.83
Zm00001eb095970	4.70382		Zm00001eb392340	2.37748		Zm00001eb274090	-1.65061		Zm00001eb327130	-1.27	-1.2	-2.29
Zm00001eb366820	1.66268		Zm00001eb167090	2.51449		Zm00001eb294200	1.36634		Zm00001eb295370	-1.27	-1.24	-1.6
Zm00001eb366410	1.57499		Zm00001eb059240	2.78265		Zm00001eb091360	2.09762		Zm00001eb348500	1.6	1.32	1.65
Zm00001eb266220	-1.56092		Zm00001eb104930	1.50695		Zm00001eb121880	-1.31861		Zm00001eb299370	2.19	1.8	4.16
Zm00001eb288440	1.27428		Zm00001eb119850	2.95578		Zm00001eb434030	2.60694		Zm00001eb091810	6.42	6.09	6.38
Zm00001eb029490	-1.27703		Zm00001eb098080	3.50783		Zm00001eb005860	2.19348		Zm00001eb029440	5.42	5.21	6.75
Zm00001eb250770	6.80976		Zm00001eb314090	2.28715		Zm00001eb132840	1.98579		Zm00001eb395150	-1.29	-1.07	-1.34
Zm00001eb306350	1.62014		Zm00001eb177240	2.05487		Zm00001eb324240	2.24426		Zm00001eb269920	2.32	1.43	1.86
Zm00001eb344520	1.49803		Zm00001eb134020	1.83764		Zm00001eb040790	2.52542		Zm00001eb268320	1.78	1.28	1.51
Zm00001eb044360	1.2421		Zm00001eb325680	2.682		Zm00001eb119390	4.14498		Zm00001eb138310	1.2	1.15	1.23
Zm00001eb195080	1.94288		Zm00001eb346330	-3.47761		Zm00001eb035860	3.02508		Zm00001eb180880	2.09	1.25	2.16
Zm00001eb241100	3.87551		Zm00001eb324270	1.16716		Zm00001eb047550	3.25157		Zm00001eb087380	1.7	1.47	3
Zm00001eb250800	2.71417		Zm00001eb412980	-4.08287		Zm00001eb325790	2.50187		Zm00001eb312350	-1.53	-1.28	-1.37
Zm00001eb137410	1.27601		Zm00001eb197810	2.44597		Zm00001eb351260	2.19645		Zm00001eb355660	1.7	1.37	2.22
Zm00001eb270270	3.90249		Zm00001eb319800	2.76496		Zm00001eb250120	3.09265		Zm00001eb405420	-1.26	-1.17	-1.33
Zm00001eb298150	1.61051		Zm00001eb251210	1.81294		Zm00001eb333210	-1.08112		Zm00001eb378470	2.22	1.95	2.74
Zm00001eb220900	2.39666		Zm00001eb288790	2.13856		Zm00001eb401490	3.21299		Zm00001eb068000	1.89	1.19	1.88
Zm00001eb167190	2.48805		Zm00001eb329580	1.85989		Zm00001eb328100	2.64003		Zm00001eb389880	5	4.17	4.63
Zm00001eb363870	1.60681		Zm00001eb413850	1.87781		Zm00001eb066730	-2.05747		Zm00001eb317310	-1.55	-1.08	-2.45
Zm00001eb033320	-1.2842		Zm00001eb158210	2.31402		Zm00001eb187690	-1.39798		Zm00001eb087930	-1.4	-1.2	-1.7
Zm00001eb275560	-1.99752		Zm00001eb427790	2.2869		Zm00001eb441830	1.98154		Zm00001eb152990	-1.29	-1.07	-1.14
Zm00001eb391700	1.14194		Zm00001eb072360	1.35847		Zm00001eb146160	2.25011		Zm00001eb358860	1.78	1.61	2.63
Zm00001eb280930	2.49503		Zm00001eb307550	2.21162		Zm00001eb171200	3.20493		Zm00001eb255170	1.79	1.59	2.07
Zm00001eb251340	2.14316		Zm00001eb223300	2.42076		Zm00001eb148280	1.70793		Zm00001eb015870	6.07	5.64	7.24
Zm00001eb171490	2.37153		Zm00001eb043100	1.75837		Zm00001eb293800	-1.46837		Zm00001eb290460	-1.13	-1.01	-1.48
Zm00001eb331770	1.12749		Zm00001eb199920	3.95808		Zm00001eb304010	2.95119		Zm00001eb018130	7.49	5.49	6.02
Zm00001eb182470	2.93783		Zm00001eb227380	1.83677		Zm00001eb076190	2.39508
Zm00001eb038880	1.87222		Zm00001eb024960	2.38887		Zm00001eb023280	3.10687
Zm00001eb010360	1.39276		Zm00001eb328510	2.8568		Zm00001eb253720	3.08168
Zm00001eb194700	1.6904		Zm00001eb316660	2.03895		Zm00001eb333290	2.10225
Zm00001eb328420	-1.03676		Zm00001eb359250	6.00955		Zm00001eb067460	-1.19335
Zm00001eb142940	-1.06863		Zm00001eb206020	2.4168		Zm00001eb424670	1.83482
Zm00001eb089670	1.58083		Zm00001eb113580	7.43443		Zm00001eb055550	-1.31302
Zm00001eb038780	1.50392		Zm00001eb062570	6.57343		Zm00001eb428680	2.12107
Zm00001eb194190	1.55724		Zm00001eb150620	2.86497		Zm00001eb153490	-1.42331
Zm00001eb068040	1.32206		Zm00001eb033910	2.076		Zm00001eb226480	-2.16982
Zm00001eb244460	4.61679		Zm00001eb001280	3.81225		Zm00001eb212160	-1.46623
Zm00001eb299200	1.63148		Zm00001eb384710	3.08123		Zm00001eb267050	1.65404
Zm00001eb145320	-1.01271		Zm00001eb024020	3.20319		Zm00001eb160670	4.30506
Zm00001eb230250	2.24286		Zm00001eb434070	1.86712		Zm00001eb066960	1.53211
Zm00001eb212010	1.35532		Zm00001eb291480	1.68835		Zm00001eb169330	2.44679
Zm00001eb198220	-1.20656		Zm00001eb031190	2.08864		Zm00001eb313850	1.52174
Zm00001eb186900	1.26442		Zm00001eb193290	3.26965		Zm00001eb252300	-1.33544
Zm00001eb030100	2.66571		Zm00001eb366560	-1.42533		Zm00001eb165180	3.37308
Zm00001eb124290	1.06926		Zm00001eb005460	1.28922		Zm00001eb125930	2.55166
Zm00001eb128880	1.39992		Zm00001eb354960	4.6884		Zm00001eb366560	-1.54004
Zm00001eb125560	2.46131		Zm00001eb194020	3.60208		Zm00001eb404650	2.88272
Zm00001eb196910	5.96097		Zm00001eb167820	1.50687		Zm00001eb058940	1.66741
Zm00001eb042280	-1.25103		Zm00001eb119480	-1.19827		Zm00001eb194700	2.30845
Zm00001eb406410	1.07075		Zm00001eb080230	3.36604		Zm00001eb314120	2.15186
Zm00001eb244010	1.62001		Zm00001eb175030	2.88394		Zm00001eb432720	2.09027
Zm00001eb255170	1.78812		Zm00001eb248930	2.62286		Zm00001eb013160	5.20458
Zm00001eb141160	1.99329		Zm00001eb121890	3.56008		Zm00001eb121350	2.62771
Zm00001eb150740	1.17496		Zm00001eb427600	2.25085		Zm00001eb142620	1.31403
Zm00001eb177190	2.46944		Zm00001eb152670	2.06099		Zm00001eb296310	-1.60072
Zm00001eb254190	1.14429		Zm00001eb332160	2.21252		Zm00001eb342080	-1.58537
Zm00001eb314120	1.56195		Zm00001eb333330	2.12003		Zm00001eb117260	3.51126
Zm00001eb393680	3.18183		Zm00001eb368050	4.77131		Zm00001eb224270	2.9031
Zm00001eb434220	1.2028		Zm00001eb256380	2.21922		Zm00001eb282060	5.44193
Zm00001eb394710	2.41569		Zm00001eb390480	1.65		Zm00001eb008150	2.64706
Zm00001eb369890	1.44137		Zm00001eb012080	2.78476		Zm00001eb322610	-1.2084
Zm00001eb316120	1.89821		Zm00001eb336930	1.58541		Zm00001eb288020	2.12877
Zm00001eb405140	2.98558		Zm00001eb393050	3.8639		Zm00001eb413520	2.80117
Zm00001eb100650	4.50491		Zm00001eb004550	2.04981		Zm00001eb386030	-1.24686
Zm00001eb380420	-1.16037		Zm00001eb042410	2.27553		Zm00001eb201060	-1.29155
Zm00001eb165290	4.28542		Zm00001eb114960	3.31022		Zm00001eb081200	1.49212
Zm00001eb393180	1.10887		Zm00001eb196900	2.56931		Zm00001eb269440	2.16894
Zm00001eb141310	2.23285		Zm00001eb053630	1.72552		Zm00001eb149130	-1.46064
Zm00001eb165180	2.44444		Zm00001eb210220	-1.61875		Zm00001eb397670	2.10876
Zm00001eb016330	-1.2132		Zm00001eb409690	2.07104		Zm00001eb090990	-1.30405
Zm00001eb246270	1.06358		Zm00001eb037940	3.87816		Zm00001eb318570	2.82826
Zm00001eb325040	-1.3219		Zm00001eb073310	4.96669		Zm00001eb206360	2.42423
Zm00001eb236850	1.08282		Zm00001eb179910	-1.76318		Zm00001eb427760	-1.90443
Zm00001eb181400	2.07949		Zm00001eb024490	1.59131		Zm00001eb358450	-1.20301
[truncated: 3,477 more rows]
