# Supplementary material for: Transcriptional Analysis of a Tripartite Interaction Between Maize (Zea mays, L.) Roots Inoculated with the Pathogenic Fungus Fusarium verticillioides and Its Bacterial Control Agent Bacillus cereus sensu lato Strain B25
Source: Plants (Basel). 2025 Dec 1;14(23):3661. doi: 10.3390/plants14233661 (PMC12693999; doi:10.3390/plants14233661)
Supplement: Supplementary file 1 [file plants-14-03661-s001.zip › Supplementary Table 6.xlsx]

## Sheet: Supplementary Table 6
Supplementary Table 6. Integration of B73 RefGen_v4 and RefGen_v5 annotations.
Summary of results
Interaction	Zm-DEGs	Zm-UP	Ort_Ath-UP	Zm-DOWN	Ort_Ath-DOWN	UP_Ort_Ath_%	DOWN_Ort_Ath_%	NRGIs_UP	NRGIs_DOWN
Zm-Fv/Zm-B25/Zm-B25-Fv	1948	1853	1578	95	73	95.5784	4.42156	122	73
Zm-Fv/Zm-B25	1717	1501	1315	216	192	87.2595	12.7405	1100	187
Zm-Fv	1513	541	473	972	890	34.7029	65.2971	445	809
Zm-B25	653	522	457	131	110	80.5996	19.4004	432	109
Zm-B25-Fv/Zm-Fv	295	181	162	114	103	61.1321	38.8679	148	98
Zm-B25-Fv	78	34	31	44	38	44.9275	55.0725	31	38
Zm-B25-Fv/Zm-B25	13	9	8	4	3	72.7273	27.2727	8	3
TOTAL	6217	4641	4024	1576	1409	476.927	223.073	2286	1317
NRGI= non redundant gene identifier
Zm-B25-Fv
gene_model_v5	canonical_transcript_name	Zm-B25-Fv_fold_change	gene_model_v4	peptideName_v4	chr	gm_start	gm_end	Phytozome_defline	Pfam	Pfam_desc	Interpro	Interpro_desc	GO	GO_desc	Ort_Ath	arabi-defline	Ort_Osa	rice-defline
Zm00001eb282040	Zm00001eb282040_T001	4.36754	Zm00001d037513	Zm00001d037513_P001	chr6	134533203	134534552	Cupin domain (Cupin_2)	PF00190	Cupin	IPR006045	Cupin 1	{GO:0005618,GO:0045735,GO:0030145,GO:0031012,GO:0048046,GO:0016021}	{"cell wall","nutrient reservoir activity","manganese ion binding","extracellular matrix",apoplast,"integral component of membrane"}	AT5G20630	germin 3	LOC_Os08g35760.1	Cupin domain containing protein, expressed
Zm00001eb165290	Zm00001eb165290_T001	4.28542			chr4	3410021	3410399
Zm00001eb339590	Zm00001eb339590_T001	3.86861	Zm00001d009037	Zm00001d009037_P001	chr8	30829811	30836478	Molybdate-transporting ATPase // Iron-chelate-transporting ATPase	PF14510	ABC-transporter N-terminal	IPR029481	ABC-transporter N-terminal domain	{GO:0005524,GO:0055085,GO:0140359,GO:0016887,GO:0005524,GO:0016021,GO:0016020}	{"ATP biing","transmembrane transport","ABC-type transporter activity","ATPase activity","ATP biing","integral component of membrane",membrane}	AT1G66950	pleiotropic drug resistance 11	LOC_Os11g37700.1	pleiotropic drug resistance protein, putative, expressed
Zm00001eb393680	Zm00001eb393680_T001	3.18183	Zm00001d047358	Zm00001d047358_P001	chr9	131152014	131153679	Peroxidase / Lactoperoxidase	PF00141	Peroxidase	IPR002016	Haem peroxidase	{GO:0055114,GO:0046872,GO:0098869,GO:0016021,GO:0004601,GO:0009505,GO:0020037,GO:0006979,GO:0020037,GO:0009506,GO:0006979,GO:0005576,GO:0004601,GO:0042744}	{"oxidation-reduction process","metal ion binding","cellular oxidant detoxification","integral component of membrane","peroxidase activity","plant-type cell wall","heme binding","response to oxidative stress","heme binding",plasmodesma,"response to oxidative stress","extracellular region","peroxidase activity","hydrogen peroxide catabolic process"}	AT5G42180	Peroxidase superfamily protein	LOC_Os10g39160.1	peroxidase precursor, putative, expressed
Zm00001eb249860	Zm00001eb249860_T001	2.83484	Zm00001d017516	Zm00001d017516_P001	chr5	197451938	197454933	COFILIN-RELATED // ACTIN-DEPOLYMERIZING FACTOR 10-RELATED	PF00241	Cofilin/tropomyosin-type actin-biing protein	IPR002108	Actin-depolymerising factor homology domain	{GO:0016021,GO:0005737,GO:0044877,GO:0015629,GO:0003779,GO:0030042,GO:0003779}	{"integral component of membrane",cytoplasm,"protein-containing complex biing","actin cytoskeleton","actin biing","actin filament depolymerization","actin biing"}	AT4G25590	actin depolymerizing factor 7	LOC_Os02g44470.1	actin-depolymerizing factor, putative, expressed
Zm00001eb111870		2.78305			chr2	224730814	224733849
Zm00001eb153350	Zm00001eb153350_T001	2.51923	Zm00001d043478	Zm00001d043478_P001	chr3	203538248	203539898	Non-specific serine/threonine protein kinase / Threonine-specific protein kinase	PF12799	Leucine Rich repeats (2 copies)	IPR025875	Leucine rich repeat 4	{GO:0016301,GO:0016021,GO:0006464,GO:0016310,GO:0016773,GO:0005515,GO:0140096}	{"kinase activity","integral component of membrane","cellular protein modification process",phosphorylation,"phosphotransferase activity, alcohol group as acceptor","protein biing","catalytic activity, acting on a protein"}	AT4G18760	receptor like protein 51	LOC_Os01g54630.1	leucine rich repeat family protein, putative, expressed
Zm00001eb133410	Zm00001eb133410_T001	2.27353	Zm00001d041104	Zm00001d041104_P001	chr3	98686692	98694868	TNP1/EN/SPM transposase (Transposase_23)	PF03004	Plant transposase (Ptta/En/Spm family)	IPR004252	Probable transposase, Ptta/En/Spm, plant	{GO:0010309,GO:0055114}	{"acireductone dioxygenase [iron(II)-requiring] activity","oxidation-reduction process"}	AT1G40087	Plant transposase (Ptta/En/Spm family)	LOC_Os08g28010.1	expressed protein
Zm00001eb127370	Zm00001eb127370_T001	2.23929	Zm00001d040249	Zm00001d040249_P001	chr3	34303349	34304369	Pollen allergen (Pollen_allerg_1) // Rare lipoprotein A (RlpA)-like double-psi beta-barrel (DPBB_1)	PF01357	Pollen allergen	IPR007117	Expansin, cellulose-biing-like domain	{GO:0016020,GO:0005618,GO:0043231,GO:0005576,GO:0009664,GO:0006355}	{membrane,"cell wall","intracellular membrane-boued organelle","extracellular region","plant-type cell wall organization","regulation of transcription, DNA-templated"}	AT4G01630	expansin A17	LOC_Os01g14660.1	expansin precursor, putative, expressed
Zm00001eb009380	Zm00001eb009380_T001	2.21974	Zm00001d028286	Zm00001d028286_P001	chr1	28970613	28973071	Non-specific serine/threonine protein kinase / Threonine-specific protein kinase	PF01476	LysM domain	IPR018392	LysM domain	{GO:0005524,GO:0004672,GO:0016021,GO:0005886,GO:0006468,GO:0004672,GO:0004672,GO:0006468,GO:0005886,GO:0016021,GO:0005524,GO:0018212}	{"ATP biing ","protein kinase activity ","integral component of membrane ","plasma membrane ","protein phosphorylation","protein kinase activity","protein kinase activity","protein phosphorylation","plasma membrane","integral component of membrane","ATP biing","peptidyl-tyrosine modification"}	AT2G33580	Protein kinase superfamily protein	LOC_Os03g13080.1	LYK, putative, expressed
Zm00001eb371160	Zm00001eb371160_T001	2.15169	Zm00001d012766	Zm00001d012766_P001	chr8	181604609	181606322	Pectinesterase / Pectin methylesterase	PF01095	Pectinesterase	IPR000070	Pectinesterase, catalytic	{GO:0042545,GO:0045490,GO:0030599,GO:0005618,GO:0042545,GO:0030599,GO:0045330,GO:0045490,GO:0030599,GO:0016021,GO:0016829}	{"cell wall modification","pectin catabolic process","pectinesterase activity","cell wall","cell wall modification","pectinesterase activity","aspartyl esterase activity","pectin catabolic process","pectinesterase activity","integral component of membrane","lyase activity"}	AT5G19730	Pectin lyase-like superfamily protein	LOC_Os01g53990.1	pectinesterase, putative, expressed
Zm00001eb426640	Zm00001eb426640_T002	2.151	Zm00001d025861	Zm00001d025861_P001	chr10	133164716	133167805	No apical meristem (NAM) protein (NAM)	PF02365	No apical meristem (NAM) protein	IPR003441	NAC domain	{GO:0003677,GO:0003677,GO:0003677,GO:0006355,GO:0006355,GO:0006355,GO:0003677,GO:0006355}	{"DNA biing","DNA biing","DNA biing","regulation of transcription, DNA-templated","regulation of transcription, DNA-templated","regulation of transcription, DNA-templated","DNA biing","regulation of transcription, DNA-templated"}	AT4G28530	NAC domain containing protein 74	LOC_Os04g43560.1	no apical meristem protein, putative, expressed
Zm00001eb024910	Zm00001eb024910_T001	2.14677	Zm00001d030095	Zm00001d030095_P001	chr1	104575766	104579794	MYOSIN HEAVY CHAIN-RELATED // SUBFAMILY NOT NAMED					{GO:0007131,GO:0007131}	{"reciprocal meiotic recombination","reciprocal meiotic recombination "}	AT5G16730	Plant protein of unknown function (DUF827)	LOC_Os10g42640.1	expressed protein
Zm00001eb244890	Zm00001eb244890_T003	2.06832	Zm00001d016933	Zm00001d016933_P001	chr5	179639840	179644205								AT5G64550	loricrin-related	LOC_Os02g36590.3	CPuORF19 - conserved peptide uORF-containing transcript, expressed
Zm00001eb333050	Zm00001eb333050_T001	1.85113	Zm00001d008273	Zm00001d008273_P001	chr8	3795957	3800076	Alpha-glucosidase / Maltase-glucoamylase	PF01055	Glycosyl hydrolases family 31	IPR000322	Glycoside hydrolase family 31	{GO:0005975,GO:0004553,GO:0030246,GO:0004553,GO:0004553,GO:0005975,GO:0005975,GO:0044237,GO:0044237,GO:0030246,GO:0004553,GO:0005975}	{"carbohydrate metabolic process","hydrolase activity, hydrolyzing O-glycosyl compous","carbohydrate biing","hydrolase activity, hydrolyzing O-glycosyl compous","hydrolase activity, hydrolyzing O-glycosyl compous","carbohydrate metabolic process","carbohydrate metabolic process","cellular metabolic process","cellular metabolic process","carbohydrate biing","hydrolase activity, hydrolyzing O-glyco…	AT3G45940	Glycosyl hydrolases family 31 protein	LOC_Os01g16310.1	glycosyl hydrolase, family 31, putative, expressed
Zm00001eb342750	Zm00001eb342750_T001	1.70994	Zm00001d009454	Zm00001d009454_P001	chr8	65486899	65487612	ATP citrate synthase / Citric cleavage enzyme							AT3G06650	ATP-citrate lyase B-1	LOC_Os01g19450.1	ATP-citrate synthase subunit 1, putative, expressed
Zm00001eb415440	Zm00001eb415440_T001	1.68154	Zm00001d024515	Zm00001d024515_P001	chr10	77409787	77411884	Iolin-2-one monooxygenase / CYP71C2	PF00067	Cytochrome P450	IPR001128	Cytochrome P450	{GO:0020037,GO:0005506,GO:0016705,GO:0005506,GO:0004497,GO:0020037,GO:0055114,GO:0016705,GO:0016021}	{"heme biing","iron ion biing","oxidoreductase activity, acting on paired donors, with incorporation or reduction of molecular oxygen","iron ion biing","monooxygenase activity","heme biing","oxidation-reduction process","oxidoreductase activity, acting on paired donors, with incorporation or reduction of molecular oxygen","integral component of membrane"}	AT3G48280	cytochrome P450, family 71, subfamily A, polypeptide 25	LOC_Os08g01510.1	cytochrome P450, putative, expressed
Zm00001eb311630	Zm00001eb311630_T001	1.5896	Zm00001d020340	Zm00001d020340_P001	chr7	108939968	108942491	4'-methoxyisoflavone 2'-hydroxylase / Isoflavone 2'-monooxygenase // Isoflavone 2'-hydroxylase / Isoflavone 2'-monooxygenase	PF00067	Cytochrome P450	IPR001128	Cytochrome P450	{GO:0004497,GO:0020037,GO:0005506,GO:0016705,GO:0055114,GO:0005506,GO:0009820,GO:0020037,GO:0016705,GO:0016705,GO:0005506,GO:0005506,GO:0055114,GO:0098542,GO:0004497,GO:0020037,GO:0098542,GO:0009699,GO:0016021,GO:0020037,GO:0004497,GO:0016021,GO:0016021,GO:0016705,GO:0005506,GO:0016705,GO:0090305,GO:0008408,GO:0090305,GO:0020037,GO:0055114,GO:0020037,GO:0009699,GO:0016705,GO:0005506,GO:0008408}	{"monooxygenase activity","heme biing","iron ion biing","oxidoreductase activity, acting on paired donors, with incorporation or reduction of molecular oxygen","oxidation-reduction process","iron ion biing","alkaloid metabolic process","heme biing","oxidoreductase activity, acting on paired donors, with incorporation or reduction of molecular oxygen","oxidoreductase activity, acting on paired don…	AT4G37370	cytochrome P450, family 81, subfamily D, polypeptide 8	LOC_Os02g30080.1	cytochrome P450, putative, expressed
Zm00001eb001120	Zm00001eb001120_T001	1.58788	Zm00001d027361	Zm00001d027361_P001	chr1	3732742	3735652	Phloem protein 2 (PP2)	PF14299	Phloem protein 2	IPR025886	Phloem protein 2-like	{GO:0070043,GO:0070476,GO:0005829}	{"rRNA (guanine-N7-)-methyltransferase activity","rRNA (guanine-N7)-methylation",cytosol}	AT3G61060	phloem protein 2-A13	LOC_Os03g02550.1	OsFBX76 - F-box domain containing protein, expressed
Zm00001eb016250	Zm00001eb016250_T001	1.54001	Zm00001d029087	Zm00001d029087_P001	chr1	56884604	56891620	Sucrose synthase / Uridine diphosphoglucose-fructose glucosyltransferase	PF00862	Sucrose synthase	IPR000368	Sucrose synthase	{GO:0009414,GO:0016157,GO:0016157,GO:0005985,GO:0010431,GO:0005985,GO:0005982,GO:0016157,GO:0010555,GO:0016021,GO:0005985}	{"response to water deprivation","sucrose synthase activity ","sucrose synthase activity","sucrose metabolic process ","seed maturation","sucrose metabolic process","starch metabolic process","sucrose synthase activity","response to mannitol","integral component of membrane","sucrose metabolic process"}	AT5G20830	sucrose synthase 1	LOC_Os03g22120.3	sucrose synthase, putative, expressed
Zm00001eb038780	Zm00001eb038780_T001	1.50392	Zm00001d031878	Zm00001d031878_P001	chr1	207004211	207005368						{GO:0042834,GO:0030428,GO:0005887,GO:0032506}	{"peptidoglycan biing","cell septum","integral component of plasma membrane","cytokinetic process"}			LOC_Os05g13830.1	TsetseEP precursor, putative, expressed
Zm00001eb016290	Zm00001eb016290_T001	1.48453	Zm00001d029091	Zm00001d029091_P001	chr1	56912969	56920235	Sucrose synthase / Uridine diphosphoglucose-fructose glucosyltransferase	PF00534	Glycosyl transferases group 1	IPR001296	Glycosyl transferase, family 1	{GO:0005985,GO:0005985,GO:0009414,GO:0016157,GO:0016157,GO:0005985,GO:0005982,GO:0016157,GO:0010555,GO:0010431,GO:0016021}	{"sucrose metabolic process","sucrose metabolic process ","response to water deprivation","sucrose synthase activity ","sucrose synthase activity","sucrose metabolic process","starch metabolic process","sucrose synthase activity","response to mannitol","seed maturation","integral component of membrane"}	AT4G02280	sucrose synthase 3	LOC_Os03g22120.3	sucrose synthase, putative, expressed
Zm00001eb072230	Zm00001eb072230_T001	1.43978	Zm00001d002479	Zm00001d002479_P001	chr2	13852411	13853372	(S)-norcoclaurine synthase / (S)-norlaudanosoline synthase	PF00407	Pathogenesis-related protein Bet v I family	IPR000916	Bet v I/Major latex protein	{GO:0043086,GO:0005737,GO:0004864,GO:0038023,GO:0080163,GO:0012505,GO:0015297,GO:0005460,GO:0005459,GO:0072334,GO:0015786,GO:0006952,GO:0006952,GO:0005634,GO:0009738,GO:0010427}	{"negative regulation of catalytic activity",cytoplasm,"protein phosphatase inhibitor activity","signaling receptor activity","regulation of protein serine/threonine phosphatase activity","eomembrane system","antiporter activity","UDP-glucose transmembrane transporter activity","UDP-galactose transmembrane transporter activity","UDP-galactose transmembrane transport","UDP-glucose transmembrane tr…	AT5G45860	PYR1-like 11	LOC_Os04g50710.1	pathogenesis-related Bet v I family protein, putative, expressed
Zm00001eb383670	Zm00001eb383670_T002	1.43123	Zm00001d046169	Zm00001d046169_P001	chr9	70894017	70895307	COPPER TRANSPORT PROTEIN ATOX1-RELATED // SUBFAMILY NOT NAMED	PF00403	Heavy-metal-associated domain	IPR006121	Heavy metal-associated domain, HMA	{GO:0046872,GO:0030001,GO:0030001,GO:0046872,GO:0046872,GO:0046872}	{"metal ion biing","metal ion transport","metal ion transport","metal ion biing","metal ion biing","metal ion biing"}	AT1G06330	Heavy metal transport/detoxification superfamily protein	LOC_Os06g35060.1	heavy metal-associated domain containing protein, expressed
Zm00001eb433230	Zm00001eb433230_T001	1.42892	Zm00001d026562	Zm00001d026562_P001	chr10	149588656	149592451						{GO:0016021}	{"integral component of membrane"}	AT1G04985		LOC_Os04g57330.1	expressed protein
Zm00001eb072430	Zm00001eb072430_T001	1.41011	Zm00001d002496	Zm00001d002496_P001	chr2	14262485	14264316	COPPER TRANSPORT PROTEIN ATOX1-RELATED // SUBFAMILY NOT NAMED	PF00403	Heavy-metal-associated domain	IPR006121	Heavy metal-associated domain, HMA	{GO:0046872,GO:0030001,GO:0046872,GO:0030001,GO:0046872,GO:0046872}	{"metal ion biing","metal ion transport","metal ion biing","metal ion transport","metal ion biing","metal ion biing"}	AT1G29000	Heavy metal transport/detoxification superfamily protein	LOC_Os04g50020.1	heavy-metal-associated domain-containing protein, putative, expressed
Zm00001eb259950	Zm00001eb259950_T001	1.40266	Zm00001d034977	Zm00001d034977_P001	chr6	5904344	5905733	Late embryogenesis abuant protein (LEA_2)	PF03168	Late embryogenesis abuant protein	IPR004864	Late embryogenesis abuant protein, LEA_2 subgroup	{GO:0046658,GO:0016021,GO:0009506,GO:0098542}	{"anchored component of plasma membrane","integral component of membrane",plasmodesma,"defense response to other organism"}	AT3G44220	Late embryogenesis abuant (LEA) hydroxyproline-rich glycoprotein family	LOC_Os08g01220.1	harpin-iuced protein 1 domain containing protein, expressed
Zm00001eb076550	Zm00001eb076550_T001	1.33095	Zm00001d002940	Zm00001d002940_P001	chr2	27760910	27766381	1-phosphatidylinositol-3-phosphate 5-kinase / Type III PIP kinase	PF01504	Phosphatidylinositol-4-phosphate 5-Kinase	IPR002498	Phosphatidylinositol-4-phosphate 5-kinase, core	{GO:0000285,GO:0000976,GO:0016307,GO:0005634,GO:0003700,GO:0005524,GO:0010008,GO:0016310,GO:0005524,GO:0010008,GO:0046854,GO:0000285,GO:0006355,GO:0046488,GO:0016307,GO:0016301,GO:0005524,GO:0046854}	{"1-phosphatidylinositol-3-phosphate 5-kinase activity ","transcription cis-regulatory region biing ","phosphatidylinositol phosphate kinase activity ","nucleus ","DNA-biing transcription factor activity ","ATP biing","eosome membrane ",phosphorylation,"ATP biing ","eosome membrane","phosphatidylinositol phosphate biosynthetic process ","1-phosphatidylinositol-3-phosphate 5-kinase activity","regu…	AT3G14270	phosphatidylinositol-4-phosphate 5-kinase family protein	LOC_Os08g01390.1	phosphatidylinositol-4-phosphate 5-Kinase, putative, expressed
Zm00001eb186880	Zm00001eb186880_T001	1.20573	Zm00001d051399	Zm00001d051399_P001	chr4	158919740	158925597	Non-specific protein-tyrosine kinase / Cytoplasmic protein tyrosine kinase // Non-specific serine/threonine protein kinase / Threonine-specific protein kinase	PF07714	Protein tyrosine kinase	IPR001245	Serine-threonine/tyrosine-protein kinase, catalytic domain	{GO:0006468,GO:0004672,GO:0005524,GO:0004842,GO:0004672,GO:0005524,GO:0006468,GO:0004672,GO:0016567}	{"protein phosphorylation","protein kinase activity","ATP biing","ubiquitin-protein transferase activity","protein kinase activity ","ATP biing ","protein phosphorylation","protein kinase activity","protein ubiquitination"}	AT3G49060	U-box domain-containing protein kinase family protein	LOC_Os02g44610.1	protein kinase, putative, expressed
Zm00001eb331770	Zm00001eb331770_T001	1.12749	Zm00001d022602	Zm00001d022602_P001	chr7	184288826	184291879								AT5G66090		LOC_Os09g36990.1	expressed protein
Zm00001eb130130	Zm00001eb130130_T004	1.08731	Zm00001d040606	Zm00001d040606_P001	chr3	53634745	53639498	KELCH REPEAT DOMAIN // SUBFAMILY NOT NAMED	PF13415	Galactose oxidase, central domain					AT1G74150	Galactose oxidase/kelch repeat superfamily protein	LOC_Os01g19480.1	kelch motif family protein, putative, expressed
Zm00001eb370790	Zm00001eb370790_T001	1.0697	Zm00001d012728	Zm00001d012728_P001	chr8	180644739	180649811	Non-specific serine/threonine protein kinase / Threonine-specific protein kinase	PF07223	UBA-like domain (DUF1421)	IPR010820	UBA-like domain DUF1421	{GO:0016301,GO:0016301,GO:0016310,GO:0016310}	{"kinase activity","kinase activity",phosphorylation,phosphorylation}	AT4G28300	Protein of unknown function (DUF1421)	LOC_Os01g55050.1	protein of unknown function DUF1421 domain containing protein, expressed
Zm00001eb191080	Zm00001eb191080_T001	1.05287	Zm00001d051885	Zm00001d051885_P001	chr4	175641243	175643362	RNA helicase					{GO:0043231,GO:0043231,GO:0043231}	{"intracellular membrane-boued organelle","intracellular membrane-boued organelle","intracellular membrane-boued organelle"}	AT4G25630	fibrillarin 2	LOC_Os02g57590.1	rRNA 2-O-methyltransferase fibrillarin 2, putative, expressed
Zm00001eb229260	Zm00001eb229260_T001	1.04489	Zm00001d014919	Zm00001d014919_P001	chr5	68408588	68410032	Glycerate dehydrogenase / Hydroxypyruvate reductase	PF03931	Skp1 family, tetramerisation domain	IPR016073	SKP1 component, POZ domain	{GO:0005737,GO:0016567,GO:0016874,GO:0010498,GO:0016310,GO:0016301,GO:0006511,GO:0005634,GO:0097602,GO:0006511}	{cytoplasm,"protein ubiquitination","ligase activity","proteasomal protein catabolic process",phosphorylation,"kinase activity","ubiquitin-depeent protein catabolic process",nucleus,"cullin family protein biing","ubiquitin-depeent protein catabolic process"}	AT1G68010	hydroxypyruvate reductase	LOC_Os02g01150.2	erythronate-4-phosphate dehydrogenase domain containing protein, expressed
Zm00001eb101530	Zm00001eb101530_T002	-1.0079	Zm00001d005981	Zm00001d005981_P001	chr2	194125843	194130613	Polygalacturonate 4-alpha-galacturonosyltransferase	PF01501	Glycosyl transferase family 8	IPR002495	Glycosyl transferase, family 8	{GO:0005634,GO:0003677,GO:0044030,GO:0008094,GO:0047262,GO:0071555,GO:0047262,GO:0044030,GO:0016021,GO:0000139,GO:0016021,GO:0045489,GO:0003677,GO:0008094,GO:0016757,GO:0000139,GO:0071555,GO:0045489,GO:0045489,GO:0000139,GO:0047262,GO:0005634,GO:0016757,GO:0071555}	{nucleus,"DNA biing","regulation of DNA methylation","ATPase, acting on DNA","polygalacturonate 4-alpha-galacturonosyltransferase activity","cell wall organization","polygalacturonate 4-alpha-galacturonosyltransferase activity ","regulation of DNA methylation","integral component of membrane","Golgi membrane","integral component of membrane","pectin biosynthetic process","DNA biing","ATPase, acti…	AT2G46480	galacturonosyltransferase 2	LOC_Os09g30280.1	glycosyl transferase 8 domain containing protein, putative, expressed
Zm00001eb395630	Zm00001eb395630_T001	-1.00853	Zm00001d047587	Zm00001d047587_P001	chr9	139929230	139934667	Glucose-6-phosphate dehydrogenase (NADP(+)) / GPD	PF02781	Glucose-6-phosphate dehydrogenase, C-terminal domain	IPR022675	Glucose-6-phosphate dehydrogenase, C-terminal	{GO:0043565,GO:0006006,GO:0006351,GO:0006952,GO:0003700,GO:0006355,GO:0050661,GO:0016614,GO:0006006,GO:0050661,GO:0004345,GO:0004345,GO:0055114,GO:0006098}	{"sequence-specific DNA biing","glucose metabolic process","transcription, DNA-templated","defense response","DNA-biing transcription factor activity","regulation of transcription, DNA-templated","NADP biing","oxidoreductase activity, acting on CH-OH group of donors","glucose metabolic process","NADP biing","glucose-6-phosphate dehydrogenase activity","glucose-6-phosphate dehydrogenase activity",…	AT1G09420	glucose-6-phosphate dehydrogenase 4	LOC_Os03g20300.1	glucose-6-phosphate 1-dehydrogenase, chloroplast precursor, putative, expressed
Zm00001eb230490	Zm00001eb230490_T001	-1.01251	Zm00001d015060	Zm00001d015060_P001	chr5	73698193	73708693	MULTIDRUG RESISTANCE PROTEIN // ENHANCED DISEASE SUSCEPTIBILITY 5-RELATED	PF01554	MatE	IPR002528	Multi antimicrobial extrusion protein	{GO:0015297,GO:0016020,GO:0042908,GO:0042910,GO:0015297,GO:0016020,GO:0042910,GO:0042910,GO:0005886,GO:0016021,GO:0015297,GO:0055085,GO:0009941,GO:0055085,GO:0005886,GO:0042910,GO:0016021,GO:0009941,GO:0042908,GO:0055085,GO:0055085,GO:0015297}	{"antiporter activity",membrane,"xenobiotic transport","xenobiotic transmembrane transporter activity","antiporter activity",membrane,"xenobiotic transmembrane transporter activity","xenobiotic transmembrane transporter activity","plasma membrane","integral component of membrane","antiporter activity","transmembrane transport","chloroplast envelope","transmembrane transport","plasma membrane","xe…	AT2G21340	MATE efflux family protein	LOC_Os02g02980.1	MATE domain containing protein, expressed
Zm00001eb296580	Zm00001eb296580_T001	-1.01403	Zm00001d039091	Zm00001d039091_P001	chr6	177182228	177185069	Enoyl-CoA hydratase / Unsaturated acyl-CoA hydratase	PF00071	Ras family	IPR001806	Small GTPase	{GO:0005525,GO:0005525,GO:0003924,GO:0003924,GO:0016021,GO:0015031,GO:0031503,GO:0005634,GO:0006913,GO:0033750,GO:0071166,GO:0034504,GO:0042254,GO:0005737,GO:0051656,GO:0072594}	{"GTP biing","GTP biing","GTPase activity","GTPase activity","integral component of membrane","protein transport","protein-containing complex localization",nucleus,"nucleocytoplasmic transport","ribosome localization","ribonucleoprotein complex localization","protein localization to nucleus","ribosome biogenesis",cytoplasm,"establishment of organelle localization","establishment of protein locali…	AT5G55190	RAN GTPase 3	LOC_Os05g49890.1	ras-related protein, putative, expressed
Zm00001eb022150		-1.02188			chr1	84952930	84957467
Zm00001eb317230	Zm00001eb317230_T001	-1.03835	Zm00001d020989	Zm00001d020989_P001	chr7	140842329	140891166	de-etiolated-1 (DET1)	PF09737	De-etiolated protein 1 Det1	IPR019138	De-etiolated protein 1, Det1	{GO:0016021,GO:0032436,GO:0006281,GO:1990756,GO:0031461,GO:0031625,GO:0009585,GO:0005975,GO:0005634,GO:0016567}	{"integral component of membrane","positive regulation of proteasomal ubiquitin-depeent protein catabolic process","DNA repair","ubiquitin ligase-substrate adaptor activity","cullin-RING ubiquitin ligase complex","ubiquitin protein ligase biing","red, far-red light phototransduction","carbohydrate metabolic process",nucleus,"protein ubiquitination"}	AT4G10180	light-mediated development protein 1 / deetiolated1 (DET1)	LOC_Os01g01484.1	light-mediated development protein DET1, putative, expressed
Zm00001eb203230	Zm00001eb203230_T001	-1.04373	Zm00001d053281	Zm00001d053281_P001	chr4	226788332	226791999	Nicotianamine aminotransferase / Nicotianamine transaminase	PF00155	Aminotransferase class I a II	IPR004839	Aminotransferase, class I/classII	{GO:0030170,GO:0030170,GO:0009058,GO:0009058,GO:0030170,GO:0030170,GO:0006520,GO:0008483,GO:0009058,GO:0008483,GO:0006520,GO:0009058,GO:0009058,GO:0008483,GO:0030170,GO:0006520}	{"pyridoxal phosphate biing","pyridoxal phosphate biing","biosynthetic process","biosynthetic process","pyridoxal phosphate biing","pyridoxal phosphate biing","cellular amino acid metabolic process","transaminase activity","biosynthetic process","transaminase activity","cellular amino acid metabolic process","biosynthetic process","biosynthetic process ","transaminase activity ","pyridoxal phosph…	AT5G36160	Tyrosine transaminase family protein	LOC_Os02g20360.1	tyrosine aminotransferase, putative, expressed
Zm00001eb078960	Zm00001eb078960_T001	-1.05904	Zm00001d003223	Zm00001d003223_P001	chr2	36722556	36724498	FAMILY NOT NAMED // T6D22.11									LOC_Os12g02690.1	expressed protein
Zm00001eb208190	Zm00001eb208190_T001	-1.06065	Zm00001d053891	Zm00001d053891_P001	chr4	246552962	246564808	TRANSLATIONAL ACTIVATOR GCN1-RELATED // TRANSLATIONAL ACTIVATOR GCN1					{GO:0005634,GO:0043022,GO:0005829,GO:0033674,GO:0005634,GO:0006417,GO:0009682,GO:0019901,GO:0019887,GO:0033674,GO:0019887,GO:0033674,GO:0006417,GO:0005829,GO:0019901,GO:0019901,GO:0043022,GO:0019887,GO:0043022,GO:0006417,GO:0009682}	{nucleus,"ribosome biing",cytosol,"positive regulation of kinase activity",nucleus,"regulation of translation","iuced systemic resistance","protein kinase biing","protein kinase regulator activity","positive regulation of kinase activity ","protein kinase regulator activity","positive regulation of kinase activity","regulation of translation ",cytosol,"protein kinase biing","protein kinase biing …	AT1G64790	ILITYHIA	LOC_Os02g33540.1	translational activator family protein, putative, expressed
Zm00001eb293110	Zm00001eb293110_T003	-1.10903	Zm00001d038728	Zm00001d038728_P001	chr6	170724073	170733424	Alpha,alpha-trehalose-phosphate synthase (UDP-forming) / UDP-glucose--glucose-phosphate glucosyltransferase	PF00982	Glycosyltransferase family 20	IPR001830	Glycosyl transferase, family 20	{GO:0016787,GO:0005992,GO:0005992,GO:0005829,GO:0005829,GO:0003824,GO:0070413,GO:0070413,GO:0005992,GO:0016311,GO:0003825,GO:0005992,GO:0003824,GO:0004805,GO:0003825,GO:0070413,GO:0016021,GO:0005829,GO:0005992,GO:0005992,GO:0003825,GO:0003824}	{"hydrolase activity","trehalose biosynthetic process","trehalose biosynthetic process",cytosol,cytosol,"catalytic activity","trehalose metabolism in response to stress","trehalose metabolism in response to stress","trehalose biosynthetic process",dephosphorylation,"alpha,alpha-trehalose-phosphate synthase (UDP-forming) activity","trehalose biosynthetic process","catalytic activity","trehalose-ph…	AT1G78580	trehalose-6-phosphate synthase	LOC_Os05g44210.1	trehalose-6-phosphate synthase, putative, expressed
Zm00001eb395840	Zm00001eb395840_T001	-1.11504	Zm00001d047607	Zm00001d047607_P001	chr9	140473964	140495440	Polynucleotide adenylyltransferase / RNA adenylating enzyme	PF01909	Nucleotidyltransferase domain	IPR002934	Polymerase, nucleotidyl transferase domain	{GO:0005524,GO:0031123,GO:0004652,GO:0043631,GO:0006397,GO:0005634,GO:0003723,GO:0005737,GO:0046872,GO:0003723,GO:0004652,GO:0016021,GO:0016779,GO:0043631}	{"ATP biing","RNA 3'-e processing","polynucleotide adenylyltransferase activity","RNA polyadenylation","mRNA processing",nucleus,"RNA biing",cytoplasm,"metal ion biing","RNA biing","polynucleotide adenylyltransferase activity","integral component of membrane","nucleotidyltransferase activity","RNA polyadenylation"}	AT3G06560	poly(A) polymerase 3	LOC_Os03g19920.1	expressed protein
Zm00001eb325370	Zm00001eb325370_T001	-1.12503	Zm00001d021903	Zm00001d021903_P001	chr7	169303700	169308491	Glucan eo-1,3-beta-D-glucosidase / Laminarinase	PF00332	Glycosyl hydrolases family 17	IPR000490	Glycoside hydrolase family 17	{GO:0005975,GO:0005975,GO:0046658,GO:0004553,GO:0004553,GO:0005975,GO:0016021,GO:0005975,GO:0004553,GO:0004553,GO:0005975,GO:0016021,GO:0005975,GO:0042973,GO:0046658,GO:0042973,GO:0016021,GO:0046658,GO:0016021,GO:0005975,GO:0042973,GO:0005975,GO:0046658,GO:0042973}	{"carbohydrate metabolic process","carbohydrate metabolic process","anchored component of plasma membrane","hydrolase activity, hydrolyzing O-glycosyl compous","hydrolase activity, hydrolyzing O-glycosyl compous","carbohydrate metabolic process","integral component of membrane","carbohydrate metabolic process","hydrolase activity, hydrolyzing O-glycosyl compous","hydrolase activity, hydrolyzing O…	AT3G13560	O-Glycosyl hydrolases family 17 protein	LOC_Os07g38930.2	glucan eo-1,3-beta-glucosidase precursor, putative, expressed
Zm00001eb251380	Zm00001eb251380_T007	-1.13374	Zm00001d017700	Zm00001d017700_P001	chr5	207184920	207193511	[Histone H3]-lysine-36 demethylase / JmjC domain-containing histone demethylase 1A	PF02928	C5HC2 zinc finger	IPR004198	Zinc finger, C5HC2-type	{GO:0034721,GO:0008168,GO:0045815,GO:0048439,GO:0032454,GO:0032454,GO:0048439,GO:0033169,GO:0048439,GO:0006338,GO:0008168,GO:0032259,GO:0006338,GO:0016021,GO:0005634,GO:0034647,GO:0033169,GO:0033169,GO:0032259,GO:0008168,GO:0005634,GO:0032259,GO:0006338,GO:0032259,GO:0000792,GO:0000792,GO:0006338,GO:0000792,GO:0032259,GO:0006338,GO:0034721,GO:0034647,GO:0034721,GO:0032454,GO:0008168,GO:0005634,GO…	{"histone H3-K4 demethylation, trimethyl-H3-K4-specific","methyltransferase activity","positive regulation of gene expression, epigenetic","flower morphogenesis","histone demethylase activity (H3-K9 specific)","histone demethylase activity (H3-K9 specific)","flower morphogenesis","histone H3-K9 demethylation","flower morphogenesis","chromatin remodeling","methyltransferase activity",methylation,"…	AT5G46910	Transcription factor jumonji (jmj) family protein / zinc finger (C5HC2 type) family protein	LOC_Os10g42690.1	jmjC domain containing protein, expressed
Zm00001eb156510	Zm00001eb156510_T002	-1.14752	Zm00001d043835	Zm00001d043835_P001	chr3	213278285	213325759	RNA-directed DNA polymerase / Revertase // DNA ligase (ATP) / Sealase	PF07522	DNA repair metallo-beta-lactamase	IPR011084	DNA repair metallo-beta-lactamase	{GO:1904975,GO:0015074,GO:0005634,GO:0003910,GO:0003677,GO:0003677,GO:0022616,GO:0006979,GO:0005737,GO:0006310,GO:0009409,GO:0006260,GO:0003910,GO:0090305,GO:0010225,GO:0009845,GO:0005524,GO:0006281,GO:0005524,GO:0009409,GO:0031848,GO:0002237,GO:0071897,GO:0016021,GO:0003910,GO:0003677,GO:0006974,GO:0090305,GO:0006281,GO:0035312,GO:0022616,GO:0005634,GO:0022616,GO:2000685,GO:0003910,GO:1904975,GO…	{"response to bleomycin","DNA integration",nucleus,"DNA ligase (ATP) activity","DNA biing","DNA biing","DNA stra elongation","response to oxidative stress",cytoplasm,"DNA recombination","response to cold","DNA replication","DNA ligase (ATP) activity","nucleic acid phosphodiester bo hydrolysis","response to UV-C","seed germination","ATP biing","DNA repair","ATP biing","response to cold","protectio…	AT1G66730	DNA LIGASE 6	LOC_Os01g49180.1	ATP depeent DNA ligase family protein, putative, expressed
Zm00001eb341090	Zm00001eb341090_T001	-1.19681	Zm00001d009231	Zm00001d009231_P001	chr8	45185541	45191373	NAD(+) ADP-ribosyltransferase / Poly(ADP-ribose)polymerase	PF00644	Poly(ADP-ribose) polymerase catalytic domain	IPR012317	Poly(ADP-ribose) polymerase, catalytic domain	{GO:0006302,GO:0006471,GO:0070013,GO:0043232,GO:0005634,GO:0005634,GO:1990404,GO:0006302,GO:0070013,GO:0003950,GO:0043232,GO:0003950,GO:1990404,GO:0006471,GO:0003950,GO:0006471,GO:0003950}	{"double-stra break repair","protein ADP-ribosylation","intracellular organelle lumen","intracellular non-membrane-boued organelle",nucleus,nucleus,"protein ADP-ribosylase activity","double-stra break repair","intracellular organelle lumen","NAD+ ADP-ribosyltransferase activity","intracellular non-membrane-boued organelle","NAD+ ADP-ribosyltransferase activity","protein ADP-ribosylase activity","…	AT4G02390	poly(ADP-ribose) polymerase	LOC_Os01g24940.1	poly synthetase 2-A, putative, expressed
Zm00001eb307330	Zm00001eb307330_T002	-1.27698	Zm00001d019703	Zm00001d019703_P001	chr7	51682520	51723246	SOLUTE CARRIER FAMILY 13 MEMBER // GENOMIC DNA, CHROMOSOME 3, P1 CLONE: MLD14-RELATED	PF03600	Citrate transporter	IPR004680	Citrate transporter-like domain	{GO:0042170,GO:0006848,GO:0055085,GO:0055085,GO:0042170,GO:0009651,GO:0006814,GO:0009651,GO:0016021,GO:0015297,GO:0009941,GO:0050833,GO:0055085,GO:0016021,GO:0015297,GO:0006848,GO:0055085,GO:0016021,GO:0006814,GO:0050833,GO:0016021,GO:0009941}	{"plastid membrane","pyruvate transport","transmembrane transport","transmembrane transport","plastid membrane","response to salt stress","sodium ion transport","response to salt stress","integral component of membrane","antiporter activity","chloroplast envelope","pyruvate transmembrane transporter activity","transmembrane transport","integral component of membrane","antiporter activity","pyruva…	AT3G19490	sodium:hydrogen antiporter 1	LOC_Os09g02214.1	Citrate transporter protein, putative, expressed
Zm00001eb029490	Zm00001eb029490_T001	-1.27703	Zm00001d030760	Zm00001d030760_P001	chr1	160183765	160189761	Asparagine synthase (glutamine-hydrolyzing) / Glutamine-depeent asparagine synthetase	PF10406	Transcription factor TFIID complex subunit 8 C-term	IPR019473	Transcription factor TFIID, subunit 8, C-terminal	{GO:0005669,GO:0046982,GO:0003743,GO:0006413,GO:0046982,GO:0005669,GO:0003743}	{"transcription factor TFIID complex ","protein heterodimerization activity ","translation initiation factor activity","translational initiation","protein heterodimerization activity","transcription factor TFIID complex","translation initiation factor activity "}	AT2G03667	Asparagine synthase family protein	LOC_Os12g38630.1	asparagine synthase family protein, expressed
Zm00001eb332340	Zm00001eb332340_T003	-1.28234	Zm00001d008198	Zm00001d008198_P001	chr8	1130567	1142298	DNAJ HOMOLOG SUBFAMILY C MEMBER // SUBFAMILY NOT NAMED	PF00249	Myb-like DNA-biing domain	IPR001005	SANT/Myb domain	{GO:0080033,GO:0008270,GO:0003677,GO:0009739,GO:0009739,GO:0009723,GO:0008270,GO:0003677,GO:0001067,GO:0009733,GO:0080033,GO:0005634,GO:0005634,GO:0009723,GO:0005634,GO:0001067,GO:0008270,GO:0003677,GO:0009733}	{"response to nitrite","zinc ion biing","DNA biing","response to gibberellin","response to gibberellin","response to ethylene","zinc ion biing","DNA biing","transcription regulatory region nucleic acid biing","response to auxin","response to nitrite",nucleus,nucleus,"response to ethylene",nucleus,"transcription regulatory region nucleic acid biing","zinc ion biing","DNA biing","response to auxin"}	AT5G47390	myb-like transcription factor family protein	LOC_Os01g09280.1	myb-related transcription activator, putative, expressed
Zm00001eb226110	Zm00001eb226110_T001	-1.30599	Zm00001d014568	Zm00001d014568_P001	chr5	53778494	53815921	DNA-directed DNA polymerase / DNA-depeent DNA polymerase	PF11799	impB/mucB/samB family C-terminal domain	IPR017961	DNA polymerase, Y-family, little finger domain	{GO:0010224,GO:0016779,GO:0140097,GO:0070987,GO:0003684,GO:0003684,GO:0005634,GO:0006281,GO:0042276}	{"response to UV-B","nucleotidyltransferase activity","catalytic activity, acting on DNA","error-free translesion synthesis","damaged DNA biing","damaged DNA biing",nucleus,"DNA repair","error-prone translesion synthesis"}	AT5G44750	DNA-directed DNA polymerases	LOC_Os06g47580.2	REV1, putative, expressed
Zm00001eb325040	Zm00001eb325040_T002	-1.3219	Zm00001d021871	Zm00001d021871_P001	chr7	168628830	168646033	PPR repeat family (PPR_2) // Pentatricopeptide repeat domain (PPR_3)	PF01535	PPR repeat	IPR002885	Pentatricopeptide repeat	{GO:0009507,GO:0009793,GO:0008380,GO:0032259,GO:0032259,GO:0003735,GO:0009507,GO:0009507,GO:0008168,GO:0008380,GO:0010239,GO:0016021,GO:0009793,GO:0009793,GO:0003735,GO:0003735,GO:0016021,GO:0009793,GO:0010239,GO:0016021,GO:0008168,GO:0010239,GO:0003735,GO:0008380,GO:0008380,GO:0008168,GO:0008380,GO:0010239,GO:0010239,GO:0032259,GO:0009507,GO:0003735,GO:0032259,GO:0009507,GO:0009793,GO:0016021,GO…	{chloroplast,"embryo development eing in seed dormancy","RNA splicing",methylation,methylation,"structural constituent of ribosome",chloroplast,chloroplast,"methyltransferase activity","RNA splicing","chloroplast mRNA processing","integral component of membrane","embryo development eing in seed dormancy","embryo development eing in seed dormancy","structural constituent of ribosome","structural c…	AT2G41720	Tetratricopeptide repeat (TPR)-like superfamily protein	LOC_Os07g11280.1	pentatricopeptide containing protein, putative, expressed
Zm00001eb182690	Zm00001eb182690_T003	-1.33764	Zm00001d000098	Zm00001d000098_P001	chr4	127218061	127245164	Protein-serine/threonine phosphatase / Serine/threonine specific protein phosphatase	PF00481	Protein phosphatase 2C	IPR001932	PPM-type phosphatase domain	{GO:0003824,GO:0106306,GO:0106307,GO:0003824,GO:0003824,GO:0006470,GO:0016791,GO:0003824,GO:0106306,GO:0046872,GO:0106306,GO:0006464,GO:0006470,GO:0106307,GO:0140096,GO:0106307,GO:0006470,GO:0106306,GO:0016311,GO:0046872,GO:0106307,GO:0046872}	{"catalytic activity","protein serine phosphatase activity ","protein threonine phosphatase activity","catalytic activity","catalytic activity","protein dephosphorylation","phosphatase activity","catalytic activity","protein serine phosphatase activity","metal ion biing","protein serine phosphatase activity","cellular protein modification process","protein dephosphorylation","protein threonine ph…	AT1G47380	Protein phosphatase 2C family protein	LOC_Os02g35910.1	protein phosphotase protein, putative, expressed
Zm00001eb397080	Zm00001eb397080_T001	-1.34471	Zm00001d047746	Zm00001d047746_P001	chr9	144190343	144194277	TRANSMEMBRANE PROTEIN 209	PF09786	Cytochrome B561, N terminal	IPR019176	Cytochrome B561-related	{GO:0016021,GO:0003676,GO:0003676,GO:0016021,GO:0003676,GO:0016021,GO:0016021}	{"integral component of membrane","nucleic acid biing","nucleic acid biing","integral component of membrane","nucleic acid biing","integral component of membrane","integral component of membrane"}	AT1G07970		LOC_Os03g17950.1	expressed protein
Zm00001eb307540	Zm00001eb307540_T001	-1.35523	Zm00001d019733	Zm00001d019733_P001	chr7	53977846	53982641	FAMILY NOT NAMED // EMB|CAB72147.1							AT5G60760	P-loop containing nucleoside triphosphate hydrolases superfamily protein	LOC_Os09g39870.1	2-phosphoglycerate kinase-related, putative, expressed
Zm00001eb363480	Zm00001eb363480_T002	-1.37943	Zm00001d011918	Zm00001d011918_P001	chr8	165897552	165904884	solute carrier family 25 (mitochorial thiamine pyrophosphate transporter), member 19 (SLC25A19, DNC, TPC1)	PF00153	Mitochorial carrier protein	IPR018108	Mitochorial substrate/solute carrier	{GO:0090422,GO:0031305,GO:0071934,GO:0015234,GO:0030974,GO:0090422,GO:0015234,GO:0030974,GO:0071934,GO:0031305}	{"thiamine pyrophosphate transmembrane transporter activity","integral component of mitochorial inner membrane","thiamine transmembrane transport","thiamine transmembrane transporter activity","thiamine pyrophosphate transmembrane transport","thiamine pyrophosphate transmembrane transporter activity","thiamine transmembrane transporter activity","thiamine pyrophosphate transmembrane transport","t…	AT5G48970	Mitochorial substrate carrier family protein	LOC_Os01g70800.2	mitochorial carrier protein, putative, expressed
Zm00001eb320990	Zm00001eb320990_T001	-1.42559	Zm00001d021446	Zm00001d021446_P001	chr7	153560941	153569208	MULTIDRUG RESISTANCE PROTEIN // MATE EFFLUX FAMILY PROTEIN 3, CHLOROPLASTIC	PF01554	MatE	IPR002528	Multi antimicrobial extrusion protein	{GO:0042910,GO:0055085,GO:0015297,GO:0042908,GO:0005886,GO:0009507,GO:0045732,GO:0016567,GO:0015297,GO:0016020,GO:0042910,GO:0055085,GO:0016021}	{"xenobiotic transmembrane transporter activity","transmembrane transport","antiporter activity","xenobiotic transport","plasma membrane",chloroplast,"positive regulation of protein catabolic process","protein ubiquitination","antiporter activity",membrane,"xenobiotic transmembrane transporter activity","transmembrane transport","integral component of membrane"}	AT4G38380	MATE efflux family protein	LOC_Os09g37610.1	MATE efflux protein, putative, expressed
Zm00001eb151400	Zm00001eb151400_T001	-1.45663	Zm00001d043263	Zm00001d043263_P001	chr3	195848124	195854894	Diacylglycerol kinase (ATP) / Diglyceride kinase	PF00609	Diacylglycerol kinase accessory domain	IPR000756	Diacylglycerol kinase, accessory domain	{GO:0004143,GO:0005524,GO:0004143,GO:0003951,GO:0005524,GO:0006952,GO:0007205,GO:0003951,GO:0004143,GO:0007205,GO:0016310,GO:0016310,GO:0005524,GO:0016310,GO:0006952,GO:0006952,GO:0005524,GO:0004143,GO:0007205,GO:0006952,GO:0016310,GO:0016301,GO:0016301,GO:0004143,GO:0007205,GO:0007205,GO:0003951,GO:0004143,GO:0007205,GO:0003951,GO:0007205,GO:0004143,GO:0007205,GO:0004143,GO:0016301}	{"diacylglycerol kinase activity","ATP biing","diacylglycerol kinase activity","NAD+ kinase activity","ATP biing","defense response","protein kinase C-activating G protein-coupled receptor signaling pathway","NAD+ kinase activity","diacylglycerol kinase activity","protein kinase C-activating G protein-coupled receptor signaling pathway",phosphorylation,phosphorylation,"ATP biing",phosphorylation,…	AT2G20900	diacylglycerol kinase 5	LOC_Os01g57420.1	diacylglycerol kinase, putative, expressed
Zm00001eb154830	Zm00001eb154830_T001	-1.46174	Zm00001d043653	Zm00001d043653_P001	chr3	208154257	208160439	Inositol-polyphosphate 5-phosphatase / Type I inositol-polyphosphate phosphatase	PF03372	Eonuclease/Exonuclease/phosphatase family	IPR005135	Eonuclease/exonuclease/phosphatase	{GO:0004519,GO:0090305,GO:0016791,GO:0016021,GO:0004527,GO:0004519,GO:0016021,GO:0004527,GO:0016791,GO:0046856,GO:0046856,GO:0090305,GO:0046856,GO:0016021,GO:0016791}	{"eonuclease activity","nucleic acid phosphodiester bo hydrolysis","phosphatase activity","integral component of membrane","exonuclease activity","eonuclease activity","integral component of membrane","exonuclease activity","phosphatase activity","phosphatidylinositol dephosphorylation","phosphatidylinositol dephosphorylation","nucleic acid phosphodiester bo hydrolysis","phosphatidylinositol deph…	AT1G71710	DNAse I-like superfamily protein	LOC_Os01g51890.1	eonuclease/exonuclease/phosphatase family domain containing protein, expressed
Zm00001eb362360	Zm00001eb362360_T001	-1.49027	Zm00001d011796	Zm00001d011796_P001	chr8	163065359	163070293	Mitochorial processing peptidase / Processing enhancing peptidase	PF00675	Insulinase (Peptidase family M16)	IPR011765	Peptidase M16, N-terminal	{GO:0005743,GO:0046872,GO:0006627,GO:0005759,GO:0004222}	{"mitochorial inner membrane","metal ion biing","protein processing involved in protein targeting to mitochorion","mitochorial matrix","metalloeopeptidase activity"}	AT1G51980	Insulinase (Peptidase family M16) protein	LOC_Os01g73550.1	mitochorial-processing peptidase subunit alpha, mitochorial precursor, putative, expressed
Zm00001eb302170	Zm00001eb302170_T001	-1.50651	Zm00001d019036	Zm00001d019036_P001	chr7	13585949	13587699	2-methoxy-6-polyprenyl-1,4-benzoquinol methylase // L-arabinokinase							AT3G42850	Mevalonate/galactokinase family protein	LOC_Os02g04840.1	GHMP kinases ATP-biing protein, putative, expressed
Zm00001eb151610	Zm00001eb151610_T001	-1.51506	Zm00001d043283	Zm00001d043283_P001	chr3	196535489	196575893	Diphosphoinositol-pentakisphosphate kinase / PP-IP(5) kinase	PF00328	Histidine phosphatase superfamily (branch 2)	IPR000560	Histidine phosphatase superfamily, clade-2	{GO:0000829,GO:0005829,GO:0000827,GO:0033857,GO:0000832,GO:0032958,GO:0006020,GO:0005524,GO:0046872,GO:0052724,GO:0102092,GO:0016310,GO:0052723}	{"inositol heptakisphosphate kinase activity",cytosol,"inositol-1,3,4,5,6-pentakisphosphate kinase activity","diphosphoinositol-pentakisphosphate kinase activity","inositol hexakisphosphate 5-kinase activity","inositol phosphate biosynthetic process","inositol metabolic process","ATP biing","metal ion biing","inositol hexakisphosphate 3-kinase activity","5-diphosphoinositol pentakisphosphate 3-ki…	AT3G01310	Phosphoglycerate mutase-like family protein	LOC_Os01g56980.1	histidine acid phosphatase, putative, expressed
Zm00001eb033350		-1.52443			chr1	185697764	185702016
Zm00001eb347400	Zm00001eb347400_T001	-1.65476	Zm00001d010018	Zm00001d010018_P001	chr8	95235885	95241989	Non-specific serine/threonine protein kinase / Threonine-specific protein kinase	PF00069	Protein kinase domain	IPR000719	Protein kinase domain	{GO:0005524,GO:0006468,GO:0016021,GO:0004674,GO:0006468,GO:0006468,GO:0006468,GO:0016021,GO:0005524,GO:0007178,GO:0004672,GO:0005886,GO:0019199,GO:0005524,GO:0008375,GO:0004672,GO:0004672,GO:0006468,GO:0005524,GO:0006468,GO:0005524,GO:0004672,GO:0007178,GO:0005524,GO:0016021,GO:0008375,GO:0005886,GO:0005524,GO:0019199,GO:0005886,GO:0005886,GO:0004672,GO:0005886,GO:0006468,GO:0005524,GO:0004672,GO…	{"ATP binding","protein phosphorylation","integral component of membrane","protein serine/threonine kinase activity","protein phosphorylation","protein phosphorylation","protein phosphorylation","integral component of membrane","ATP binding","transmembrane receptor protein serine/threonine kinase signaling pathway","protein kinase activity","plasma membrane","transmembrane receptor protein kinase…
Zm00001eb329970	Zm00001eb329970_T003	-1.70305	Zm00001d022512	Zm00001d022512_P001	chr7	180800856	180810747	tyrosine-specific transport protein (tyrP)	PF03222	Tryptophan/tyrosine permease family	IPR018227	Amino acid/polyamine transporter 2	{GO:0005886,GO:0005886,GO:0003333,GO:0016021,GO:0003333,GO:0003333,GO:0015801,GO:0005886,GO:0003333,GO:0003333,GO:0016021,GO:0009706,GO:0016021,GO:0009706,GO:0009706,GO:0003333,GO:0015173}	{"plasma membrane","plasma membrane","amino acid transmembrane transport","integral component of membrane","amino acid transmembrane transport","amino acid transmembrane transport","aromatic amino acid transport","plasma membrane","amino acid transmembrane transport","amino acid transmembrane transport","integral component of membrane","chloroplast inner membrane","integral component of membrane"…	AT5G19500	Tryptophan/tyrosine permease	LOC_Os07g46780.1	tyrosine-specific transport protein, putative, expressed
Zm00001eb336480	Zm00001eb336480_T001	-1.76602	Zm00001d008692	Zm00001d008692_P001	chr8	17290347	17293327	GDP-fucose protein O-fucosyltransferase (O-FucT)	PF10250	GDP-fucose protein O-fucosyltransferase	IPR019378	GDP-fucose protein O-fucosyltransferase	{GO:0006004,GO:0006004,GO:0043231,GO:0005509,GO:0005737,GO:0005737,GO:0016021,GO:0005737,GO:0016740,GO:0043231,GO:0005509,GO:0016740,GO:0016021,GO:0016021,GO:0043231,GO:0006004,GO:0005737,GO:0016740,GO:0006004,GO:0016740}	{"fucose metabolic process","fucose metabolic process","intracellular membrane-boued organelle","calcium ion biing",cytoplasm,cytoplasm,"integral component of membrane",cytoplasm,"transferase activity","intracellular membrane-boued organelle","calcium ion biing","transferase activity","integral component of membrane","integral component of membrane","intracellular membrane-boued organelle","fucos…	AT1G14020	O-fucosyltransferase family protein	LOC_Os01g07410.1	growth regulator related protein, putative, expressed
Zm00001eb046200	Zm00001eb046200_T001	-1.78035	Zm00001d032742	Zm00001d032742_P001	chr1	239107902	239113329	Phytepsin	PF00026	Eukaryotic aspartyl protease	IPR033121	Peptidase family A1 domain	{GO:0006629,GO:0006629,GO:0005764,GO:0006629,GO:0004190,GO:0004190,GO:0044237,GO:0006508}	{"lipid metabolic process","lipid metabolic process",lysosome,"lipid metabolic process ","aspartic-type eopeptidase activity","aspartic-type eopeptidase activity ","cellular metabolic process",proteolysis}	AT1G11910	aspartic proteinase A1	LOC_Os05g49200.1	aspartic proteinase oryzasin-1 precursor, putative, expressed
Zm00001eb385420	Zm00001eb385420_T001	-1.95926	Zm00001d046381	Zm00001d046381_P001	chr9	87619404	87621294	ARM REPEAT SUPERFAMILY PROTEIN					{GO:0022627,GO:0022627,GO:0003735,GO:0006412,GO:0003723,GO:0003723,GO:0006412,GO:0003735}	{"cytosolic small ribosomal subunit","cytosolic small ribosomal subunit","structural constituent of ribosome",translation,"RNA biing","RNA biing",translation,"structural constituent of ribosome"}	AT3G17340	ARM repeat superfamily protein	LOC_Os11g47130.1	protein transporter, putative, expressed
Zm00001eb015410	Zm00001eb015410_T003	-1.98257			chr1	52687994	52693355		PF12776	Myb/SANT-like DNA-biing domain	IPR024752	Myb/SANT-like domain	{GO:0016310,GO:0016301,GO:0016310,GO:0016301,GO:0016301}	{phosphorylation,"kinase activity",phosphorylation,"kinase activity","kinase activity "}					rice-defline
Zm00001eb292550	Zm00001eb292550_T001	-2.56452	Zm00001d038673	Zm00001d038673_P001	chr6	169688208	169689078	UPF0586 PROTEIN C9ORF41					{GO:0016021}	{"integral component of membrane"}	AT2G32170	S-adenosyl-L-methionine-depeent methyltransferases superfamily protein	LOC_Os05g43560.1	AGAP007115-PA, putative, expressed	#N/A
Zm00001eb102960	Zm00001eb102960_T001	-3.36912	Zm00001d006152	Zm00001d006152_P001	chr2	200044115	200051718	GUANYL-NUCLEOTIDE EXCHANGE FACTOR // SUBFAMILY NOT NAMED	PF05368	NmrA-like family	IPR008030	NmrA-like domain			AT4G18060	SH3 domain-containing protein	LOC_Os07g32460.1	src homology-3 domain protein 3, putative, expressed	hypoxia-responsive family protein, putative, expressed
Zm00001eb311640	Zm00001eb311640_T001	-3.64372	Zm00001d020342	Zm00001d020342_P001	chr7	109079857	109081056	TRANSLATION FACTOR // SUBFAMILY NOT NAMED	PF03764	Elongation factor G, domain IV	IPR005517	Translation elongation factor EFG/EF2, domain IV	{GO:0003746,GO:0005525,GO:0006414,GO:0005525}	{"translation elongation factor activity","GTP biing","translational elongation","GTP biing"}	AT1G56070	Ribosomal protein S5/Elongation factor G/III/V family protein	LOC_Os04g02820.2	elongation factor, putative, expressed	RCLEA4 - Root cap and Late embryogenesis related family protein precursor, expressed
Zm00001eb387880	Zm00001eb387880_T001	-3.86231	Zm00001d046693	Zm00001d046693_P001	chr9	104595384	104595939	small subunit ribosomal protein S15Ae (RP-S15Ae, RPS15A)	PF00410	Ribosomal protein S8	IPR000630	Ribosomal protein S8	{GO:0003735,GO:0005840,GO:0006412,GO:0005840,GO:1990904,GO:0005829,GO:0006412,GO:0003735}	{"structural constituent of ribosome",ribosome,translation,ribosome,"ribonucleoprotein complex",cytosol,translation,"structural constituent of ribosome"}	AT1G07770	ribosomal protein S15A	LOC_Os02g27760.1	40S ribosomal protein S15a, putative, expressed	O-methyltransferase, putative, expressed
Zm00001eb044680	Zm00001eb044680_T001	-4.4279	Zm00001d032582	Zm00001d032582_P002	chr1	233089620	233094781	REPLICATION FACTOR A 1, RFA1 // SUBFAMILY NOT NAMED // FAMILY NOT NAMED // SUBFAMILY NOT NAMED					{GO:0005524,GO:0006268,GO:0006289,GO:0007004,GO:0006310,GO:0000724,GO:0006268,GO:0051321,GO:0000723,GO:0005662,GO:0006289,GO:0000724,GO:0051321,GO:0043047,GO:0006281,GO:0003684,GO:0003684,GO:0140603,GO:0043047,GO:0007004,GO:0008234,GO:0005662,GO:0003678}	{"ATP biing ","DNA unwiing involved in DNA replication ","nucleotide-excision repair","telomere maintenance via telomerase ","DNA recombination ","double-stra break repair via homologous recombination","DNA unwiing involved in DNA replication","meiotic cell cycle","telomere maintenance ","DNA replication factor A complex ","nucleotide-excision repair ","double-stra break repair via homologous rec…			LOC_Os12g32310.1	expressed protein	inositol oxygenase, putative, expressed
Zm00001eb297220	Zm00001eb297220_T002	-5.00913	Zm00001d039151	Zm00001d039151_P001	chr6	178423382	178428198	Protein-serine/threonine phosphatase / Serine/threonine specific protein phosphatase							AT4G31860	Protein phosphatase 2C family protein	LOC_Os02g08364.1	protein phosphatase 2C, putative, expressed	WRKY45, expressed
Zm00001eb017490	Zm00001eb017490_T001	-7.0866	Zm00001d029228	Zm00001d029228_P001	chr1	62488693	62490338	PHENYLALANYL-TRNA SYNTHETASE // SUBFAMILY NOT NAMED // DEVELOPMENTALLY REGULATED GTP-BIING PROTEIN-RELATED // DEVELOPMENTALLY-REGULATED GTP-BIING PROTEIN 2					{GO:0006342,GO:0005524,GO:0006457,GO:0006342,GO:0051082}	{"chromatin silencing","ATP biing","protein folding","chromatin silencing ","unfolded protein biing"}	AT1G55790	Domain of unknown function (DUF2431)	LOC_Os09g30200.1	ATP biing protein, putative, expressed	peroxidase precursor, putative, expressed
																			expressed protein
Zm-B25-Fv/Zm-B25																			cytochrome P450, putative, expressed
gene_model_v5	canonical_transcript_name	Zm-B25_fold_change	Zm-B25-Fv_fold_change	gene_model_v4	peptideName_v4	chr	gm_start	gm_end	Phytozome_defline	Pfam	Pfam_desc	Interpro	Interpro_desc	GO	GO_desc	Ort_Ath	arabi-defline	Ort_Osa	outer mitochondrial membrane porin, putative, expressed
Zm00001eb167190		2.48805	2.57872		#N/A	chr4	7271048	7271970	#N/A	#N/A	#N/A	#N/A	#N/A		0	#N/A	#N/A	#N/A	phosphatidylinositol-4-phosphate 5-Kinase, putative, expressed
Zm00001eb262680	Zm00001eb262680_T001	1.55595	1.16174	Zm00001d035367	Zm00001d035367_P001	chr6	19083370	19084718	Hypoxia induced protein conserved region (HIG_1_N)					{GO:0016021}	{"integral component of membrane"}	AT5G27760	Hypoxia-responsive family protein	LOC_Os12g02040.1	#N/A
Zm00001eb140000	Zm00001eb140000_T001	1.47456	1.79197	Zm00001d041984	Zm00001d041984_P001	chr3	147412556	147413958	Root cap (Root_cap)	PF06830	Root cap	IPR009646	Root cap	{GO:0016021}	{"integral component of membrane"}	AT3G19430	late embryogenesis abundant protein-related / LEA protein-related	LOC_Os01g73720.1	suppressor of phythchrome A, putative, expressed
Zm00001eb191590	Zm00001eb191590_T001	1.45769	1.45473	Zm00001d051934	Zm00001d051934_P001	chr4	176927025	176928817	O-METHYLTRANSFERASE // SUBFAMILY NOT NAMED	PF00891	O-methyltransferase domain	IPR001077	O-methyltransferase domain	{GO:0008171,GO:0032259,GO:0008171,GO:0008171,GO:0032259,GO:0019438,GO:0019438,GO:0008757,GO:0008757,GO:0046983}	{"O-methyltransferase activity","methylation ","O-methyltransferase activity ","O-methyltransferase activity",methylation,"aromatic compound biosynthetic process","aromatic compound biosynthetic process ","S-adenosylmethionine-dependent methyltransferase activity ","S-adenosylmethionine-dependent methyltransferase activity","protein dimerization activity"}	AT4G35160	O-methyltransferase family protein	LOC_Os05g43940.1
Zm00001eb384280	Zm00001eb384280_T001	1.45315	1.75823	Zm00001d046234	Zm00001d046234_P001	chr9	75842352	75845441	Inositol oxygenase / Myo-inositol oxygenase	PF05153	Myo-inositol oxygenase	IPR007828	Inositol oxygenase	{GO:0019853,GO:0005506,GO:0055114,GO:0050113,GO:0019853,GO:0019310,GO:0005737,GO:0005506,GO:0019310,GO:0050113,GO:0005506,GO:0019310,GO:0055114,GO:0050113,GO:0050113,GO:0005737,GO:0019310,GO:0005737,GO:0005737,GO:0005506}	{"L-ascorbic acid biosynthetic process","iron ion binding","oxidation-reduction process","inositol oxygenase activity","L-ascorbic acid biosynthetic process","inositol catabolic process",cytoplasm,"iron ion binding","inositol catabolic process","inositol oxygenase activity","iron ion binding","inositol catabolic process","oxidation-reduction process","inositol oxygenase activity","inositol oxygen…	AT1G14520	myo-inositol oxygenase 1	LOC_Os06g36560.1
Zm00001eb408520	Zm00001eb408520_T004	1.45157	2.09153	Zm00001d023616	Zm00001d023616_P001	chr10	12018647	12021028	WRKY DNA -binding domain (WRKY)	PF03106	WRKY DNA -binding domain	IPR003657	WRKY domain	{GO:0006355,GO:0006355,GO:0006355,GO:0003700,GO:0043565,GO:0006355,GO:0043565,GO:0005634,GO:0006355,GO:0003700,GO:0005634,GO:0006355,GO:0003700,GO:0003700,GO:0043565,GO:0003700,GO:0006355,GO:0005634,GO:0043565,GO:0043565,GO:0003700,GO:0043565,GO:0003700}	{"regulation of transcription, DNA-templated","regulation of transcription, DNA-templated","regulation of transcription, DNA-templated","DNA-binding transcription factor activity","sequence-specific DNA binding","regulation of transcription, DNA-templated","sequence-specific DNA binding",nucleus,"regulation of transcription, DNA-templated","DNA-binding transcription factor activity",nucleus,"regu…	AT3G56400	WRKY DNA-binding protein 70	LOC_Os05g25770.1	rice-defline
Zm00001eb111430	Zm00001eb111430_T002	1.30186	1.61276	Zm00001d007161	Zm00001d007161_P001	chr2	223575349	223577062	Peroxidase / Lactoperoxidase	PF00141	Peroxidase	IPR002016	Haem peroxidase	{GO:0005576,GO:0020037,GO:0055114,GO:0020037,GO:0006979,GO:0004601,GO:0004601,GO:0042744,GO:0004601,GO:0006979,GO:0004601,GO:0042744,GO:0006979,GO:0020037,GO:0098869,GO:0046872,GO:0016021,GO:0020037,GO:0006979,GO:0005576,GO:0042744,GO:0006979,GO:0098869,GO:0004601,GO:0020037,GO:0055114,GO:0005576,GO:0046872,GO:0046872}	{"extracellular region","heme binding","oxidation-reduction process","heme binding","response to oxidative stress","peroxidase activity","peroxidase activity","hydrogen peroxide catabolic process","peroxidase activity","response to oxidative stress","peroxidase activity","hydrogen peroxide catabolic process","response to oxidative stress","heme binding","cellular oxidant detoxification","metal io…	AT5G05340	Peroxidase superfamily protein	LOC_Os07g48050.1	dirigent, putative, expressed
Zm00001eb285950	Zm00001eb285950_T001	1.27311	1.45201	Zm00001d000197	Zm00001d000197_P001	chr6	150680721	150681810	Domain of unknown function (DUF3511) (DUF3511)	PF12023	Domain of unknown function (DUF3511)	IPR021899	Protein of unknown function DUF3511	{GO:0003743,GO:0006413}	{"translation initiation factor activity","translational initiation"}	AT2G47480	Protein of unknown function (DUF3511)	LOC_Os05g28840.1	dehydration-responsive element-biing protein, putative, expressed
Zm00001eb165550	Zm00001eb165550_T001	1.13638	1.12677	Zm00001d048702	Zm00001d048702_P001	chr4	3850064	3852826	Indolin-2-one monooxygenase / CYP71C2	PF00067	Cytochrome P450	IPR001128	Cytochrome P450	{GO:0055114,GO:0016705,GO:0016021,GO:0020037,GO:0005506,GO:0020037,GO:0005506,GO:0004497,GO:0016021,GO:0005506,GO:0016021,GO:0016705,GO:0004497,GO:0016705,GO:0055114,GO:0016705,GO:0055114,GO:0020037,GO:0005506,GO:0020037,GO:0005506,GO:0016705,GO:0036191,GO:0016705,GO:0005506,GO:0020037,GO:0016705,GO:0005506,GO:0055114,GO:0020037,GO:0020037,GO:0004497,GO:0005506,GO:0020037,GO:0016705,GO:0004497,GO…	{"oxidation-reduction process","oxidoreductase activity, acting on paired donors, with incorporation or reduction of molecular oxygen","integral component of membrane","heme binding","iron ion binding ","heme binding","iron ion binding","monooxygenase activity","integral component of membrane","iron ion binding","integral component of membrane","oxidoreductase activity, acting on paired donors, w…	AT5G57260	cytochrome P450, family 71, subfamily B, polypeptide 10	LOC_Os08g01450.1
Zm00001eb395490	Zm00001eb395490_T004	-1.13284	-1.02639	Zm00001d047566	Zm00001d047566_P001	chr9	139333830	139341518	mitochondrial import receptor subunit TOM40 (TOM40)	PF01459	Eukaryotic porin	IPR027246	Eukaryotic porin/Tom40	{GO:0098798,GO:0098798,GO:0030150,GO:0098796,GO:0098796,GO:0008320,GO:0055085,GO:0005741,GO:0098798,GO:0098798,GO:0005741,GO:0005741,GO:0008320,GO:0030150,GO:0008320,GO:0055085,GO:0005741,GO:0030150,GO:0005741,GO:0098796,GO:0055085,GO:0098796,GO:0005741,GO:0008320,GO:0030150,GO:0055085,GO:0005741,GO:0005741}	{"mitochondrial protein-containing complex","mitochondrial protein-containing complex","protein import into mitochondrial matrix","membrane protein complex","membrane protein complex","protein transmembrane transporter activity","transmembrane transport","mitochondrial outer membrane","mitochondrial protein-containing complex","mitochondrial protein-containing complex","mitochondrial outer membra…	AT3G20000	translocase of the outer mitochondrial membrane 40	LOC_Os03g20750.1	cytochrome P450, putative, expressed
Zm00001eb044300	Zm00001eb044300_T002	-1.19111	-1.32234	Zm00001d032540	Zm00001d032540_P001	chr1	231896321	231908251	1-phosphatidylinositol-3-phosphate 5-kinase / Type III PIP kinase // Phosphopyruvate hydratase / Enolase	PF01504	Phosphatidylinositol-4-phosphate 5-Kinase	IPR002498	Phosphatidylinositol-4-phosphate 5-kinase, core	{GO:0046854,GO:0046488,GO:0010008,GO:0010008,GO:0016310,GO:0010008,GO:0046854,GO:0016307,GO:0000285,GO:0046488,GO:0016307,GO:0000285,GO:0046854,GO:0016307,GO:0046854,GO:0005524,GO:0000285,GO:0046488,GO:0016310,GO:0000285,GO:0010008,GO:0016307,GO:0005524,GO:0016310,GO:0010008,GO:0046488,GO:0016310,GO:0005524,GO:0000285,GO:0005524,GO:0046854,GO:0016307,GO:0005524,GO:0010008,GO:0046854,GO:0000285,GO…	{"phosphatidylinositol phosphate biosynthetic process","phosphatidylinositol metabolic process","endosome membrane","endosome membrane",phosphorylation,"endosome membrane ","phosphatidylinositol phosphate biosynthetic process ","phosphatidylinositol phosphate kinase activity","1-phosphatidylinositol-3-phosphate 5-kinase activity ","phosphatidylinositol metabolic process","phosphatidylinositol pho…	AT3G14270	phosphatidylinositol-4-phosphate 5-kinase family protein	LOC_Os08g01390.1	peptidyl-prolyl cis-trans isomerase, putative, expressed
Zm00001eb282500	Zm00001eb282500_T003	-1.43727	-1.27779		#N/A	chr6	136111675	136114224	#N/A	#N/A	#N/A	#N/A	#N/A			#N/A	#N/A	#N/A	SAM depeent carboxyl methyltransferase, putative, expressed
Zm00001eb361760	Zm00001eb361760_T002	-1.70303	-1.37175	Zm00001d011746	Zm00001d011746_P001	chr8	159908724	159916516	U5 snRNP-specific protein-like factor and related proteins // Peroxisomal targeting signal type 2 receptor	PF00400	WD domain, G-beta repeat	IPR001680	WD40 repeat	{GO:0009640,GO:0005515,GO:0005524,GO:0004672,GO:0004672,GO:0005524,GO:0006468,GO:0005515,GO:0006468,GO:0009640}	{photomorphogenesis,"protein binding","ATP binding","protein kinase activity","protein kinase activity","ATP binding","protein phosphorylation","protein binding","protein phosphorylation",photomorphogenesis}	AT1G53090	SPA1-related 4	LOC_Os01g52640.3	Jacalin-like lectin domain containing protein, putative, expressed
																			cytochrome P450, putative, expressed
Zm-B25-Fv/Zm-Fv																			tRNA-specific adenosine deaminase, putative, expressed
gene_model_v5	canonical_transcript_name	Zm-Fv_fold_change	Zm-B25-Fv_fold_change	gene_model_v4	peptideName_v4	chr	gm_start	gm_end	Phytozome_defline	Pfam	Pfam_desc	Interpro	Interpro_desc	GO	GO_desc	Ort_Ath	arabi-defline	Ort_Osa	transferase family protein, putative, expressed
Zm00001eb419240	Zm00001eb419240_T001	7.54075	7.05645	Zm00001d024969	Zm00001d024969_P001	chr10	99138640	99139182	NUCLEOPORIN-RELATED // SUBFAMILY NOT NAMED	PF03018	Dirigent-like protein	IPR004265	Dirigent protein	{GO:0048046}	{apoplast}	AT1G65870	Disease resistance-responsive (dirigent-like protein) family protein	LOC_Os07g01680.1	receptor kinase, putative, expressed
Zm00001eb318900	Zm00001eb318900_T001	7.3216	7.62015	Zm00001d021207	Zm00001d021207_P001	chr7	147257621	147258800	AP2 domain (AP2)	PF00847	AP2 domain	IPR001471	AP2/ERF domain	{GO:0006355,GO:0003700,GO:0006355,GO:0003677,GO:0003700,GO:0005634}	{"regulation of transcription, DNA-templated","DNA-biing transcription factor activity","regulation of transcription, DNA-templated","DNA biing","DNA-biing transcription factor activity",nucleus}	AT4G25470	C-repeat/DRE biing factor 2	LOC_Os09g35030.1	DTA2, putative, expressed
Zm00001eb142900	Zm00001eb142900_T001	5.8106	6.91264			chr3	160341149	160341590		PF07797	Protein of unknown function (DUF1639)	IPR012438	Protein of unknown function DUF1639						dehydration-responsive element-biing protein, putative, expressed
Zm00001eb213100	Zm00001eb213100_T001	5.81035	4.52295	Zm00001d013088	Zm00001d013088_P001	chr5	4713424	4714573						{GO:0005506,GO:0016705,GO:0004497,GO:0020037}	{"iron ion biing","oxidoreductase activity, acting on paired donors, with incorporation or reduction of molecular oxygen","monooxygenase activity","heme biing"}	AT1G63710	cytochrome P450, family 86, subfamily A, polypeptide 7	LOC_Os04g47250.1	ultraviolet-B-repressible protein, putative, expressed
Zm00001eb242400	Zm00001eb242400_T001	5.7236	6.1895	Zm00001d016661	Zm00001d016661_P001	chr5	171084977	171086071	Peptidylprolyl isomerase / Rotamase	PF00160	Cyclophilin type peptidyl-prolyl cis-trans isomerase/CLD	IPR002130	Cyclophilin-type peptidyl-prolyl cis-trans isomerase domain	{GO:0000413,GO:0003755,GO:0000413,GO:0043231,GO:0003755,GO:0016021,GO:0005737,GO:0009506,GO:0006457,GO:0005886,GO:0016018,GO:0012505}	{"protein peptidyl-prolyl isomerization","peptidyl-prolyl cis-trans isomerase activity","protein peptidyl-prolyl isomerization","intracellular membrane-boued organelle","peptidyl-prolyl cis-trans isomerase activity","integral component of membrane",cytoplasm,plasmodesma,"protein folding","plasma membrane","cyclosporin A biing","eomembrane system"}	AT2G21130	Cyclophilin-like peptidyl-prolyl cis-trans isomerase family protein	LOC_Os02g02890.1	wall-associated receptor kinase-like 4 precursor, putative, expressed
Zm00001eb270570	Zm00001eb270570_T001	5.71981	5.28139	Zm00001d036164	Zm00001d036164_P001	chr6	81912556	81913314	Theobromine synthase / MXMT	PF03492	SAM depeent carboxyl methyltransferase	IPR005299	SAM depeent carboxyl methyltransferase	{GO:0008168,GO:0032259,GO:0046872,GO:0008168,GO:0016021}	{"methyltransferase activity",methylation,"metal ion biing","methyltransferase activity","integral component of membrane"}	AT5G04370	S-adenosyl-L-methionine-depeent methyltransferases superfamily protein	LOC_Os06g20960.1	MYB family transcription factor, putative, expressed
Zm00001eb265850	Zm00001eb265850_T001	5.32457	5.77025	Zm00001d035558	Zm00001d035558_P001	chr6	39343977	39401990	NUCLEOPORIN-RELATED // SUBFAMILY NOT NAMED	PF01419	Jacalin-like lectin domain	IPR001229	Jacalin-like lectin domain	{GO:0048046,GO:0048046,GO:0030246,GO:0048046,GO:0030246,GO:0030246}	{apoplast,apoplast,"carbohydrate biing",apoplast,"carbohydrate biing","carbohydrate biing"}	AT3G21380	Mannose-biing lectin superfamily protein	LOC_Os12g14440.1	dehydrin, putative, expressed
Zm00001eb058070	Zm00001eb058070_T001	5.16041	5.17464	Zm00001d034097	Zm00001d034097_P001	chr1	285652673	285654937	Isoflavone 2'-hydroxylase / Isoflavone 2'-monooxygenase	PF00067	Cytochrome P450	IPR001128	Cytochrome P450	{GO:0020037,GO:0020037,GO:0016705,GO:0016705,GO:0016021,GO:0005506,GO:0098542,GO:0004497,GO:0020037,GO:0016021,GO:0005506,GO:0004497,GO:0005506,GO:0016705,GO:0055114}	{"heme biing","heme biing","oxidoreductase activity, acting on paired donors, with incorporation or reduction of molecular oxygen ","oxidoreductase activity, acting on paired donors, with incorporation or reduction of molecular oxygen","integral component of membrane","iron ion biing","defense response to other organism","monooxygenase activity ","heme biing ","integral component of membrane ","i…	AT4G37370	cytochrome P450, family 81, subfamily D, polypeptide 8	LOC_Os03g55260.1	glycosyl hydrolases family 16, putative, expressed
Zm00001eb095970	Zm00001eb095970_T001	5.09148	4.70382	Zm00001d005337	Zm00001d005337_P001	chr2	169678936	169682820	Guanine deaminase / Guanine aminase	PF00383	Cytidine a deoxycytidylate deaminase zinc-biing region	IPR002125	Cytidine a deoxycytidylate deaminase domain	{GO:0047974,GO:0006152,GO:0008270}	{"guanosine deaminase activity","purine nucleoside catabolic process","zinc ion biing"}	AT5G28050	Cytidine/deoxycytidylate deaminase family protein	LOC_Os03g61810.1	fatty acid desaturase, putative, expressed
Zm00001eb108660	Zm00001eb108660_T001	4.85314	4.18696	Zm00001d006795	Zm00001d006795_P001	chr2	216867852	216869884	Transferase family (Transferase)	PF02458	Transferase family	IPR003480	Transferase	{GO:0016747,GO:0016747,GO:0016747,GO:0016021}	{"transferase activity, transferring acyl groups other than amino-acyl groups","acyltransferase activity, transferring groups other than amino-acyl groups ","acyltransferase activity, transferring groups other than amino-acyl groups","integral component of membrane"}	AT5G17540	HXXXD-type acyl-transferase family protein	LOC_Os05g04930.1	DUF1645 domain containing protein, putative, expressed
Zm00001eb184970	Zm00001eb184970_T001	4.71487	5.00775	Zm00001d051125	Zm00001d051125_P001	chr4	146534663	146541797	Non-specific serine/threonine protein kinase / Threonine-specific protein kinase	PF08263	Leucine rich repeat N-terminal domain	IPR013210	Leucine-rich repeat-containing N-terminal, plant-type	{GO:0005515}	{"protein biing"}	AT3G47570	Leucine-rich repeat protein kinase family protein	LOC_Os12g42520.1	expressed protein
Zm00001eb198660	Zm00001eb198660_T001	4.4423	3.87989	Zm00001d052744	Zm00001d052744_P001	chr4	201347262	201350612	Protein xylosyltransferase / Uridine diphosphoxylose-protein xylosyltransferase	PF05686	Glycosyl transferase family 90	IPR006598	Glycosyl transferase CAP10 domain	{GO:0016740,GO:0016021,GO:0016021,GO:0016740}	{"transferase activity","integral component of membrane ","integral component of membrane","transferase activity "}	AT3G48980	Arabidopsis thaliana protein of unknown function (DUF821)	LOC_Os08g01150.1	cytochrome P450, putative, expressed
Zm00001eb318910	Zm00001eb318910_T001	4.43506	4.60006	Zm00001d021208	Zm00001d021208_P001	chr7	147261646	147263036	AP2 domain (AP2)	PF00847	AP2 domain	IPR001471	AP2/ERF domain	{GO:0003700,GO:0005634,GO:0006355,GO:0003677,GO:0006355,GO:0003700}	{"DNA-biing transcription factor activity",nucleus,"regulation of transcription, DNA-templated","DNA biing","regulation of transcription, DNA-templated","DNA-biing transcription factor activity"}	AT4G25470	C-repeat/DRE biing factor 2	LOC_Os09g35030.1	anthocyanin 3-O-beta-glucosyltransferase, putative, expressed
Zm00001eb330460	Zm00001eb330460_T001	4.37277	3.60161	Zm00001d022464	Zm00001d022464_P001	chr7	181737556	181738263	FAMILY NOT NAMED // EXPRESSED PROTEIN	PF06596	Photosystem II reaction centre X protein (PsbX)	IPR009518	Photosystem II PsbX	{GO:0016020,GO:0009523,GO:0009535,GO:0015979,GO:0019904,GO:0016021,GO:0015979,GO:0009523}	{membrane,"photosystem II","chloroplast thylakoid membrane",photosynthesis,"protein domain specific biing","integral component of membrane",photosynthesis,"photosystem II"}	AT2G06520	photosystem II subunit X	LOC_Os07g47640.1	AP2 domain containing protein, expressed
Zm00001eb265310	Zm00001eb265310_T001	4.34872	5.4622	Zm00001d035479	Zm00001d035479_P001	chr6	35112349	35116085	Non-specific serine/threonine protein kinase / Threonine-specific protein kinase	PF13947	Wall-associated receptor kinase galacturonan-biing	IPR025287	Wall-associated receptor kinase, galacturonan-biing domain	{GO:0004672,GO:0030247,GO:0005524,GO:0006468,GO:0006468,GO:0004674,GO:0005509,GO:0030247,GO:0016021,GO:0007166,GO:0005886,GO:0005524}	{"protein kinase activity","polysaccharide biing","ATP biing","protein phosphorylation","protein phosphorylation","protein serine/threonine kinase activity","calcium ion biing","polysaccharide biing","integral component of membrane","cell surface receptor signaling pathway","plasma membrane","ATP biing"}	AT1G21270	wall-associated kinase 2	LOC_Os10g07548.1	pyridoxal-depeent decarboxylase protein, putative, expressed
Zm00001eb426280	Zm00001eb426280_T001	4.27145	2.83925	Zm00001d025823	Zm00001d025823_P001	chr10	132130383	132132508	MYB-LIKE DNA-BIING PROTEIN MYB // MYB DOMAIN PROTEIN 79	PF00249	Myb-like DNA-biing domain	IPR001005	SANT/Myb domain	{GO:0005634,GO:0003700,GO:0006355,GO:0043565}	{nucleus,"DNA-biing transcription factor activity","regulation of transcription, DNA-templated","sequence-specific DNA biing"}	AT4G13480	myb domain protein 79	LOC_Os04g42950.1	zinc finger, C3HC4 type domain containing protein, expressed
Zm00001eb285360	Zm00001eb285360_T001	4.2219	3.4798	Zm00001d037894	Zm00001d037894_P001	chr6	148134643	148135795	Dehydrin (Dehydrin)	PF00257	Dehydrin	IPR000167	Dehydrin	{GO:0070300,GO:0009415,GO:0005829,GO:1901611,GO:0009415,GO:0001786,GO:0009737,GO:0009631,GO:0035091,GO:0012506}	{"phosphatidic acid biing","response to water",cytosol,"phosphatidylglycerol biing","response to water","phosphatidylserine biing","response to abscisic acid","cold acclimation","phosphatidylinositol biing","vesicle membrane"}	AT5G66400	Dehydrin family protein	LOC_Os11g26780.1	DEFL9 - Defensin a Defensin-like DEFL family, expressed
Zm00001eb226470	Zm00001eb226470_T001	4.08708	3.04561	Zm00001d014614	Zm00001d014614_P001	chr5	55773777	55775529	Xyloglucan:xyloglucosyl transferase / Xyloglucan eotransglycosylase // Xyloglucan-specific eo-beta-1,4-glucanase / Xyloglucaneohydrolase	PF06955	Xyloglucan eo-transglycosylase (XET) C-terminus	IPR010713	Xyloglucan eo-transglycosylase, C-terminal	{GO:0010411,GO:0004553,GO:0042546,GO:0016021,GO:0048046,GO:0071555,GO:0006073,GO:0080022,GO:0005618,GO:0016762,GO:0016762,GO:0048046,GO:0005975,GO:0005618,GO:0004553}	{"xyloglucan metabolic process","hydrolase activity, hydrolyzing O-glycosyl compous","cell wall biogenesis","integral component of membrane",apoplast,"cell wall organization","cellular glucan metabolic process","primary root development","cell wall","xyloglucan:xyloglucosyl transferase activity","xyloglucan:xyloglucosyl transferase activity",apoplast,"carbohydrate metabolic process","cell wall","…	AT4G25810	xyloglucan eotransglycosylase 6	LOC_Os06g48180.1	hs1, putative, expressed
Zm00001eb409700	Zm00001eb409700_T001	4.04239	3.79164	Zm00001d023769	Zm00001d023769_P001	chr10	19272477	19274189	omega-6 fatty acid desaturase (delta-12 desaturase) (FAD2)	PF00487	Fatty acid desaturase	IPR005804	Fatty acid desaturase domain	{GO:0016021,GO:0006629,GO:0016717,GO:0016021,GO:0055114,GO:0006629,GO:0016717,GO:0055114,GO:0006629,GO:0016717,GO:0016717,GO:0006629}	{"integral component of membrane","lipid metabolic process","oxidoreductase activity, acting on paired donors, with oxidation of a pair of donors resulting in the reduction of molecular oxygen to two molecules of water","integral component of membrane","oxidation-reduction process","lipid metabolic process","oxidoreductase activity, acting on paired donors, with oxidation of a pair of donors resu…	AT3G12120	fatty acid desaturase 2	LOC_Os07g23410.1	cytochrome P450, putative, expressed
Zm00001eb209140	Zm00001eb209140_T001	4.01857	3.15116	Zm00001d053995	Zm00001d053995_P001	chr4	248107251	248108375	Protein of unknown function (DUF1645) (DUF1645)	PF07816	Protein of unknown function (DUF1645)	IPR012442	Protein of unknown function DUF1645, plant		0	AT1G70420	Protein of unknown function (DUF1645)	LOC_Os02g04130.1
Zm00001eb108040	Zm00001eb108040_T001	4.00268	3.61932	Zm00001d006715	Zm00001d006715_P001	chr2	215011738	215013063						{GO:0016021,GO:0016021}	{"integral component of membrane ","integral component of membrane"}			LOC_Os07g39720.1	lysM domain-containing GPI-anchored protein precursor, putative, expressed
Zm00001eb058050	Zm00001eb058050_T001	3.81511	3.38977	Zm00001d034095	Zm00001d034095_P001	chr1	285580968	285582950	4'-methoxyisoflavone 2'-hydroxylase / Isoflavone 2'-monooxygenase // Isoflavone 2'-hydroxylase / Isoflavone 2'-monooxygenase	PF00067	Cytochrome P450	IPR001128	Cytochrome P450	{GO:0016021,GO:0016705,GO:0005506,GO:0020037,GO:0016705,GO:0004497,GO:0005506,GO:0004497,GO:0020037,GO:0016021,GO:0016709,GO:0016020,GO:0098542,GO:0020037,GO:0016705,GO:0005506,GO:0055114}	{"integral component of membrane","oxidoreductase activity, acting on paired donors, with incorporation or reduction of molecular oxygen","iron ion biing","heme biing","oxidoreductase activity, acting on paired donors, with incorporation or reduction of molecular oxygen ","monooxygenase activity","iron ion biing ","monooxygenase activity ","heme biing","integral component of membrane ","oxidoredu…	AT4G37370	cytochrome P450, family 81, subfamily D, polypeptide 8	LOC_Os03g55260.1	expressed protein
Zm00001eb098940	Zm00001eb098940_T001	3.81483	3.54314	Zm00001d005688	Zm00001d005688_P001	chr2	183071103	183072982	Flavonol 3-O-glucosyltransferase / UDP-glucose flavonol 3-O-glucosyltransferase	PF00201	UDP-glucoronosyl a UDP-glucosyl transferase	IPR002213	UDP-glucuronosyl/UDP-glucosyltransferase	{GO:0016114,GO:0046527,GO:0009718,GO:0008194,GO:0016758,GO:0008194}	{"terpenoid biosynthetic process","glucosyltransferase activity","anthocyanin-containing compou biosynthetic process","UDP-glycosyltransferase activity","transferase activity, transferring hexosyl groups","UDP-glycosyltransferase activity "}	AT2G16890	UDP-Glycosyltransferase superfamily protein	LOC_Os04g24110.1	cytokinin-O-glucosyltransferase 2, putative, expressed
Zm00001eb193550	Zm00001eb193550_T001	3.65221	3.63791	Zm00001d052152	Zm00001d052152_P001	chr4	183372947	183374297	AP2 domain (AP2)	PF00847	AP2 domain	IPR001471	AP2/ERF domain	{GO:0006355,GO:0005634,GO:0003700,GO:0003677,GO:0009873,GO:0006952,GO:0003677,GO:0003700,GO:0005634,GO:0006355,GO:0003700}	{"regulation of transcription, DNA-templated",nucleus,"DNA-biing transcription factor activity","DNA biing","ethylene-activated signaling pathway","defense response","DNA biing ","DNA-biing transcription factor activity ","nucleus ","regulation of transcription, DNA-templated","DNA-biing transcription factor activity"}	AT1G21910	Integrase-type DNA-biing superfamily protein	LOC_Os06g10780.1	transporter family protein, putative, expressed
Zm00001eb331690	Zm00001eb331690_T001	3.62728	3.06003	Zm00001d022593	Zm00001d022593_P001	chr7	184153521	184155288	Ornithine decarboxylase / L-ornithine carboxy-lyase	PF02784	Pyridoxal-depeent decarboxylase, pyridoxal biing domain	IPR022644	Orn/DAP/Arg decarboxylase 2, N-terminal	{GO:0006591,GO:0016829,GO:0009445,GO:0005737,GO:0006596,GO:0003824}	{"ornithine metabolic process","lyase activity","putrescine metabolic process",cytoplasm,"polyamine biosynthetic process","catalytic activity"}	AT5G11880	Pyridoxal-depeent decarboxylase family protein	LOC_Os09g37120.1	retrotransposon protein, putative, unclassified, expressed
Zm00001eb383460	Zm00001eb383460_T001	3.61403	3.78973	Zm00001d046145	Zm00001d046145_P001	chr9	69023991	69025217	RING FINGER DOMAIN-CONTAINING // SUBFAMILY NOT NAMED	PF13639	Ring finger domain	IPR001841	Zinc finger, RING-type	{GO:0016567,GO:0016021,GO:0006511,GO:0061630}	{"protein ubiquitination","integral component of membrane","ubiquitin-depeent protein catabolic process","ubiquitin protein ligase activity"}	AT4G40070	RING/U-box superfamily protein	LOC_Os06g34400.1	cytochrome P450, putative, expressed
Zm00001eb382500	Zm00001eb382500_T001	3.60712	4.09972	Zm00001d046007	Zm00001d046007_P001	chr9	55553809	55555243	Xyloglucan-specific eo-beta-1,4-glucanase / Xyloglucaneohydrolase	PF00722	Glycosyl hydrolases family 16	IPR000757	Glycoside hydrolase family 16	{GO:0004553,GO:0005618,GO:0071555,GO:0048046,GO:0042546,GO:0016021,GO:0005618,GO:0010411,GO:0004553,GO:0048046,GO:0016762,GO:0005975,GO:0006073,GO:0016762}	{"hydrolase activity, hydrolyzing O-glycosyl compous","cell wall","cell wall organization",apoplast,"cell wall biogenesis","integral component of membrane","cell wall","xyloglucan metabolic process","hydrolase activity, hydrolyzing O-glycosyl compous",apoplast,"xyloglucan:xyloglucosyl transferase activity","carbohydrate metabolic process","cellular glucan metabolic process","xyloglucan:xyloglucos…	AT4G28850	xyloglucan eotransglucosylase/hydrolase 26	LOC_Os06g22919.4	ATP synthase F1, delta subunit family protein, putative, expressed
Zm00001eb367110	Zm00001eb367110_T001	3.56914	2.51753	Zm00001d012321	Zm00001d012321_P001	chr8	173684382	173686223	Hs1pro-1 protein C-terminus (Hs1pro-1_C) // Hs1pro-1 N-terminus (Hs1pro-1_N)	PF07014	Hs1pro-1 protein C-terminus	IPR009743	Hs1pro-1, C-terminal	{GO:0046872,GO:0020037,GO:0006952,GO:0019441,GO:0006952}	{"metal ion biing","heme biing","defense response","tryptophan catabolic process to kynurenine","defense response"}	AT2G40000	ortholog of sugar beet HS1 PRO-1 2	LOC_Os01g63690.1	SNF1-related protein kinase regulatory subunit beta-1, putative, expressed
Zm00001eb058060	Zm00001eb058060_T001	3.55576	3.17754	Zm00001d034096	Zm00001d034096_P001	chr1	285645116	285647202	Isoflavone 2'-hydroxylase / Isoflavone 2'-monooxygenase	PF00067	Cytochrome P450	IPR001128	Cytochrome P450	{GO:0020037,GO:0016020,GO:0016021,GO:0005506,GO:0016705,GO:0098542,GO:0055114,GO:0004497,GO:0005506,GO:0020037,GO:0020037,GO:0005506,GO:0016709,GO:0016705}	{"heme biing ","membrane ","integral component of membrane","iron ion biing","oxidoreductase activity, acting on paired donors, with incorporation or reduction of molecular oxygen","defense response to other organism","oxidation-reduction process","monooxygenase activity","iron ion biing ","heme biing","heme biing","iron ion biing","oxidoreductase activity, acting on paired donors, with incorpora…	AT4G37370	cytochrome P450, family 81, subfamily D, polypeptide 8	LOC_Os03g55260.1
Zm00001eb113210	Zm00001eb113210_T001	3.38674	3.42708	Zm00001d007381	Zm00001d007381_P001	chr2	229789979	229790888						{GO:0016021}	{"integral component of membrane"}				laccase precursor protein, putative, expressed
Zm00001eb381190	Zm00001eb381190_T001	3.38456	3.61427	Zm00001d045832	Zm00001d045832_P001	chr9	44272538	44272992	NUCLEOLAR PROTEIN 7/ESTROGEN RECEPTOR COACTIVATOR-RELATED // LYSM DOMAIN-CONTAINING GPI-ANCHORED PROTEIN 1	#N/A	#N/A	#N/A	#N/A		0	AT1G21880	lysm domain GPI-anchored protein 1 precursor	LOC_Os02g53000.2	terpene synthase, putative, expressed
Zm00001eb049770	Zm00001eb049770_T001	3.3088	2.53735	Zm00001d033150	Zm00001d033150_P001	chr1	254203290	254204385						{GO:0009507,GO:0009507,GO:0005739,GO:0016301,GO:0016021,GO:0016310,GO:0016021}	{"chloroplast ",chloroplast,mitochorion,"kinase activity","integral component of membrane",phosphorylation,"integral component of membrane "}	AT2G05310		LOC_Os03g39830.1	ZOS8-14 - C2H2 zinc finger protein, expressed
Zm00001eb318970	Zm00001eb318970_T001	3.24378	3.88726	Zm00001d021219	Zm00001d021219_P001	chr7	147684571	147686411	7-deoxyloganetin glucosyltransferase / UGT85A24	PF00201	UDP-glucoronosyl a UDP-glucosyl transferase	IPR002213	UDP-glucuronosyl/UDP-glucosyltransferase	{GO:0016758,GO:0016021,GO:0046527,GO:0008194}	{"transferase activity, transferring hexosyl groups","integral component of membrane","glucosyltransferase activity","UDP-glycosyltransferase activity"}	AT1G22360	UDP-glucosyl transferase 85A2	LOC_Os04g25980.1
Zm00001eb008070	Zm00001eb008070_T001	3.20956	2.83132	Zm00001d028144	Zm00001d028144_P001	chr1	23820865	23823571	Predicted transporter (major facilitator superfamily)	PF00083	Sugar (a other) transporter	IPR005828	Major facilitator, sugar transporter-like	{GO:0016021,GO:0016021,GO:0034219,GO:0015293,GO:1902600,GO:0015078,GO:0015144,GO:0016021,GO:0006817,GO:0015144,GO:0008643,GO:0015293,GO:0022853,GO:0015293,GO:0055085,GO:0006812,GO:0022853,GO:0015078,GO:0006817,GO:0055085,GO:0055085,GO:0022857,GO:0016021,GO:0016021,GO:0022857}	{"integral component of membrane ","integral component of membrane","carbohydrate transmembrane transport","symporter activity ","proton transmembrane transport","proton transmembrane transporter activity","carbohydrate transmembrane transporter activity","integral component of membrane","phosphate ion transport","carbohydrate transmembrane transporter activity","carbohydrate transport","symporte…	AT3G18830	polyol/monosaccharide transporter 5	LOC_Os03g10100.1	cytochrome P450, putative, expressed
Zm00001eb131090	Zm00001eb131090_T002	3.16504	2.05234	Zm00001d040725	Zm00001d040725_P001	chr3	60809615	60812630	Polygalacturonase / Pectinase	PF00295	Glycosyl hydrolases family 28	IPR000743	Glycoside hydrolase, family 28	{GO:0005975,GO:0016021,GO:0005524,GO:0016829,GO:0016829,GO:0016021,GO:0004650,GO:0005975,GO:0004650,GO:0005975,GO:0016829,GO:0005618,GO:0016021,GO:0009831,GO:0004650,GO:0005975,GO:0009831,GO:0005618,GO:0005975,GO:0005618,GO:0005524,GO:0006468,GO:0005975,GO:0004672,GO:0005975,GO:0004650,GO:0005618,GO:0004650,GO:0004650,GO:0004650,GO:0005975,GO:0004672,GO:0004650,GO:0009831,GO:0004650,GO:0006468,GO…	{"carbohydrate metabolic process","integral component of membrane","ATP biing","lyase activity","lyase activity","integral component of membrane","polygalacturonase activity","carbohydrate metabolic process","polygalacturonase activity","carbohydrate metabolic process","lyase activity","cell wall","integral component of membrane","plant-type cell wall modification involved in multidimensional cel…	AT1G48100	Pectin lyase-like superfamily protein	LOC_Os01g22590.1	ergosterol biosynthetic protein 28, putative, expressed
Zm00001eb260220	Zm00001eb260220_T001	3.14027	2.31205	Zm00001d035013	Zm00001d035013_P001	chr6	7059908	7061865	Iolin-2-one monooxygenase / CYP71C2	PF00067	Cytochrome P450	IPR001128	Cytochrome P450	{GO:0005506,GO:0016705,GO:0055114,GO:0020037,GO:0020037,GO:0005506,GO:0004497,GO:0016021,GO:0016705}	{"iron ion biing","oxidoreductase activity, acting on paired donors, with incorporation or reduction of molecular oxygen","oxidation-reduction process","heme biing","heme biing","iron ion biing","monooxygenase activity","integral component of membrane","oxidoreductase activity, acting on paired donors, with incorporation or reduction of molecular oxygen"}	AT3G48280	cytochrome P450, family 71, subfamily A, polypeptide 25	LOC_Os08g01450.1	expressed protein
Zm00001eb194350	Zm00001eb194350_T001	3.12783	2.00841	Zm00001d052242	Zm00001d052242_P001	chr4	186369183	186371055	H(+)-transporting two-sector ATPase / Mitochondrial ATPase	PF00213	ATP synthase delta (OSCP) subunit	IPR000711	ATPase, OSCP/delta subunit	{GO:0015986,GO:0042742,GO:0046933,GO:0010287,GO:0003729,GO:0010319,GO:0046933,GO:0015985,GO:0009772,GO:0009773,GO:0016787,GO:0045261,GO:0009941,GO:0009535,GO:0006754,GO:0046933,GO:0009772,GO:0016787,GO:0016020,GO:0015986,GO:0009773,GO:0009535,GO:0045261,GO:0009409}	{"ATP synthesis coupled proton transport","defense response to bacterium","proton-transporting ATP synthase activity, rotational mechanism",plastoglobule,"mRNA binding",stromule,"proton-transporting ATP synthase activity, rotational mechanism","energy coupled proton transport, down electrochemical gradient","photosynthetic electron transport in photosystem II","photosynthetic electron transport i…	AT4G09650	ATP synthase delta-subunit gene	LOC_Os02g51470.2	VQ domain containing protein, putative, expressed
Zm00001eb352470	Zm00001eb352470_T001	3.09487	2.41554	Zm00001d010662	Zm00001d010662_P001	chr8	122980936	122983977	5'-AMP-ACTIVATED PROTEIN KINASE , BETA SUBUNIT // SNF1-RELATED PROTEIN KINASE REGULATORY SUBUNIT BETA-1	PF16561	Glycogen recognition site of AMP-activated protein kinase	IPR032640	AMP-activated protein kinase, glycogen-biing domain	{GO:0043562,GO:0016310,GO:0005515,GO:0050790,GO:0016301,GO:1901982,GO:0016301,GO:0019887,GO:0050790,GO:0031588,GO:0005515,GO:0009507,GO:0016310,GO:0019887,GO:0031588,GO:0009507,GO:0043562,GO:1901982,GO:0005515}	{"cellular response to nitrogen levels",phosphorylation,"protein biing","regulation of catalytic activity","kinase activity","maltose biing","kinase activity","protein kinase regulator activity","regulation of catalytic activity","nucleotide-activated protein kinase complex","protein biing",chloroplast,phosphorylation,"protein kinase regulator activity","nucleotide-activated protein kinase comple…	AT5G21170	5\'-AMP-activated protein kinase beta-2 subunit protein	LOC_Os05g41220.1	glycosyl transferase 8 domain containing protein, putative, expressed
Zm00001eb377460		3.08067	3.17232			chr9	22609139	22609972											thioredoxin reductase 2, putative, expressed
Zm00001eb298030	Zm00001eb298030_T001	3.07998	3.19869	Zm00001d018601	Zm00001d018601_P001	chr7	474291	476592	Laccase / Urishiol oxidase	PF07731	Multicopper oxidase	IPR011706	Multicopper oxidase, type 2	{GO:0005507,GO:0016021,GO:0048046,GO:0016491,GO:0005507,GO:0055114,GO:0046274,GO:0052716}	{"copper ion biing","integral component of membrane",apoplast,"oxidoreductase activity","copper ion biing","oxidation-reduction process","lignin catabolic process","hydroquinone:oxygen oxidoreductase activity"}	AT3G09220	laccase 7	LOC_Os07g01110.1	ergosterol biosynthetic protein 28, putative, expressed
Zm00001eb047160	Zm00001eb047160_T001	3.06816	2.77022	Zm00001d032858	Zm00001d032858_P001	chr1	242517499	242523728	Ent-pimara-8(14),15-diene synthase	PF03936	Terpene synthase family, metal biing domain	IPR005630	Terpene synthase, metal-biing domain	{GO:0016053,GO:0009685,GO:0006952,GO:0016829,GO:0010333,GO:0016102,GO:0016829,GO:0000287,GO:0006952,GO:0009507,GO:0000287,GO:0052315,GO:0010333,GO:0051502,GO:0016102,GO:0010333,GO:0000287,GO:0034282,GO:0051501,GO:0009507}	{"organic acid biosynthetic process","gibberellin metabolic process","defense response","lyase activity ","terpene synthase activity","diterpenoid biosynthetic process ","lyase activity","magnesium ion biing","defense response ",chloroplast,"magnesium ion biing ","phytoalexin biosynthetic process","terpene synthase activity","diterpene phytoalexin biosynthetic process ","diterpenoid biosynthetic …	AT1G79460	Terpenoid cyclases/Protein prenyltransferases superfamily protein	LOC_Os02g36220.2	glutathione S-transferase, N-terminal domain containing protein, expressed
Zm00001eb038910	Zm00001eb038910_T001	3.01215	2.5323	Zm00001d031895	Zm00001d031895_P001	chr1	207646450	207647275	SERINE/THREONINE-PROTEIN KINASE RIO // SUBFAMILY NOT NAMED	PF00096	Zinc finger, C2H2 type	IPR013087	Zinc finger C2H2-type	{GO:0010044,GO:0010447,GO:0010044,GO:0003676,GO:0010447}	{"response to aluminum ion ","response to acidic pH ","response to aluminum ion","nucleic acid biing","response to acidic pH"}	AT5G22890	C2H2 a C2HC zinc fingers superfamily protein	LOC_Os08g44830.1	lectin-like receptor kinase, putative, expressed
Zm00001eb171490	Zm00001eb171490_T001	2.88338	2.37153			chr4	30275373	30276527		PF00190	Cupin	IPR006045	Cupin 1	{GO:0005618,GO:0048046,GO:0030145,GO:0045735}	{"cell wall",apoplast,"manganese ion biing","nutrient reservoir activity"}				calmodulin-biing protein, putative, expressed
Zm00001eb222660	Zm00001eb222660_T001	2.83947	2.87341	Zm00001d014134	Zm00001d014134_P001	chr5	33896202	33898109	Ent-isokaurene C2-hydroxylase / CYP71Z6	PF00067	Cytochrome P450	IPR001128	Cytochrome P450	{GO:0051501,GO:0005506,GO:0016705,GO:0006952,GO:0003735,GO:0005506,GO:0004497,GO:0016705,GO:0016021,GO:0016102,GO:0052315,GO:0055114,GO:0020037,GO:0022625,GO:0002182,GO:0020037,GO:0010333}	{"diterpene phytoalexin metabolic process","iron ion biing","oxidoreductase activity, acting on paired donors, with incorporation or reduction of molecular oxygen","defense response","structural constituent of ribosome","iron ion biing","monooxygenase activity","oxidoreductase activity, acting on paired donors, with incorporation or reduction of molecular oxygen","integral component of membrane",…	AT5G25180	cytochrome P450, family 71, subfamily B, polypeptide 14	LOC_Os07g11739.1	laccase precursor protein, putative, expressed
Zm00001eb409710	Zm00001eb409710_T001	2.80435	3.26166	Zm00001d023774	Zm00001d023774_P001	chr10	19438632	19439598	ERGOSTEROL BIOSYNTHETIC PROTEIN 28-RELATED	PF03694	Erg28 like protein	IPR005352	Erg28	{GO:0005789,GO:0006629,GO:1901617,GO:1901362,GO:0016021,GO:0016021,GO:0030674,GO:2000012}	{"eoplasmic reticulum membrane","lipid metabolic process","organic hydroxy compou biosynthetic process","organic cyclic compou biosynthetic process","integral component of membrane","integral component of membrane","protein-macromolecule adaptor activity","regulation of auxin polar transport"}	AT1G10030	homolog of yeast ergosterol28	LOC_Os12g43670.1	pathogenesis-related Bet v I family protein, putative, expressed
Zm00001eb029590	Zm00001eb029590_T001	2.80041	2.38003	Zm00001d030775	Zm00001d030775_P001	chr1	160890545	160892266	#N/A	#N/A	#N/A	#N/A	#N/A	{GO:0016021,GO:0016021}	{"integral component of membrane","integral component of membrane "}	AT5G61340	0	LOC_Os12g38810.1	transporter family protein, putative, expressed
Zm00001eb395660	Zm00001eb395660_T001	2.79538	2.7277	Zm00001d047591	Zm00001d047591_P001	chr9	140077521	140078771	VQ motif (VQ)	PF05678	VQ motif	IPR008889	VQ	{GO:0051091}	{"positive regulation of DNA-biing transcription factor activity"}	AT3G56710	sigma factor biing protein 1	LOC_Os03g20330.1	cleavage a polyadenylation specificity factor subunit 5, putative, expressed
Zm00001eb015130	Zm00001eb015130_T002	2.79106	2.37188	Zm00001d028931	Zm00001d028931_P001	chr1	51436318	51438183	Inositol 3-alpha-galactosyltransferase / UDP-alpha-D-galactose:myo-inositol 3-alpha-D-galactosyltransferase	PF01501	Glycosyl transferase family 8	IPR002495	Glycosyl transferase, family 8	{GO:0016757,GO:0016757,GO:0016757,GO:0016757,GO:0009651,GO:0005737,GO:0009414,GO:0009737,GO:0009409,GO:0006012,GO:0009408,GO:0006979,GO:0016757}	{"glycosyltransferase activity ","transferase activity, transferring glycosyl groups","glycosyltransferase activity","glycosyltransferase activity","response to salt stress",cytoplasm,"response to water deprivation","response to abscisic acid","response to cold","galactose metabolic process","response to heat","response to oxidative stress","transferase activity, transferring glycosyl groups"}	AT2G47180	galactinol synthase 1	LOC_Os03g20120.1	Cupin domain containing protein, expressed
Zm00001eb201870	Zm00001eb201870_T001	2.7243	2.37377	Zm00001d053118	Zm00001d053118_P001	chr4	217493784	217495479	Thioredoxin-disulfide reductase / Thioredoxin reductase (NADPH)	PF07992	Pyridine nucleotide-disulphide oxidoreductase	IPR023753	FAD/NAD(P)-binding domain	{GO:0031490,GO:0019430,GO:0016491,GO:0005634,GO:0004791,GO:0055114,GO:0005737,GO:0019430,GO:0004791,GO:0005737,GO:0045893,GO:0000166,GO:0003713}	{"chromatin DNA binding","removal of superoxide radicals","oxidoreductase activity",nucleus,"thioredoxin-disulfide reductase activity","oxidation-reduction process",cytoplasm,"removal of superoxide radicals ","thioredoxin-disulfide reductase activity ","cytoplasm ","positive regulation of transcription, DNA-templated","nucleotide binding","transcription coactivator activity"}	AT2G17420	NADPH-dependent thioredoxin reductase A	LOC_Os02g48290.1	cytochrome P450, putative, expressed
Zm00001eb116100	Zm00001eb116100_T001	2.72099	2.70574			chr2	237743307	237744045		PF03694	Erg28 like protein	IPR005352	Erg28	{GO:1901362,GO:0004930,GO:0006629,GO:0016021,GO:0005789,GO:2000012,GO:0030674,GO:1901617,GO:0005886,GO:0016021,GO:0007186}	{"organic cyclic compou biosynthetic process","G protein-coupled receptor activity","lipid metabolic process","integral component of membrane","eoplasmic reticulum membrane","regulation of auxin polar transport","protein-macromolecule adaptor activity","organic hydroxy compou biosynthetic process","plasma membrane","integral component of membrane","G protein-coupled receptor signaling pathway"}	AT1G10030	homolog of yeast ergosterol28	LOC_Os12g43670.1	LTPL120 - Protease inhibitor/seed storage/LTP family protein precursor, expressed
Zm00001eb266670	Zm00001eb266670_T001	2.69832	2.31357	Zm00001d035642	Zm00001d035642_P001	chr6	44380714	44384433	Glutathione transferase / S-(hydroxyalkyl)glutathione lyase					{GO:0004364}	{"glutathione transferase activity"}	AT5G41210	glutathione S-transferase THETA 1	LOC_Os11g37730.1	harpin-iuced protein 1 domain containing protein, expressed
Zm00001eb305320	Zm00001eb305320_T001	2.69725	1.90868	Zm00001d019413	Zm00001d019413_P001	chr7	32436569	32439000	Non-specific serine/threonine protein kinase / Threonine-specific protein kinase	PF00069	Protein kinase domain	IPR000719	Protein kinase domain	{GO:0005524,GO:0042742,GO:0005524,GO:0042742,GO:0004672,GO:0004888,GO:0007178,GO:0004672,GO:0006468,GO:0016021,GO:0002229,GO:0005886,GO:0006468,GO:0004672,GO:0030246,GO:0005524,GO:0030246,GO:0030246,GO:0004888,GO:0006468,GO:0016021,GO:0005886,GO:0004672,GO:0007178,GO:0006468,GO:0002229,GO:0005524}	{"ATP biing","defense response to bacterium","ATP biing","defense response to bacterium","protein kinase activity","transmembrane signaling receptor activity","transmembrane receptor protein serine/threonine kinase signaling pathway","protein kinase activity","protein phosphorylation","integral component of membrane","defense response to oomycetes","plasma membrane","protein phosphorylation","pro…	AT2G37710	receptor lectin kinase	LOC_Os07g18230.1
Zm00001eb048230	Zm00001eb048230_T002	2.69544	2.7502	Zm00001d032981	Zm00001d032981_P001	chr1	247772984	247776686						{GO:0046872,GO:0005634,GO:0005737,GO:0005634,GO:0046872,GO:0005634,GO:0051537,GO:0051537,GO:0005737}	{"metal ion biing","nucleus ",cytoplasm,nucleus,"metal ion biing",nucleus,"2 iron, 2 sulfur cluster biing","2 iron, 2 sulfur cluster biing",cytoplasm}	AT3G13600	calmodulin-biing family protein	LOC_Os10g27170.1	Cupin domain containing protein, expressed
Zm00001eb194370	Zm00001eb194370_T001	2.68874	2.40656	Zm00001d052243	Zm00001d052243_P001	chr4	186460722	186464092	Laccase / Urishiol oxidase	PF07732	Multicopper oxidase	IPR011707	Multicopper oxidase, type 3	{GO:0046274,GO:0005507,GO:0052716,GO:0005507,GO:0048046,GO:0016491,GO:0048046,GO:0046274,GO:0016021,GO:0052716,GO:0055114,GO:0005507,GO:0016491}	{"lignin catabolic process","copper ion biing","hydroquinone:oxygen oxidoreductase activity","copper ion biing",apoplast,"oxidoreductase activity ","apoplast ","lignin catabolic process ","integral component of membrane","hydroquinone:oxygen oxidoreductase activity ","oxidation-reduction process","copper ion biing ","oxidoreductase activity"}	AT5G09360	laccase 14	LOC_Os02g51440.1	expressed protein
Zm00001eb014010	Zm00001eb014010_T001	2.65075	2.20281	Zm00001d028816	Zm00001d028816_P001	chr1	46990346	46991278	Pathogenesis-related protein Bet v I family (Bet_v_1)	PF00407	Pathogenesis-related protein Bet v I family	IPR000916	Bet v I/Major latex protein	{GO:0044419,GO:0009611,GO:0038023,GO:0050832,GO:0003723,GO:0009607,GO:0042542,GO:0004540,GO:0009733,GO:0009607,GO:0006952,GO:0009753,GO:0005634,GO:0004864,GO:0005737,GO:0006952,GO:0006955,GO:0004540,GO:0009617,GO:0009751,GO:0009409,GO:0009651,GO:0006952,GO:0080163,GO:0009620,GO:0046688,GO:0009735,GO:0080163,GO:0009646,GO:0009733,GO:0009737,GO:0009751,GO:0043086,GO:0009738,GO:0009646,GO:0009738,GO…	{"biological process involved in interspecies interaction between organisms","response to wouing ","signaling receptor activity","defense response to fungus ","RNA biing","response to biotic stimulus ","response to hydrogen peroxide ","ribonuclease activity","response to auxin","response to biotic stimulus","defense response ","response to jasmonic acid ",nucleus,"protein phosphatase inhibitor ac…	AT2G40330	PYR1-like 6	LOC_Os03g18850.1	cytochrome P450 72A1, putative, expressed
Zm00001eb021140	Zm00001eb021140_T001	2.60673	2.18595	Zm00001d029645	Zm00001d029645_P001	chr1	80153391	80155385	Predicted transporter (major facilitator superfamily)	PF00083	Sugar (a other) transporter	IPR005828	Major facilitator, sugar transporter-like	{GO:0015293,GO:0008643,GO:0015293,GO:0055085,GO:0016021,GO:0015144,GO:0022853,GO:0015078,GO:0006812,GO:0006817,GO:0055085,GO:0016021,GO:0022857,GO:0016021,GO:0022857}	{"symporter activity ","carbohydrate transport","symporter activity","transmembrane transport","integral component of membrane","carbohydrate transmembrane transporter activity","active ion transmembrane transporter activity","proton transmembrane transporter activity","cation transport","phosphate ion transport","transmembrane transport","integral component of membrane","transmembrane transporte…	AT3G18830	polyol/monosaccharide transporter 5	LOC_Os07g39350.1	cytochrome P450 domain containing protein, expressed
Zm00001eb178700	Zm00001eb178700_T002	2.58772	1.56672	Zm00001d050266	Zm00001d050266_P001	chr4	77565414	77567550	PRE-MRNA CLEAVAGE FACTOR IM, 25KD SUBUNIT // SUBFAMILY NOT NAMED	PF13869	Nucleotide hydrolase	IPR016706	Cleavage/polyadenylation specificity factor subunit 5	{GO:0046872,GO:0006397,GO:0005849,GO:0005515,GO:0003729,GO:0006378,GO:0003729,GO:0005737,GO:0005737,GO:0005849,GO:0006378,GO:0005515,GO:0046872,GO:0006378,GO:0046872,GO:0003729,GO:0005849,GO:0003729,GO:0006378,GO:0005849,GO:0006378,GO:0003729,GO:0005737,GO:0005849,GO:0003729,GO:0006378,GO:0006378,GO:0005515,GO:0005849,GO:0003729,GO:0005849}	{"metal ion biing","mRNA processing ","mRNA cleavage factor complex ","protein biing","mRNA biing","mRNA polyadenylation ","mRNA biing ",cytoplasm,cytoplasm,"mRNA cleavage factor complex","mRNA polyadenylation","protein biing","metal ion biing","mRNA polyadenylation","metal ion biing","mRNA biing","mRNA cleavage factor complex","mRNA biing","mRNA polyadenylation","mRNA cleavage factor complex","m…	AT4G29820	homolog of CFIM-25	LOC_Os08g30820.1	NAD depeent epimerase/dehydratase family protein, putative, expressed
Zm00001eb171630	Zm00001eb171630_T001	2.58516	2.29189	Zm00001d049435	Zm00001d049435_P001	chr4	30581297	30582437	Cupin domain (Cupin_2)	PF00190	Cupin	IPR006045	Cupin 1	{GO:0030145,GO:0045735,GO:0048046,GO:0005618,GO:0005618,GO:0030145,GO:0048046}	{"manganese ion biing","nutrient reservoir activity",apoplast,"cell wall","cell wall ","manganese ion biing ","apoplast "}	AT5G39110	RmlC-like cupins superfamily protein	LOC_Os12g05860.1	OsWAK63 - OsWAK receptor-like protein kinase, expressed
Zm00001eb103380	Zm00001eb103380_T001	2.58472	2.46658	Zm00001d006199	Zm00001d006199_P001	chr2	201685182	201687063	5-epiaristolochene 1,3-dihydroxylase / EAH	PF00067	Cytochrome P450	IPR001128	Cytochrome P450	{GO:0020037,GO:0020037,GO:0016705,GO:0005506,GO:0055114,GO:0005506,GO:0016705,GO:0016021,GO:0004497}	{"heme biing","heme biing","oxidoreductase activity, acting on paired donors, with incorporation or reduction of molecular oxygen","iron ion biing","oxidation-reduction process","iron ion biing","oxidoreductase activity, acting on paired donors, with incorporation or reduction of molecular oxygen","integral component of membrane","monooxygenase activity"}	AT3G48310	cytochrome P450, family 71, subfamily A, polypeptide 22	LOC_Os09g36080.1	cytochrome P450, putative, expressed
Zm00001eb429530	Zm00001eb429530_T001	2.58378	2.51295	Zm00001d026162	Zm00001d026162_P001	chr10	141575571	141576329	FAMILY NOT NAMED // BIFUNCTIONAL INHIBITOR/LIPID-TRANSFER PROTEIN/SEED STORAGE 2S ALBUMIN SUPERFAMILY PROTEIN	PF14547	Hydrophobic seed protein	IPR027923	Hydrophobic seed protein domain		0	AT4G12510	Bifunctional inhibitor/lipid-transfer protein/seed storage 2S albumin superfamily protein	LOC_Os04g46810.1	cupin domain containing protein, expressed
Zm00001eb434140	Zm00001eb434140_T001	2.56533	2.36616	Zm00001d026662	Zm00001d026662_P001	chr10	151045308	151046699	Late embryogenesis abuant protein (LEA_2)	PF03168	Late embryogenesis abuant protein	IPR004864	Late embryogenesis abuant protein, LEA_2 subgroup	{GO:0098542,GO:0009506,GO:0016021,GO:0046658}	{"defense response to other organism",plasmodesma,"integral component of membrane","anchored component of plasma membrane"}	AT3G11650	R1/HIN1-like 2	LOC_Os04g58850.1
Zm00001eb255030		2.54286	2.41099			chr5	216318370	216320368											EF ha family protein, putative, expressed
Zm00001eb171650	Zm00001eb171650_T001	2.51238	2.32771	Zm00001d049437	Zm00001d049437_P001	chr4	30636282	30637318	Cupin domain (Cupin_2)	PF00190	Cupin	IPR006045	Cupin 1	{GO:0005618,GO:0048046,GO:0005618,GO:0048046,GO:0030145,GO:0045735,GO:0030145}	{"cell wall ",apoplast,"cell wall","apoplast ","manganese ion biing ","nutrient reservoir activity","manganese ion biing"}	AT5G39110	RmlC-like cupins superfamily protein	LOC_Os12g05860.1	anthocyanidin 5,3-O-glucosyltransferase, putative, expressed
Zm00001eb059720	Zm00001eb059720_T001	2.50267	2.05812	Zm00001d034327	Zm00001d034327_P001	chr1	291016343	291017187						{GO:0009506,GO:0016021,GO:0016021}	{plasmodesma,"integral component of membrane ","integral component of membrane"}	AT3G12870		LOC_Os03g56700.1	glucose-6-phosphate 1-dehydrogenase, chloroplast precursor, putative, expressed
Zm00001eb358800	Zm00001eb358800_T002	2.48822	2.19265	Zm00001d011420	Zm00001d011420_P001	chr8	149483539	149485858	Secologanin synthase	PF00067	Cytochrome P450	IPR001128	Cytochrome P450	{GO:0020037,GO:0004497,GO:0016021,GO:0005506,GO:0020037,GO:0005506,GO:0016021,GO:0016705,GO:0055114,GO:0016705,GO:0020037,GO:0005506,GO:0055114,GO:0005506,GO:0005506,GO:0055114,GO:0016705,GO:0020037,GO:0020037,GO:0005506,GO:0020037,GO:0004497,GO:0016705,GO:0016705,GO:0004497,GO:0016705,GO:0016021}	{"heme biing","monooxygenase activity","integral component of membrane","iron ion biing","heme biing","iron ion biing","integral component of membrane","oxidoreductase activity, acting on paired donors, with incorporation or reduction of molecular oxygen","oxidation-reduction process","oxidoreductase activity, acting on paired donors, with incorporation or reduction of molecular oxygen","heme bii…	AT3G14680	cytochrome P450, family 72, subfamily A, polypeptide 14	LOC_Os01g43774.1	SAM depeent carboxyl methyltransferase, putative, expressed
Zm00001eb225960	Zm00001eb225960_T001	2.44914	2.96763	Zm00001d014554	Zm00001d014554_P001	chr5	53056868	53058683	Abieta-7,13-dien-18-ol hydroxylase / CYP720B1	PF00067	Cytochrome P450	IPR001128	Cytochrome P450	{GO:0016705,GO:0020037,GO:0016705,GO:0005506,GO:0020037,GO:0055114,GO:0016125,GO:0016021,GO:0005506,GO:0004497}	{"oxidoreductase activity, acting on paired donors, with incorporation or reduction of molecular oxygen","heme biing","oxidoreductase activity, acting on paired donors, with incorporation or reduction of molecular oxygen","iron ion biing","heme biing","oxidation-reduction process","sterol metabolic process","integral component of membrane","iron ion biing","monooxygenase activity"}	AT5G36110	cytochrome P450, family 716, subfamily A, polypeptide 1	LOC_Os09g21260.1	membrane attack complex component/perforin/complement C9, putative, expressed
Zm00001eb016850	Zm00001eb016850_T001	2.43203	1.60391	Zm00001d029151	Zm00001d029151_P001	chr1	60116547	60121289	UDP-glucose 4-epimerase / Uridine diphospho-galactose-4-epimerase	PF16363	GDP-mannose 4,6 dehydratase	IPR016040	NAD(P)-biing domain	{GO:0006012,GO:0016021,GO:0006364,GO:0006364,GO:0003723,GO:0006012,GO:0005829,GO:0016021,GO:0003978,GO:0006364,GO:0005829,GO:0003723,GO:0005829,GO:0003978,GO:0003978,GO:0003723,GO:0042546,GO:0006012,GO:0005829,GO:0016021,GO:0006364,GO:0071555,GO:0006012,GO:0003978,GO:0042546,GO:0003723}	{"galactose metabolic process ","integral component of membrane","rRNA processing ","rRNA processing","RNA biing ","galactose metabolic process","cytosol ","integral component of membrane","UDP-glucose 4-epimerase activity ","rRNA processing",cytosol,"RNA biing",cytosol,"UDP-glucose 4-epimerase activity","UDP-glucose 4-epimerase activity","RNA biing","cell wall biogenesis","galactose metabolic pr…	AT4G23920	UDP-D-glucose/UDP-D-galactose 4-epimerase 2	LOC_Os05g51670.2	LTPL63 - Protease inhibitor/seed storage/LTP family protein precursor, putative, expressed
Zm00001eb375460	Zm00001eb375460_T001	2.43099	3.09513	Zm00001d045190	Zm00001d045190_P001	chr9	17532959	17537019	Non-specific serine/threonine protein kinase / Threonine-specific protein kinase	PF13947	Wall-associated receptor kinase galacturonan-binding	IPR025287	Wall-associated receptor kinase, galacturonan-binding domain	{GO:0005509,GO:0005886,GO:0005509,GO:0005509,GO:0005886,GO:0030247,GO:0030247,GO:0006468,GO:0005524,GO:0004672,GO:0004672,GO:0005524,GO:0007166,GO:0030247,GO:0005524,GO:0006468,GO:0016021,GO:0005509,GO:0005524,GO:0006468,GO:0004674,GO:0004674,GO:0016021,GO:0006468,GO:0007166,GO:0006468,GO:0030247,GO:0005886,GO:0005524,GO:0004674,GO:0007166,GO:0030247,GO:0005509,GO:0016021,GO:0004672,GO:0030247,GO…	{"calcium ion binding","plasma membrane","calcium ion binding","calcium ion binding","plasma membrane","polysaccharide binding","polysaccharide binding","protein phosphorylation","ATP binding","protein kinase activity","protein kinase activity","ATP binding","cell surface receptor signaling pathway","polysaccharide binding","ATP binding","protein phosphorylation","integral component of membrane",…	AT1G21240	wall associated kinase 3	LOC_Os06g07330.1	Cupin domain containing protein, expressed
Zm00001eb103390	Zm00001eb103390_T001	2.40252	2.2908	Zm00001d006203	Zm00001d006203_P001	chr2	201849999	201852078	Premnaspirodiene oxygenase / Hyoscymus muticus premnaspirodiene oxygenase	PF00067	Cytochrome P450	IPR001128	Cytochrome P450	{GO:0016705,GO:0020037,GO:0055114,GO:0020037,GO:0004497,GO:0016705,GO:0016021,GO:0005506,GO:0005506}	{"oxidoreductase activity, acting on paired donors, with incorporation or reduction of molecular oxygen","heme biing","oxidation-reduction process","heme biing","monooxygenase activity","oxidoreductase activity, acting on paired donors, with incorporation or reduction of molecular oxygen","integral component of membrane","iron ion biing","iron ion biing"}	AT1G13080	cytochrome P450, family 71, subfamily B, polypeptide 2	LOC_Os09g36080.1	BBTI8 - Bowman-Birk type bran trypsin inhibitor precursor, expressed
Zm00001eb088410	Zm00001eb088410_T001	2.37076	2.04358	Zm00001d004401	Zm00001d004401_P001	chr2	109448633	109449870	Cupin domain (Cupin_2)	PF00190	Cupin	IPR006045	Cupin 1	{GO:0030145,GO:0045735,GO:0048046,GO:0005618}	{"manganese ion biing","nutrient reservoir activity",apoplast,"cell wall"}	AT3G05950	RmlC-like cupins superfamily protein	LOC_Os08g13440.2	expressed protein
Zm00001eb165300	Zm00001eb165300_T001	2.3663	2.86928			chr4	3452380	3453210											hydrolase, alpha/beta fold family protein, putative, expressed
Zm00001eb224230	Zm00001eb224230_T001	2.35214	1.38855	Zm00001d014325	Zm00001d014325_P001	chr5	41314579	41318376	FAMILY NOT NAMED // EF-HA CONTAINING PROTEIN-LIKE					{GO:0005509}	{"calcium ion biing"}	AT4G38810	Calcium-biing EF-ha family protein	LOC_Os10g09850.1	Cupin domain containing protein, expressed
Zm00001eb394980	Zm00001eb394980_T001	2.34004	2.01625	Zm00001d047504	Zm00001d047504_P001	chr9	136330935	136332755	GLUCOSYL/GLUCURONOSYL TRANSFERASES // SUBFAMILY NOT NAMED	PF00201	UDP-glucoronosyl a UDP-glucosyl transferase	IPR002213	UDP-glucuronosyl/UDP-glucosyltransferase	{GO:0008194,GO:0016758,GO:0016021}	{"UDP-glycosyltransferase activity","transferase activity, transferring hexosyl groups","integral component of membrane"}	AT3G16520	UDP-glucosyl transferase 88A1	LOC_Os01g53350.1	expressed protein
Zm00001eb421480	Zm00001eb421480_T001	2.31509	2.07443	Zm00001d025288	Zm00001d025288_P001	chr10	114270237	114270833	Glucose-6-phosphate dehydrogenase (NADP(+)) / GPD	PF00113	Enolase, C-terminal TIM barrel domain	IPR020810	Enolase, C-terminal TIM barrel domain	{GO:0000015,GO:0004634,GO:0006096,GO:0000287}	{"phosphopyruvate hydratase complex","phosphopyruvate hydratase activity","glycolytic process","magnesium ion biing"}	AT1G09420	glucose-6-phosphate dehydrogenase 4	LOC_Os03g20300.2
Zm00001eb231980	Zm00001eb231980_T001	2.28856	1.39908	Zm00001d015224	Zm00001d015224_P001	chr5	79839228	79841002	Benzoate O-methyltransferase	PF03492	SAM depeent carboxyl methyltransferase	IPR005299	SAM depeent carboxyl methyltransferase	{GO:0008168,GO:0032259,GO:0008168,GO:0008168,GO:0006952,GO:0032259,GO:0008168,GO:0046872,GO:0046872,GO:0006952}	{"methyltransferase activity",methylation,"methyltransferase activity","methyltransferase activity","defense response",methylation,"methyltransferase activity","metal ion biing","metal ion biing","defense response"}	AT5G04370	S-adenosyl-L-methionine-depeent methyltransferases superfamily protein	LOC_Os06g13310.1	expressed protein
Zm00001eb295470	Zm00001eb295470_T001	2.27082	2.27404	Zm00001d038971	Zm00001d038971_P001	chr6	175315558	175319044	FAMILY NOT NAMED // MACPF DOMAIN-CONTAINING PROTEIN NSL1	PF01823	MAC/Perforin domain	IPR020864	Membrane attack complex component/perforin (MACPF) domain	{GO:0010337,GO:0012501,GO:0006952,GO:0051707,GO:0010337,GO:0051707,GO:0012501,GO:0051707,GO:0004568,GO:0033554,GO:0051707,GO:0010337,GO:0052545,GO:0051702,GO:2000031,GO:0012501,GO:0051702,GO:0006952,GO:0051707,GO:0004568,GO:2000031,GO:0033554,GO:0008152,GO:0004568,GO:0006952,GO:0033554,GO:0005886,GO:0046930,GO:0005886,GO:0046930,GO:0005886,GO:0046930,GO:0006955,GO:0008152,GO:0046930,GO:0006952,GO…	{"regulation of salicylic acid metabolic process","programmed cell death","defense response","response to other organism","regulation of salicylic acid metabolic process","response to other organism","programmed cell death","response to other organism","chitinase activity","cellular response to stress","response to other organism","regulation of salicylic acid metabolic process","callose localiza…	AT1G28380	MAC/Perforin domain-containing protein	LOC_Os05g48360.2	peptide transporter PTR2, putative, expressed
Zm00001eb320160	Zm00001eb320160_T001	2.25062	1.80286	Zm00001d021357	Zm00001d021357_P001	chr7	150979264	150984709	Probable lipid transfer (LTP_2)	PF01255	Putative uecaprenyl diphosphate synthase	IPR001441	Decaprenyl diphosphate synthase-like	{GO:0016765,GO:0005783,GO:0009570,GO:0006486,GO:0016094,GO:0009668,GO:0005783,GO:0016765,GO:0000287,GO:0009507,GO:0009570,GO:0009409,GO:0005783,GO:0016094,GO:0000287,GO:0009409,GO:0009532,GO:0006486,GO:0016765,GO:0009668,GO:0000287,GO:0016094,GO:0016765,GO:0009668,GO:0016765,GO:0016765,GO:0006486,GO:0009409}	{"transferase activity, transferring alkyl or aryl (other than methyl) groups","eoplasmic reticulum","chloroplast stroma","protein glycosylation","polyprenol biosynthetic process","plastid membrane organization","eoplasmic reticulum","transferase activity, transferring alkyl or aryl (other than methyl) groups","magnesium ion biing",chloroplast,"chloroplast stroma","response to cold","eoplasmic re…	AT3G43720	Bifunctional inhibitor/lipid-transfer protein/seed storage 2S albumin superfamily protein	LOC_Os07g29230.1	stress responsive protein, putative, expressed
Zm00001eb171520	Zm00001eb171520_T001	2.2391	2.16177	Zm00001d049420	Zm00001d049420_P001	chr4	30345199	30346243	Cupin domain (Cupin_2)	PF00190	Cupin	IPR006045	Cupin 1	{GO:0005618,GO:0045735,GO:0030145,GO:0048046,GO:0048046,GO:0005618,GO:0030145}	{"cell wall","nutrient reservoir activity","manganese ion biing",apoplast,"apoplast ","cell wall ","manganese ion biing "}	AT5G39110	RmlC-like cupins superfamily protein	LOC_Os12g05860.1	urea active transporter, putative, expressed
Zm00001eb125560	Zm00001eb125560_T002	2.21079	2.46131	Zm00001d040026	Zm00001d040026_P001	chr3	23947648	23949316	Bowman-Birk serine protease inhibitor family (Bowman-Birk_leg)					{GO:0010951,GO:0004867,GO:0005576,GO:0010951,GO:0004867,GO:0004867,GO:0005576,GO:0010951,GO:0004867,GO:0005576,GO:0005576,GO:0010951}	{"negative regulation of eopeptidase activity","serine-type eopeptidase inhibitor activity","extracellular region","negative regulation of eopeptidase activity","serine-type eopeptidase inhibitor activity","serine-type eopeptidase inhibitor activity","extracellular region","negative regulation of eopeptidase activity","serine-type eopeptidase inhibitor activity","extracellular region","extracellu…			LOC_Os01g03680.1	dirigent, putative
Zm00001eb179280	Zm00001eb179280_T001	2.20238	1.46198	Zm00001d050347	Zm00001d050347_P001	chr4	82866397	82870111						{GO:0016021,GO:0016021}	{"integral component of membrane ","integral component of membrane"}	AT5G16550		LOC_Os08g32980.1	ent-kaurene synthase, chloroplast precursor, putative, expressed
Zm00001eb083980	Zm00001eb083980_T001	2.18959	1.73403	Zm00001d003800	Zm00001d003800_P001	chr2	59678054	59681281	Arylesterase / Paraoxonase // Acylglycerol lipase / Monoacylglycerol lipase // Lipid-phosphate phosphatase / Soluble epoxide hydrolase // Soluble epoxide hydrolase / Trans-stilbene oxide hydrolase	PF12697	Alpha/beta hydrolase family	IPR000073	Alpha/beta hydrolase fold-1	{GO:0030628,GO:0016787,GO:0016787,GO:0000398,GO:0030628,GO:0089701,GO:0030628,GO:0016021,GO:0089701,GO:0089701,GO:0016787,GO:0016021,GO:0000398,GO:0005681,GO:0005681,GO:0030628,GO:0000398,GO:0089701,GO:0016021,GO:0089701,GO:0089701,GO:0016021,GO:0016787,GO:0016787,GO:0005681,GO:0016021,GO:0016787,GO:0000398,GO:0030628,GO:0005681,GO:0005681,GO:0000398,GO:0016787,GO:0016021,GO:0016021,GO:0016787,GO…	{"pre-mRNA 3'-splice site biing","hydrolase activity","hydrolase activity","mRNA splicing, via spliceosome","pre-mRNA 3'-splice site biing","U2AF complex","pre-mRNA 3'-splice site biing","integral component of membrane","U2AF complex","U2AF complex","hydrolase activity","integral component of membrane","mRNA splicing, via spliceosome","spliceosomal complex","spliceosomal complex","pre-mRNA 3'-spl…	AT2G36290	alpha/beta-Hydrolases superfamily protein	LOC_Os04g33590.1	nodulin MtN3 family protein, putative, expressed
Zm00001eb413260	Zm00001eb413260_T001	2.18021	2.42357	Zm00001d000006	Zm00001d000006_P001	chr10	60255501	60256787	Cupin domain (Cupin_2)	PF00190	Cupin	IPR006045	Cupin 1	{GO:0045735,GO:0048046,GO:0030145,GO:0005618}	{"nutrient reservoir activity",apoplast,"manganese ion biing","cell wall"}	AT5G39110	RmlC-like cupins superfamily protein	LOC_Os12g05860.1	amino acid transporter, putative, expressed
Zm00001eb170460	Zm00001eb170460_T001	2.17295	2.01787	Zm00001d049286	Zm00001d049286_P001	chr4	24860053	24865670	Non-specific serine/threonine protein kinase / Threonine-specific protein kinase	PF13855	Leucine rich repeat	IPR001611	Leucine-rich repeat	{GO:0005886,GO:0004672,GO:0004672,GO:0004672,GO:0005524,GO:0006468,GO:0005524,GO:0005524,GO:0033612,GO:0005515,GO:0004674,GO:0016021,GO:0006468,GO:0016021,GO:0004672,GO:0005886,GO:0005886,GO:0005524,GO:0004672,GO:0006468,GO:0016021,GO:0005515,GO:0016021,GO:0006468,GO:0005515,GO:0006468,GO:0004672,GO:0005886,GO:0006468,GO:0004672}	{"plasma membrane","protein kinase activity","protein kinase activity","protein kinase activity","ATP biing","protein phosphorylation","ATP biing","ATP biing","receptor serine/threonine kinase biing","protein biing","protein serine/threonine kinase activity ","integral component of membrane","protein phosphorylation","integral component of membrane ","protein kinase activity","plasma membrane","p…	AT3G47570	Leucine-rich repeat protein kinase family protein	LOC_Os06g45630.1	terpene synthase, putative, expressed
Zm00001eb312920		2.16722	2.58659			chr7	120624122	120626801											protein kinase, putative, expressed
Zm00001eb122730	Zm00001eb122730_T001	2.14891	2.24377	Zm00001d039657	Zm00001d039657_P001	chr3	11540268	11541047	Domain of unknown function (DUF4666) (DUF4666)	PF15697	Domain of unknown function (DUF4666)	IPR031421	Protein of unknown function DUF4666	{GO:0016301,GO:0016310}	{"kinase activity",phosphorylation}	AT1G80180		LOC_Os01g07890.1	expressed protein
Zm00001eb288020	Zm00001eb288020_T003	2.12877	1.63941	Zm00001d038186	Zm00001d038186_P001	chr6	157898568	157903712	OLIGOPEPTIDE TRANSPORTER-RELATED // SUBFAMILY NOT NAMED	PF00854	POT family	IPR000109	Proton-depeent oligopeptide transporter family	{GO:0120009,GO:0055085,GO:0010336,GO:0005886,GO:0022857,GO:0005737,GO:0005886,GO:0055085,GO:0042128,GO:0016021,GO:0016020,GO:0055085,GO:0016020,GO:0022857,GO:0022857,GO:0055085,GO:0022857,GO:0016020,GO:0097708,GO:0022857,GO:0005886,GO:0055085,GO:0006817,GO:0022857,GO:0055085,GO:0120013,GO:0016021,GO:0016021}	{"intermembrane lipid transfer","transmembrane transport","gibberellic acid homeostasis","plasma membrane","transmembrane transporter activity",cytoplasm,"plasma membrane","transmembrane transport","nitrate assimilation","integral component of membrane",membrane,"transmembrane transport",membrane,"transmembrane transporter activity","transmembrane transporter activity","transmembrane transport","…	AT1G68570	Major facilitator superfamily protein	LOC_Os05g34010.1	bZIP transcription factor, putative, expressed
Zm00001eb111670	Zm00001eb111670_T001	2.12776	1.66493	Zm00001d007187	Zm00001d007187_P001	chr2	224094430	224096987	Ricin-type beta-trefoil lectin domain-like (RicinB_lectin_2)					{GO:0030246,GO:0030246,GO:0030246,GO:0030246,GO:0030246,GO:0030246}	{"carbohydrate biing","carbohydrate biing","carbohydrate biing","carbohydrate biing ","carbohydrate biing","carbohydrate biing"}	AT2G39050	hydroxyproline-rich glycoprotein family protein	LOC_Os07g48460.1	heavy metal transport/detoxification protein, putative, expressed
Zm00001eb279810	Zm00001eb279810_T001	2.12065	1.62439	Zm00001d037242	Zm00001d037242_P001	chr6	124492678	124498780	SODIUM-DEPEENT MULTIVITAMIN TRANSPORTER-RELATED	PF00474	Sodium:solute symporter family	IPR001734	Sodium/solute symporter	{GO:0016020,GO:0005886,GO:0015293,GO:0016021,GO:0071918,GO:0015204,GO:0022857,GO:0055085}	{membrane,"plasma membrane","symporter activity","integral component of membrane","urea transmembrane transport","urea transmembrane transporter activity","transmembrane transporter activity","transmembrane transport"}	AT5G45380	solute:sodium symporters;urea transmembrane transporters	LOC_Os10g42960.1	lectin-like receptor kinase, putative, expressed
Zm00001eb197310	Zm00001eb197310_T001	2.11881	3.07093	Zm00001d052585	Zm00001d052585_P001	chr4	195529739	195531239	NUCLEOPORIN-RELATED // SUBFAMILY NOT NAMED	PF03018	Dirigent-like protein	IPR004265	Dirigent protein	{GO:0048046,GO:0048046,GO:0048046}	{apoplast,apoplast,"apoplast "}	AT5G42510	Disease resistance-responsive (dirigent-like protein) family protein	LOC_Os01g25030.1	cytochrome P450 72A1, putative, expressed
Zm00001eb021200	Zm00001eb021200_T001	2.11032	2.35474	Zm00001d029648	Zm00001d029648_P001	chr1	80515472	80520520	Ent-copalyl diphosphate synthase / Ent-kaurene synthetase A	PF03936	Terpene synthase family, metal biing domain	IPR005630	Terpene synthase, metal-biing domain	{GO:0006952,GO:0051501,GO:0009905,GO:0016829,GO:0006952,GO:0010333,GO:0009686,GO:0009507,GO:0000287,GO:0000287,GO:0009686,GO:0010333,GO:0051502,GO:0009905,GO:0016853,GO:0000287,GO:0052315,GO:0009507,GO:0010333,GO:0016102}	{"defense response ","diterpene phytoalexin metabolic process","ent-copalyl diphosphate synthase activity","lyase activity","defense response","terpene synthase activity","gibberellin biosynthetic process",chloroplast,"magnesium ion biing","magnesium ion biing","gibberellin biosynthetic process ","terpene synthase activity ","diterpene phytoalexin biosynthetic process ","ent-copalyl diphosphate s…	AT4G02780	Terpenoid cyclases/Protein prenyltransferases superfamily protein	LOC_Os02g17780.1	transporter, major facilitator family, putative, expressed
Zm00001eb133100	Zm00001eb133100_T002	2.10735	1.51544	Zm00001d041067	Zm00001d041067_P001	chr3	95886707	95888621	RAG1-ACTIVATING PROTEIN 1 // SUBFAMILY NOT NAMED	PF03083	Sugar efflux transporter for intercellular exchange	IPR004316	SWEET sugar transporter	{GO:0005886,GO:0051119,GO:0055085,GO:0008515,GO:0016021,GO:0016021,GO:0008643,GO:0016021,GO:0055085,GO:0016021,GO:0005886,GO:0051119,GO:0008643}	{"plasma membrane","sugar transmembrane transporter activity","transmembrane transport","sucrose transmembrane transporter activity","integral component of membrane","integral component of membrane","carbohydrate transport","integral component of membrane","transmembrane transport","integral component of membrane","plasma membrane","sugar transmembrane transporter activity","carbohydrate transpor…	AT5G23660	homolog of Medicago truncatula MTN3	LOC_Os12g29220.1	receptor-like protein kinase 5 precursor, putative, expressed
Zm00001eb261480	Zm00001eb261480_T002	2.10442	1.59185	Zm00001d035162	Zm00001d035162_P001	chr6	12602918	12605884	LYSINE HISTIDINE TRANSPORTER 1-RELATED	PF01490	Transmembrane amino acid transporter protein	IPR013057	Amino acid transporter, transmembrane domain	{GO:0005886,GO:0006865,GO:0006865,GO:0055085,GO:0016021,GO:0015293,GO:0009734,GO:0009536,GO:0009536,GO:0005886,GO:0016021,GO:0015293,GO:0009734,GO:0055085}	{"plasma membrane","amino acid transport","amino acid transport","transmembrane transport","integral component of membrane","symporter activity","auxin-activated signaling pathway",plastid,plastid,"plasma membrane","integral component of membrane","symporter activity","auxin-activated signaling pathway","transmembrane transport"}	AT5G40780	lysine histidine transporter 1	LOC_Os08g03350.1	OsFBX356 - F-box domain containing protein, expressed
Zm00001eb133200	Zm00001eb133200_T002	2.10304	2.00246	Zm00001d041082	Zm00001d041082_P001	chr3	97317769	97321767	Stemar-13-ene synthase / Syn-stemar-13-ene synthase	PF03936	Terpene synthase family, metal biing domain	IPR005630	Terpene synthase, metal-biing domain	{GO:0010333,GO:0000287,GO:0034283,GO:0034278,GO:0000287,GO:0016053,GO:0034282,GO:0006952,GO:0052315,GO:0016829,GO:0051501,GO:0034280,GO:0009685,GO:0016829,GO:0010333,GO:0016102,GO:0010333,GO:0000287,GO:0009532,GO:0009507,GO:0000287,GO:0034277,GO:0010333,GO:0000287,GO:0010333,GO:0016829,GO:0000287,GO:0009507,GO:0010333,GO:0016102}	{"terpene synthase activity","magnesium ion biing","syn-stemod-13(17)-ene synthase activity","stemar-13-ene synthase activity","magnesium ion biing","organic acid biosynthetic process","ent-pimara-8(14),15-diene synthase activity","defense response","phytoalexin biosynthetic process","lyase activity","diterpene phytoalexin metabolic process","ent-saaracopimaradiene synthase activity","gibberellin…	AT1G79460	Terpenoid cyclases/Protein prenyltransferases superfamily protein	LOC_Os02g36220.1
Zm00001eb086180	Zm00001eb086180_T001	2.07798	2.47573	Zm00001d004072	Zm00001d004072_P001	chr2	80613263	80629344	Non-specific serine/threonine protein kinase / Threonine-specific protein kinase	PF00139	Legume lectin domain	IPR001220	Legume lectin domain	{GO:0004672,GO:0005886,GO:0004672,GO:0030246,GO:0006468,GO:0005524,GO:0016021,GO:0002229,GO:0007178,GO:0030246,GO:0006468,GO:0004888,GO:0042742}	{"protein kinase activity","plasma membrane","protein kinase activity","carbohydrate binding","protein phosphorylation","ATP binding","integral component of membrane","defense response to oomycetes","transmembrane receptor protein serine/threonine kinase signaling pathway","carbohydrate binding","protein phosphorylation","transmembrane signaling receptor activity","defense response to bacterium"}	AT5G03140	Concanavalin A-like lectin protein kinase family protein	LOC_Os04g01874.1	flavin monooxygenase, putative, expressed
Zm00001eb388220	Zm00001eb388220_T001	2.07179	2.12346	Zm00001d046746	Zm00001d046746_P001	chr9	106075393	106076646						{GO:0016021}	{"integral component of membrane"}			LOC_Os09g04310.1	yippee zinc-biing protein, putative, expressed
Zm00001eb279120	Zm00001eb279120_T001	2.00763	1.38314	Zm00001d037170	Zm00001d037170_P001	chr6	121688317	121692770	CAMP-RESPONSE ELEMENT BINDING PROTEIN-RELATED // SUBFAMILY NOT NAMED	PF00170	bZIP transcription factor	IPR004827	Basic-leucine zipper domain	{GO:0009738,GO:0045893,GO:0005634,GO:0009651,GO:0006355,GO:0003700,GO:0009789,GO:0009414,GO:0009651,GO:0043565,GO:0045893,GO:0005515,GO:0003700,GO:0006355,GO:0009414,GO:0005515,GO:0009789,GO:0043565,GO:0005634,GO:0009738,GO:0003700,GO:0003700}	{"abscisic acid-activated signaling pathway","positive regulation of transcription, DNA-templated",nucleus,"response to salt stress","regulation of transcription, DNA-templated","DNA-binding transcription factor activity","positive regulation of abscisic acid-activated signaling pathway","response to water deprivation","response to salt stress","sequence-specific DNA binding","positive regulation…	AT1G45249	abscisic acid responsive elements-binding factor 2	LOC_Os06g10880.2	amino acid transporter, putative, expressed
Zm00001eb308670	Zm00001eb308670_T001	1.95835	1.56651	Zm00001d019936	Zm00001d019936_P001	chr7	79172297	79173508	COPPER TRANSPORT PROTEIN ATOX1-RELATED // SUBFAMILY NOT NAMED							AT5G48290	Heavy metal transport/detoxification superfamily protein	LOC_Os09g09930.1	expressed protein
Zm00001eb305300	Zm00001eb305300_T001	1.94892	1.77203	Zm00001d019411	Zm00001d019411_P001	chr7	32405635	32407824	Non-specific serine/threonine protein kinase / Threonine-specific protein kinase	PF00069	Protein kinase domain	IPR000719	Protein kinase domain	{GO:0042742,GO:0030246,GO:0007178,GO:0005886,GO:0030246,GO:0006468,GO:0002229,GO:0004672,GO:0016021,GO:0004888,GO:0005524,GO:0006468,GO:0004672,GO:0005524}	{"defense response to bacterium","carbohydrate biing","transmembrane receptor protein serine/threonine kinase signaling pathway","plasma membrane","carbohydrate biing","protein phosphorylation","defense response to oomycetes","protein kinase activity","integral component of membrane","transmembrane signaling receptor activity","ATP biing","protein phosphorylation","protein kinase activity","ATP b…	AT3G53810	Concanavalin A-like lectin protein kinase family protein	LOC_Os07g18240.1	jasmonate-iuced protein, putative, expressed
Zm00001eb159220	Zm00001eb159220_T001	1.91869	2.68727	Zm00001d044147	Zm00001d044147_P001	chr3	222398498	222400647	Secologanin synthase	PF00067	Cytochrome P450	IPR001128	Cytochrome P450	{GO:0004497,GO:0055114,GO:0016021,GO:0005506,GO:0020037,GO:0016705,GO:0020037,GO:0005506,GO:0016705}	{"monooxygenase activity","oxidation-reduction process","integral component of membrane","iron ion biing","heme biing","oxidoreductase activity, acting on paired donors, with incorporation or reduction of molecular oxygen","heme biing","iron ion biing","oxidoreductase activity, acting on paired donors, with incorporation or reduction of molecular oxygen"}	AT3G14630	cytochrome P450, family 72, subfamily A, polypeptide 9	LOC_Os01g43851.1	cytochrome P450, putative, expressed
Zm00001eb415960	Zm00001eb415960_T001	1.90259	1.8207	Zm00001d024572	Zm00001d024572_P001	chr10	80583124	80586314	Glycerol-3-phosphate-transporting ATPase	PF07690	Major Facilitator Superfamily	IPR011701	Major facilitator superfamily	{GO:0055085,GO:0015712,GO:0016021,GO:0022857,GO:0055085,GO:0055062,GO:0006817,GO:0016787}	{"transmembrane transport","hexose phosphate transport","integral component of membrane","transmembrane transporter activity","transmembrane transport","phosphate ion homeostasis","phosphate ion transport","hydrolase activity"}	AT3G47420	phosphate starvation-iuced gene 3	LOC_Os08g06010.1	tetratricopeptide repeat domain containing protein, expressed
Zm00001eb239600	Zm00001eb239600_T001	1.89518	1.59096	Zm00001d016285	Zm00001d016285_P001	chr5	155054659	155058217	Receptor protein-tyrosine kinase / Receptor protein tyrosine kinase // Non-specific protein-tyrosine kinase / Cytoplasmic protein tyrosine kinase // Non-specific serine/threonine protein kinase / Threonine-specific protein kinase	PF00069	Protein kinase domain	IPR000719	Protein kinase domain	{GO:0016021,GO:0005886,GO:0045332,GO:0140326,GO:0004672,GO:0033612,GO:0006468,GO:0005524,GO:0005515,GO:0006468,GO:0004672,GO:0005524}	{"integral component of membrane","plasma membrane","phospholipid translocation","ATPase-coupled intramembrane lipid transporter activity","protein kinase activity","receptor serine/threonine kinase biing","protein phosphorylation","ATP biing","protein biing","protein phosphorylation","protein kinase activity","ATP biing"}	AT5G25930	Protein kinase family protein with leucine-rich repeat domain	LOC_Os02g13510.1	aquaporin protein, putative, expressed
Zm00001eb224500	Zm00001eb224500_T001	1.87793	1.43812	Zm00001d014351	Zm00001d014351_P001	chr5	42477770	42479156										LOC_Os10g04020.1	dehydrogenase, putative, expressed
Zm00001eb124540		1.87274	1.47537			chr3	18197885	18198797											MTN26L2 - MtN26 family protein precursor, expressed
Zm00001eb088950	Zm00001eb088950_T001	1.84913	1.29306	Zm00001d004467	Zm00001d004467_P001	chr2	113764309	113766371	Iole-3-pyruvate monooxygenase	PF00743	Flavin-biing monooxygenase-like	IPR020946	Flavin monooxygenase-like	{GO:0009507,GO:0050660,GO:0004499,GO:0050661,GO:0016021,GO:0055114,GO:0050661,GO:0050660,GO:0004499}	{chloroplast,"flavin adenine dinucleotide biing","N,N-dimethylaniline monooxygenase activity","NADP biing","integral component of membrane","oxidation-reduction process","NADP biing","flavin adenine dinucleotide biing","N,N-dimethylaniline monooxygenase activity"}	AT4G28720	Flavin-biing monooxygenase family protein	LOC_Os04g03980.1	expressed protein
Zm00001eb033190	Zm00001eb033190_T001	1.8434	1.1838	Zm00001d031227	Zm00001d031227_P001	chr1	184802869	184804029	Predicted Yippee-type zinc-biing protein	PF03226	Yippee zinc-biing/DNA-biing /Mis18, centromere assembly	IPR004910	Yippee/Mis18/Cereblon	{GO:0016021,GO:0000151,GO:0046872,GO:0046872,GO:0000151}	{"integral component of membrane","ubiquitin ligase complex ","metal ion biing","metal ion biing ","ubiquitin ligase complex"}	AT3G08990	Yippee family putative zinc-biing protein	LOC_Os03g49150.1	cytokinin-O-glucosyltransferase 1, putative, expressed
Zm00001eb424670	Zm00001eb424670_T002	1.83482	1.40775	Zm00001d025665	Zm00001d025665_P001	chr10	126885234	126891765	AMINO ACID TRANSPORTER // AMINO ACID PERMEASE 7-RELATED	PF01490	Transmembrane amino acid transporter protein	IPR013057	Amino acid transporter, transmembrane domain	{GO:0055085,GO:0016021,GO:0009734,GO:0009734,GO:0016021,GO:0015293,GO:0055085,GO:0006865,GO:0015293,GO:0055085,GO:0005886,GO:0006865,GO:0005886,GO:0009734,GO:0016021,GO:0006865,GO:0005886,GO:0005886,GO:0015293,GO:0009734,GO:0006865,GO:0016021,GO:0015293,GO:0055085}	{"transmembrane transport","integral component of membrane","auxin-activated signaling pathway","auxin-activated signaling pathway","integral component of membrane","symporter activity","transmembrane transport","amino acid transport","symporter activity","transmembrane transport","plasma membrane","amino acid transport","plasma membrane","auxin-activated signaling pathway","integral component of…	AT5G23810	amino acid permease 7	LOC_Os04g39489.1	LTPL112 - Protease inhibitor/seed storage/LTP family protein precursor, expressed
Zm00001eb245670	Zm00001eb245670_T001	1.8191	2.01065	Zm00001d017041	Zm00001d017041_P001	chr5	182603163	182603952										LOC_Os02g37610.1	OsFBL4 - F-box domain a LRR containing protein, expressed
Zm00001eb137370	Zm00001eb137370_T001	1.81457	1.83758	Zm00001d041656	Zm00001d041656_P001	chr3	133142910	133144065										LOC_Os04g24469.1
Zm00001eb394150	Zm00001eb394150_T004	1.81104	1.58646	Zm00001d047418	Zm00001d047418_P001	chr9	133082739	133087299	CYTOCHROME P450 FAMILY MEMBER // SUBFAMILY NOT NAMED	PF00067	Cytochrome P450	IPR001128	Cytochrome P450	{GO:0020037,GO:0035434,GO:0016021,GO:0016705,GO:0055114,GO:0020037,GO:0004497,GO:0020037,GO:0005762,GO:0055114,GO:0005506,GO:0005375,GO:0005829,GO:0016705,GO:0016705,GO:0005506,GO:0016021,GO:0005506,GO:0004497,GO:0016021,GO:0016705,GO:0020037,GO:0005829,GO:0016021,GO:0055114,GO:0020037,GO:0005762,GO:0005506,GO:0004497,GO:0005506,GO:0016705,GO:0016705,GO:0005506,GO:0005506,GO:0020037,GO:0020037,GO…	{"heme biing","copper ion transmembrane transport","integral component of membrane","oxidoreductase activity, acting on paired donors, with incorporation or reduction of molecular oxygen","oxidation-reduction process","heme biing","monooxygenase activity","heme biing","mitochorial large ribosomal subunit","oxidation-reduction process","iron ion biing","copper ion transmembrane transporter activit…	AT2G46950	cytochrome P450, family 709, subfamily B, polypeptide 2	LOC_Os03g25480.1	DUF581 domain containing protein, expressed
Zm00001eb403450	Zm00001eb403450_T001	1.80288	2.22425	Zm00001d048444	Zm00001d048444_P001	chr9	159814699	159817038	PROTEIN MALE STERILE 5					{GO:0009536,GO:0010439,GO:0009579,GO:0009658,GO:0016740,GO:0010438}	{plastid,"regulation of glucosinolate biosynthetic process",thylakoid,"chloroplast organization","transferase activity","cellular response to sulfur starvation"}	AT5G48850	Tetratricopeptide repeat (TPR)-like superfamily protein	LOC_Os03g06970.1	GRAS family transcription factor domain containing protein, expressed
Zm00001eb074210	Zm00001eb074210_T001	1.79013	1.31583	Zm00001d002690	Zm00001d002690_P001	chr2	19549303	19551311	AQUAPORIN TRANSPORTER // SUBFAMILY NOT NAMED // SUBFAMILY NOT NAMED	PF00230	Major intrinsic protein	IPR000425	Major intrinsic protein	{GO:0055085,GO:0015267,GO:0016020,GO:0055085,GO:0015267,GO:0051289,GO:0005829,GO:0032991,GO:0015267,GO:0005886,GO:0015267,GO:0055085,GO:0016021,GO:0005886,GO:0055085,GO:0005515,GO:0016021,GO:0055085,GO:0015267,GO:0005372,GO:0015267,GO:0016020,GO:0016021,GO:0016020,GO:0005372,GO:0051289,GO:0006833,GO:0032991,GO:0005515,GO:0051290,GO:0055085,GO:0005783,GO:0055085,GO:0015267,GO:0016020,GO:0051290,GO…	{"transmembrane transport","channel activity",membrane,"transmembrane transport","channel activity","protein homotetramerization",cytosol,"protein-containing complex","channel activity","plasma membrane","channel activity","transmembrane transport","integral component of membrane","plasma membrane","transmembrane transport","protein biing","integral component of membrane","transmembrane transport…	AT4G00430	plasma membrane intrinsic protein 1;4	LOC_Os02g44630.1	cytokinin-O-glucosyltransferase 2, putative, expressed
Zm00001eb006760	Zm00001eb006760_T002	1.77515	1.39765	Zm00001d027995	Zm00001d027995_P001	chr1	19531669	19542035	Alcohol dehydrogenase / Aldehyde reductase	PF00107	Zinc-biing dehydrogenase	IPR013149	Alcohol dehydrogenase, C-terminal	{GO:0046294,GO:0055114,GO:0051903,GO:0008270,GO:0046294,GO:0046294,GO:0005829,GO:0051903,GO:0004024,GO:0005829,GO:0008270,GO:0016491,GO:0051903,GO:0055114,GO:0004024,GO:0004024,GO:0008270,GO:0005829}	{"formaldehyde catabolic process","oxidation-reduction process","S-(hydroxymethyl)glutathione dehydrogenase activity","zinc ion biing ","formaldehyde catabolic process","formaldehyde catabolic process ",cytosol,"S-(hydroxymethyl)glutathione dehydrogenase activity ","alcohol dehydrogenase activity, zinc-depeent","cytosol ","zinc ion biing","oxidoreductase activity ","S-(hydroxymethyl)glutathione d…	AT5G42250	Zinc-biing alcohol dehydrogenase family protein	LOC_Os03g08999.1	flavin-containing monooxygenase family protein, putative, expressed
Zm00001eb004630	Zm00001eb004630_T001	1.76874	1.48018	Zm00001d027755	Zm00001d027755_P001	chr1	12571270	12577450						{GO:0016021,GO:0016021,GO:0016021,GO:0016021}	{"integral component of membrane","integral component of membrane","integral component of membrane ","integral component of membrane"}	AT4G14746		LOC_Os03g06580.4	BRASSINOSTEROID INSENSITIVE 1-associated receptor kinase 1 precursor, putative, expressed
Zm00001eb023230	Zm00001eb023230_T001	1.76363	1.48789	Zm00001d029886	Zm00001d029886_P001	chr1	91380993	91383623	Auxin canalisation (Auxin_canalis) // Plant pleckstrin homology-like region (PH_2)	PF08458	Plant pleckstrin homology-like region	IPR013666	Pleckstrin-like, plant	{GO:0005634,GO:0016021,GO:0005634,GO:0016021}	{nucleus,"integral component of membrane",nucleus,"integral component of membrane"}	AT4G17350	Plant protein of unknown function (DUF828) with plant pleckstrin homology-like region	LOC_Os10g41060.1	ENTH domain containing protein, expressed
Zm00001eb311610	Zm00001eb311610_T001	1.75465	1.27447	Zm00001d020337	Zm00001d020337_P001	chr7	108624799	108626621	Flavanone 7-O-beta-glucosyltransferase	PF00201	UDP-glucoronosyl a UDP-glucosyl transferase	IPR002213	UDP-glucuronosyl/UDP-glucosyltransferase	{GO:0016021,GO:0008194,GO:0009718,GO:0016758,GO:0046527}	{"integral component of membrane","UDP-glycosyltransferase activity","anthocyanin-containing compou biosynthetic process","transferase activity, transferring hexosyl groups","glucosyltransferase activity"}	AT2G16890	UDP-Glycosyltransferase superfamily protein	LOC_Os09g16030.1	#N/A
Zm00001eb186720	Zm00001eb186720_T001	1.74917	1.7409	Zm00001d051384	Zm00001d051384_P001	chr4	158351155	158352038	Protease inhibitor/seed storage/LTP family (Tryp_alpha_amyl)	PF14547	Hydrophobic seed protein	IPR027923	Hydrophobic seed protein domain			AT4G12520	Bifunctional inhibitor/lipid-transfer protein/seed storage 2S albumin superfamily protein	LOC_Os02g44310.1
Zm00001eb367310	Zm00001eb367310_T001	1.73979	1.2623	Zm00001d012338	Zm00001d012338_P001	chr8	173992352	173996518	coronatine-insensitive protein 1 (COI-1)	PF18511	F-box	IPR041567	COI1, F-box	{GO:0002213,GO:0009611,GO:0009867,GO:1990072,GO:0031348,GO:0005515,GO:0050832,GO:0009909,GO:0019005,GO:2000022,GO:0009641,GO:0009901,GO:0048364,GO:0042742,GO:1990070,GO:0031146,GO:0010118,GO:0010218,GO:1990071,GO:0006888,GO:0106167,GO:0009625}	{"defense response to insect","response to wouing","jasmonic acid mediated signaling pathway","TRAPPIII protein complex","negative regulation of defense response","protein biing","defense response to fungus","regulation of flower development","SCF ubiquitin ligase complex","regulation of jasmonic acid mediated signaling pathway","shade avoidance","anther dehiscence","root development","defense re…	AT2G39940	RNI-like superfamily protein	LOC_Os01g63420.1	tetraspanin family protein, putative, expressed
Zm00001eb017400	Zm00001eb017400_T001	1.7337	1.92151			chr1	62276072	62277852		PF03171	2OG-Fe(II) oxygenase superfamily	IPR005123	Oxoglutarate/iron-depeent dioxygenase	{GO:0016491,GO:0046872,GO:0016491,GO:0046872,GO:0016491,GO:0055114}	{"oxidoreductase activity ","metal ion biing ","oxidoreductase activity","metal ion biing","oxidoreductase activity","oxidation-reduction process"}				DNA-3-methyladenine glycosylase, putative, expressed
Zm00001eb311150	Zm00001eb311150_T001	1.71536	1.93696	Zm00001d020264	Zm00001d020264_P001	chr7	104476966	104477658	zinc-finger of the FCS-type, C2-C2 (zf-FLZ)	PF04570	zinc-finger of the FCS-type, C2-C2	IPR007650	Zf-FLZ domain			AT1G78020	Protein of unknown function (DUF581)	LOC_Os09g20240.1	protein kinase, putative, expressed
Zm00001eb164490	Zm00001eb164490_T001	1.71023	1.80038	Zm00001d048602	Zm00001d048602_P001	chr4	1352156	1354314	GRAS domain family (GRAS)	PF03514	GRAS domain family	IPR005202	Transcription factor GRAS	{GO:0005634,GO:0010200,GO:0016831,GO:0005737,GO:0043565,GO:0005634,GO:0003700,GO:0006355,GO:0003700,GO:0006355,GO:0043565}	{"nucleus ","response to chitin","carboxy-lyase activity",cytoplasm,"sequence-specific DNA biing",nucleus,"DNA-biing transcription factor activity","regulation of transcription, DNA-templated","DNA-biing transcription factor activity ","regulation of transcription, DNA-templated ","sequence-specific DNA biing "}	AT2G37650	GRAS family transcription factor	LOC_Os11g47870.1	cyclin-depeent kinases regulatory subunit 1, putative, expressed
Zm00001eb081210	Zm00001eb081210_T001	1.70653	1.76294	Zm00001d003483	Zm00001d003483_P001	chr2	45506320	45508428	7-deoxyloganetin glucosyltransferase / UGT85A24	PF00201	UDP-glucoronosyl a UDP-glucosyl transferase	IPR002213	UDP-glucuronosyl/UDP-glucosyltransferase	{GO:0008194,GO:0016758,GO:0080044,GO:0008194,GO:0080043,GO:0046527}	{"UDP-glycosyltransferase activity","transferase activity, transferring hexosyl groups","quercetin 7-O-glucosyltransferase activity ","UDP-glycosyltransferase activity ","quercetin 3-O-glucosyltransferase activity ","glucosyltransferase activity"}	AT1G22360	UDP-glucosyl transferase 85A2	LOC_Os04g37820.1	polyprenyl synthetase, putative, expressed
Zm00001eb088290	Zm00001eb088290_T001	1.67965	1.49756	Zm00001d004388	Zm00001d004388_P001	chr2	108280104	108301487	Flavin-containing monooxygenase / Ziegler's enzyme	PF00743	Flavin-biing monooxygenase-like	IPR020946	Flavin monooxygenase-like	{GO:0055114,GO:0050661,GO:0050660,GO:0004499,GO:0050661,GO:0050660,GO:0004499}	{"oxidation-reduction process","NADP biing","flavin adenine dinucleotide biing","N,N-dimethylaniline monooxygenase activity","NADP biing","flavin adenine dinucleotide biing","N,N-dimethylaniline monooxygenase activity"}	AT5G45180	Flavin-biing monooxygenase family protein	LOC_Os04g14690.1	CAMK_CAMK_like.28 - CAMK includes calcium/calmodulin depedent protein kinases, expressed
Zm00001eb113070	Zm00001eb113070_T001	1.66283	1.61841	Zm00001d007363	Zm00001d007363_P001	chr2	229213291	229214832	Receptor protein-tyrosine kinase / Receptor protein tyrosine kinase // Non-specific serine/threonine protein kinase / Threonine-specific protein kinase	PF13855	Leucine rich repeat	IPR001611	Leucine-rich repeat	{GO:0005515,GO:0016310,GO:0016301,GO:0016301}	{"protein biing",phosphorylation,"kinase activity","kinase activity "}	AT1G71830	somatic embryogenesis receptor-like kinase 1	LOC_Os11g31540.1	IscA-like iron-sulfur assembly protein, mitochorial precursor, putative, expressed
Zm00001eb148380	Zm00001eb148380_T002	1.64543	1.41171	Zm00001d042918	Zm00001d042918_P001	chr3	186112357	186114096	EPSIN/ENT-RELATED // ENTH/VHS FAMILY PROTEIN	PF01417	ENTH domain	IPR013809	ENTH domain	{GO:0006897,GO:0030118,GO:0016310,GO:0030136,GO:0030136,GO:0030276,GO:0005543,GO:0005794,GO:0016301,GO:0030120,GO:0005768,GO:0005886,GO:0005543,GO:0005794,GO:0030118,GO:0005886,GO:0030276,GO:0005768,GO:0030120,GO:0006897}	{eocytosis,"clathrin coat",phosphorylation,"clathrin-coated vesicle","clathrin-coated vesicle","clathrin biing","phospholipid biing","Golgi apparatus","kinase activity","vesicle coat",eosome,"plasma membrane","phospholipid biing","Golgi apparatus","clathrin coat","plasma membrane","clathrin biing",eosome,"vesicle coat",eocytosis}	AT3G46540	ENTH/VHS family protein	LOC_Os01g62370.1	expressed protein
Zm00001eb384250	Zm00001eb384250_T001	1.60828	1.60606	0	#N/A	chr9	75230331	75244726	#N/A	#N/A	#N/A	#N/A	#N/A		0	#N/A	#N/A	#N/A	patatin, putative, expressed
Zm00001eb411600	Zm00001eb411600_T004	1.5953	1.9554	Zm00001d024027	Zm00001d024027_P001	chr10	37515648	37517235	Procyclic acidic repetitive protein (PARP) (Trypan_PARP)
Zm00001eb265260	Zm00001eb265260_T001	1.59294	1.28707	Zm00001d035474	Zm00001d035474_P001	chr6	34770244	34772016	TETRASPANIN-5-RELATED	PF00335	Tetraspanin family	IPR018499	Tetraspanin/Peripherin	{GO:0009506,GO:0016021,GO:0016021,GO:0005886,GO:0009734}	{plasmodesma,"integral component of membrane","integral component of membrane","plasma membrane","auxin-activated signaling pathway"}	AT3G12090	tetraspanin6	LOC_Os05g03530.3	stage II sporulation protein E, putative, expressed
Zm00001eb256530	Zm00001eb256530_T001	1.59056	1.56742	Zm00001d018241	Zm00001d018241_P001	chr5	219820633	219823536	DNA-3-methyladenine glycosylase II / DNA-3-methyladenine glycosidase II	PF02245	Methylpurine-DNA glycosylase (MPG)	IPR003180	Methylpurine-DNA glycosylase	{GO:0006284,GO:0043916,GO:0008725,GO:0003677,GO:0006284,GO:0003677,GO:0052822,GO:0003905,GO:0052821}	{"base-excision repair","DNA-7-methylguanine glycosylase activity","DNA-3-methyladenine glycosylase activity","DNA biing","base-excision repair","DNA biing","DNA-3-methylguanine glycosylase activity","alkylbase DNA N-glycosylase activity","DNA-7-methyladenine glycosylase activity"}	AT3G12040	DNA-3-methyladenine glycosylase (MAG)	LOC_Os02g53430.1	NADPH reductase, putative, expressed
Zm00001eb067890	Zm00001eb067890_T002	1.59045	1.44536	Zm00001d002019	Zm00001d002019_P001	chr2	4694033	4696176	Non-specific serine/threonine protein kinase / Threonine-specific protein kinase	PF07714	Protein tyrosine kinase	IPR001245	Serine-threonine/tyrosine-protein kinase, catalytic domain	{GO:0006468,GO:0030246,GO:0016021,GO:0006468,GO:0004714,GO:0006468,GO:0016021,GO:0004672,GO:0006468,GO:0006468,GO:0006468,GO:0004672,GO:0005524,GO:0004672,GO:0004674,GO:0006468,GO:0005524,GO:0004674,GO:0005524,GO:0005524,GO:0030246,GO:0004672,GO:0004674,GO:0016021,GO:0016021,GO:0004674,GO:0005524,GO:0030246,GO:0030246,GO:0018212,GO:0006468,GO:0030246,GO:0004674}	{"protein phosphorylation","carbohydrate biing ","integral component of membrane","protein phosphorylation","transmembrane receptor protein tyrosine kinase activity","protein phosphorylation","integral component of membrane","protein kinase activity","protein phosphorylation","protein phosphorylation","protein phosphorylation","protein kinase activity","ATP biing","protein kinase activity","prote…	AT4G32300	S-domain-2 5	LOC_Os04g56110.1	FAD biing domain of DNA photolyase domain containing protein, expressed
Zm00001eb003750	Zm00001eb003750_T001	1.5893	1.35926	Zm00001d027655	Zm00001d027655_P001	chr1	10193332	10194462	CYCLIN-DEPEENT KINASES REGULATORY SUBUNIT/60S RIBOSOME SUBUNIT BIOGENESIS PROTEIN NIP7 // CYCLIN-DEPEENT KINASES REGULATORY SUBUNIT	PF01111	Cyclin-depeent kinase regulatory subunit	IPR000789	Cyclin-depeent kinase, regulatory subunit	{GO:0016301,GO:0016310,GO:0043130,GO:0043539,GO:0019901,GO:0043130,GO:0007346,GO:0016538,GO:0016538,GO:0050790,GO:0000307,GO:0007049,GO:0019005,GO:0042393,GO:0045787,GO:0005737,GO:0019901,GO:0042393,GO:0061575,GO:0000307,GO:0019005,GO:0016538,GO:0051301,GO:0007049,GO:0007346,GO:0005634,GO:0051301,GO:0044093,GO:0016301,GO:0001934}	{"kinase activity ",phosphorylation,"ubiquitin biing","protein serine/threonine kinase activator activity","protein kinase biing ","ubiquitin biing ","regulation of mitotic cell cycle ","cyclin-depeent protein serine/threonine kinase regulator activity","cyclin-depeent protein serine/threonine kinase regulator activity","regulation of catalytic activity","cyclin-depeent protein kinase holoenzyme …	AT2G27970	CDK-subunit 2	LOC_Os03g05300.1	AMP-biing enzyme, putative, expressed
Zm00001eb297120	Zm00001eb297120_T001	1.58669	1.03304	Zm00001d039142	Zm00001d039142_P001	chr6	178293716	178298992	All-trans-nonaprenyl-diphosphate synthase (geranyl-diphosphate specific) / Solanesyl-diphosphate synthase	PF00348	Polyprenyl synthetase	IPR000092	Polyprenyl synthetase	{GO:0010236,GO:0046872,GO:0004659,GO:0008299,GO:0005515,GO:0010236,GO:0009507,GO:0009507,GO:0046872,GO:0004659,GO:0008299,GO:0008299,GO:0008299,GO:0005515,GO:0016021}	{"plastoquinone biosynthetic process","metal ion biing","prenyltransferase activity","isoprenoid biosynthetic process","protein biing","plastoquinone biosynthetic process",chloroplast,chloroplast,"metal ion biing","prenyltransferase activity","isoprenoid biosynthetic process","isoprenoid biosynthetic process","isoprenoid biosynthetic process","protein biing","integral component of membrane"}	AT1G17050	solanesyl diphosphate synthase 2	LOC_Os05g50550.1	2,3-bisphosphoglycerate-iepeent phosphoglycerate mutase, putative, expressed
Zm00001eb434400	Zm00001eb434400_T001	1.58579	1.77105	Zm00001d026690	Zm00001d026690_P001	chr10	151503553	151505128	Non-specific serine/threonine protein kinase / Threonine-specific protein kinase	PF00069	Protein kinase domain	IPR000719	Protein kinase domain	{GO:0005515,GO:0006468,GO:0009651,GO:0005515,GO:0005524,GO:0005737,GO:0005634,GO:0005524,GO:0006468,GO:0004674,GO:0005886,GO:0009738,GO:0009651,GO:0035556,GO:0003729,GO:0004674,GO:0006468,GO:0005524,GO:0009738,GO:0004672,GO:0005886,GO:0035556,GO:0005737,GO:0006468,GO:0005634,GO:0004672,GO:0016021,GO:0005524}	{"protein biing","protein phosphorylation","response to salt stress","protein biing","ATP biing",cytoplasm,nucleus,"ATP biing","protein phosphorylation","protein serine/threonine kinase activity","plasma membrane","abscisic acid-activated signaling pathway","response to salt stress","intracellular signal transduction","mRNA biing","protein serine/threonine kinase activity","protein phosphorylatio…	AT1G10940	Protein kinase superfamily protein	LOC_Os04g59450.1	arabinogalactan protein, putative, expressed
Zm00001eb126830	Zm00001eb126830_T001	1.58179	1.31154	Zm00001d040185	Zm00001d040185_P001	chr3	31545490	31549855	IRON-SULFUR CLUSTER ASSEMBLY PROTEIN // SUBFAMILY NOT NAMED	PF01521	Iron-sulphur cluster biosynthesis	IPR000361	FeS cluster biogenesis	{GO:0097428,GO:0005739,GO:0051536,GO:0016226}	{"protein maturation by iron-sulfur cluster transfer",mitochorion,"iron-sulfur cluster biing","iron-sulfur cluster assembly"}	AT2G16710	Iron-sulphur cluster biosynthesis family protein	LOC_Os01g01610.1	C3-BTB2 - Bric-a-Brac, Tramtrack, Broad Complex BTB domain with C3 subfamily conserved sequence, expressed
Zm00001eb102460	Zm00001eb102460_T001	1.58078	1.01729	Zm00001d006096	Zm00001d006096_P001	chr2	198303719	198306156	#N/A	#N/A	#N/A	#N/A	#N/A	{GO:0016021}	{"integral component of membrane"}	AT1G27290	0	LOC_Os09g32960.1	oxysterol-biing protein, putative, expressed
Zm00001eb038280	Zm00001eb038280_T001	1.55011	1.71302	Zm00001d031814	Zm00001d031814_P001	chr1	204556108	204559353	Ca2+-iepeent phospholipase A2	PF01734	Patatin-like phospholipase	IPR002641	Patatin-like phospholipase domain	{GO:0047372,GO:0045735,GO:0016042,GO:0047372,GO:0005773,GO:0004620,GO:0016042,GO:0016787,GO:0004620,GO:0006629,GO:0006952}	{"acylglycerol lipase activity ","nutrient reservoir activity","lipid catabolic process","acylglycerol lipase activity",vacuole,"phospholipase activity","lipid catabolic process ","hydrolase activity ","phospholipase activity ","lipid metabolic process","defense response"}	AT2G26560	phospholipase A 2A	LOC_Os08g37210.1	oryzain beta chain precursor, putative, expressed
Zm00001eb406410		1.53526	1.07075			chr10	4206671	4209221											trehalose-6-phosphate synthase, putative, expressed
Zm00001eb401240	Zm00001eb401240_T001	1.52742	1.14291	Zm00001d048203	Zm00001d048203_P001	chr9	155700197	155705998	Protein-serine/threonine phosphatase / Serine/threonine specific protein phosphatase	PF07228	Stage II sporulation protein E (SpoIIE)	IPR001932	PPM-type phosphatase domain	{GO:0003824,GO:0046872,GO:0006470,GO:0106306,GO:0106307}	{"catalytic activity","metal ion biing","protein dephosphorylation","protein serine phosphatase activity","protein threonine phosphatase activity"}	AT4G33500	Protein phosphatase 2C family protein	LOC_Os03g09220.5	potassium transporter, putative, expressed
Zm00001eb414630	Zm00001eb414630_T001	1.50412	1.78299	Zm00001d024412	Zm00001d024412_P001	chr10	71557839	71560434	NADPH--hemoprotein reductase / TPNH-cytochrome c reductase	PF00667	FAD biing domain	IPR003097	Sulfite reductase [NADPH] flavoprotein alpha-component-like, FAD-biing	{GO:0005789,GO:0016491,GO:0010181,GO:0016491,GO:0055114}	{"eoplasmic reticulum membrane","oxidoreductase activity","FMN biing","oxidoreductase activity","oxidation-reduction process"}	AT4G30210	P450 reductase 2	LOC_Os08g14570.1	potassium transporter, putative, expressed
Zm00001eb081200	Zm00001eb081200_T002	1.49212	1.48896	Zm00001d003477	Zm00001d003477_P001	chr2	45385193	45389006	Deoxyribodipyrimidine photo-lyase / Photoreactivating enzyme	PF00875	DNA photolyase	IPR006050	DNA photolyase, N-terminal	{GO:0043153,GO:0005634,GO:0071949,GO:1901672,GO:0010075,GO:0016020,GO:0005634,GO:0009644,GO:0010343,GO:0005524,GO:1901529,GO:0009785,GO:0009646,GO:0016020,GO:0051510,GO:1901672,GO:0010617,GO:0001727,GO:0005524,GO:0060918,GO:0046777,GO:0010310,GO:1902347,GO:0009583,GO:0009882,GO:1901672,GO:0032922,GO:0009882,GO:0010118,GO:0009785,GO:1901332,GO:0005737,GO:0001727,GO:0042802,GO:0010117,GO:0009414,GO…	{"entrainment of circadian clock by photoperiod","nucleus ","FAD biing","positive regulation of systemic acquired resistance","regulation of meristem growth",membrane,nucleus,"response to high light intensity","singlet oxygen-mediated programmed cell death","ATP biing","positive regulation of anion channel activity","blue light signaling pathway","response to absence of light",membrane,"regulatio…	AT4G08920	cryptochrome 1	LOC_Os04g37920.1	zinc finger, RING-type, putative, expressed
Zm00001eb014500	Zm00001eb014500_T001	1.48209	1.04937	Zm00001d028868	Zm00001d028868_P001	chr1	48523846	48529008	Acetate--CoA ligase / Acyl-activating enzyme // Butyrate--CoA ligase / Fatty acid thiokinase (medium chain)	PF13193	AMP-biing enzyme C-terminal domain	IPR025110	AMP-biing enzyme, C-terminal domain	{GO:0003824,GO:0006083,GO:0016874,GO:0006097,GO:0016874,GO:0019605,GO:0042579,GO:0006097,GO:0016874,GO:0003824,GO:0003824,GO:0042579,GO:0006083,GO:0016874,GO:0019605}	{"catalytic activity","acetate metabolic process","ligase activity ","glyoxylate cycle","ligase activity","butyrate metabolic process",microbody,"glyoxylate cycle","ligase activity","catalytic activity","catalytic activity",microbody,"acetate metabolic process","ligase activity","butyrate metabolic process"}	AT3G16910	acyl-activating enzyme 7	LOC_Os03g19240.1	sucrose transporter BoSUT1, putative, expressed
Zm00001eb281930	Zm00001eb281930_T001	1.48004	1.68178	Zm00001d037501	Zm00001d037501_P001	chr6	134427234	134427941	Phosphoglycerate mutase (2,3-diphosphoglycerate-iepeent) / Phosphoglyceromutase	PF06415	BPG-iepeent PGAM N-terminus (iPGM_N)	IPR011258	BPG-iepeent PGAM, N-terminal	{GO:0006007,GO:0030145,GO:0005737,GO:0006007,GO:0044262,GO:0005737,GO:0030145,GO:0004619,GO:0004619}	{"glucose catabolic process","manganese ion biing",cytoplasm,"glucose catabolic process","cellular carbohydrate metabolic process",cytoplasm,"manganese ion biing","phosphoglycerate mutase activity","phosphoglycerate mutase activity"}	AT3G08590	Phosphoglycerate mutase, 2,3-bisphosphoglycerate-iepeent	LOC_Os01g60190.1	OsFBL22 - F-box domain a LRR containing protein, expressed
Zm00001eb071390	Zm00001eb071390_T001	1.47057	1.46881	Zm00001d002381	Zm00001d002381_P001	chr2	11780917	11813439	WW-domain liga protein (WWbp)					{GO:0045893,GO:0005634,GO:0031490,GO:0003713}	{"positive regulation of transcription, DNA-templated ","nucleus ","chromatin DNA biing ","transcription coactivator activity "}	AT5G11680		LOC_Os09g33800.1	calcium-transporting ATPase, plasma membrane-type, putative, expressed
Zm00001eb199410	Zm00001eb199410_T001	1.45475	1.50256	Zm00001d052837	Zm00001d052837_P001	chr4	204051128	204054404	speckle-type POZ protein (SPOP)	PF00651	BTB/POZ domain	IPR000210	BTB/POZ domain	{GO:0016567,GO:0009651,GO:0005515,GO:0009651,GO:0005634,GO:0005634}	{"protein ubiquitination","response to salt stress ","protein biing","response to salt stress",nucleus,"nucleus "}	AT1G55760	BTB/POZ domain-containing protein	LOC_Os08g38700.1	ureide permease, putative, expressed
Zm00001eb371040	Zm00001eb371040_T001	1.44948	1.21341	Zm00001d012754	Zm00001d012754_P001	chr8	181106131	181107037	OXYSTEROL-BIING PROTEIN-RELATED // OXYSTEROL-BIING PROTEIN	PF01237	Oxysterol-biing protein	IPR000648	Oxysterol-biing protein	{GO:0008289}	{"lipid biing"}	AT5G59420	OSBP(oxysterol biing protein)-related protein 3C	LOC_Os03g16690.1	6-phosphofructokinase, putative, expressed
Zm00001eb432170	Zm00001eb432170_T001	1.42381	1.45231	Zm00001d026458	Zm00001d026458_P001	chr10	147697454	147701528	Actinidain / Actinidin // Zingipain / Zingibain	PF08246	Cathepsin propeptide inhibitor domain (I29)	IPR013201	Cathepsin propeptide inhibitor domain (I29)	{GO:0032440,GO:0006508,GO:0044257,GO:0005764,GO:0008234,GO:0005615,GO:0004175,GO:0016021,GO:0006508,GO:0008234}	{"2-alkenal reductase [NAD(P)+] activity",proteolysis,"cellular protein catabolic process",lysosome,"cysteine-type peptidase activity","extracellular space","eopeptidase activity","integral component of membrane",proteolysis,"cysteine-type peptidase activity"}	AT1G47128	Granulin repeat cysteine protease family protein	LOC_Os04g57440.1	cytochrome P450, putative, expressed
Zm00001eb009160	Zm00001eb009160_T003	1.41828	1.34273	Zm00001d028267	Zm00001d028267_P001	chr1	28391350	28395669	Alpha,alpha-trehalose-phosphate synthase (UDP-forming) / UDP-glucose--glucose-phosphate glucosyltransferase // Trehalose-phosphatase / Trehalose 6-phosphate phosphatase	PF00982	Glycosyltransferase family 20	IPR001830	Glycosyl transferase, family 20	{GO:0061157,GO:0070413,GO:0016311,GO:0005829,GO:0004805,GO:0005992,GO:0003824,GO:0005992,GO:0003824,GO:0070413,GO:0003824,GO:0005992,GO:0005829,GO:0003824,GO:0070413,GO:0016311,GO:0061157,GO:0005992,GO:0005829,GO:0016311,GO:0061157,GO:0003729,GO:0061157,GO:0016311,GO:0004805,GO:0005992,GO:0003825,GO:0005992,GO:0004805,GO:0003729,GO:0005992,GO:0003825,GO:0003729,GO:0003824,GO:0005992,GO:0070413,GO…	{"mRNA destabilization","trehalose metabolism in response to stress",dephosphorylation,"cytosol ","trehalose-phosphatase activity ","trehalose biosynthetic process ","catalytic activity","trehalose biosynthetic process","catalytic activity ","trehalose metabolism in response to stress","catalytic activity","trehalose biosynthetic process",cytosol,"catalytic activity","trehalose metabolism in resp…	AT1G68020	UDP-Glycosyltransferase / trehalose-phosphatase family protein	LOC_Os03g12360.2	expressed protein
Zm00001eb430810	Zm00001eb430810_T005	1.41251	1.42095	Zm00001d026289	Zm00001d026289_P001	chr10	144412352	144417755	OSMOTIC STRESS POTASSIUM TRANSPORTER // SUBFAMILY NOT NAMED	PF02705	K+ potassium transporter	IPR003855	Potassium transporter	{GO:0005886,GO:0015079,GO:0015079,GO:0015079,GO:0016021,GO:0016020,GO:0005886,GO:0016021,GO:0071805,GO:0016021,GO:0071805,GO:0015079,GO:0071805,GO:0005886,GO:0015079,GO:0016020,GO:0071805,GO:0071805,GO:0015079,GO:0071805,GO:0016020,GO:0071805,GO:0015079,GO:0005886,GO:0071805,GO:0016021,GO:0016021,GO:0015079,GO:0016020,GO:0005886,GO:0015079,GO:0071805,GO:0005886,GO:0015079,GO:0016021,GO:0015079,GO…	{"plasma membrane","potassium ion transmembrane transporter activity","potassium ion transmembrane transporter activity","potassium ion transmembrane transporter activity","integral component of membrane",membrane,"plasma membrane","integral component of membrane","potassium ion transmembrane transport","integral component of membrane","potassium ion transmembrane transport","potassium ion transm…	AT2G35060	K+ uptake permease 11	LOC_Os04g52390.1	caleosin related protein, putative, expressed
Zm00001eb387750	Zm00001eb387750_T001	1.40999	1.29341	Zm00001d046679	Zm00001d046679_P001	chr9	103981070	103985773	POTASSIUM TRANSPORTER 6	PF02705	K+ potassium transporter	IPR003855	Potassium transporter	{GO:0005774,GO:0071805,GO:0016021,GO:0015079,GO:0071805,GO:0016020,GO:0005886,GO:0015079}	{"vacuolar membrane","potassium ion transmembrane transport","integral component of membrane","potassium ion transmembrane transporter activity","potassium ion transmembrane transport",membrane,"plasma membrane","potassium ion transmembrane transporter activity"}	AT1G70300	K+ uptake permease 6	LOC_Os06g42030.1	CRAL/TRIO domain containing protein, expressed
Zm00001eb144260	Zm00001eb144260_T001	1.40572	1.20563	Zm00001d042455	Zm00001d042455_P001	chr3	170393357	170396464	RING FINGER PROTEIN 41, 151 // SUBFAMILY NOT NAMED	PF13920	Zinc finger, C3HC4 type (RING finger)			{GO:0016567,GO:0061630,GO:0016874}	{"protein ubiquitination","ubiquitin protein ligase activity","ligase activity"}	AT1G13195	RING/U-box superfamily protein	LOC_Os01g67850.1	spotted leaf 11, putative, expressed
Zm00001eb244930	Zm00001eb244930_T001	1.39886	1.80009	Zm00001d016938	Zm00001d016938_P001	chr5	179750537	179753838	SUGAR TRANSPORTER // SUBFAMILY NOT NAMED	PF13347	MFS/sugar transport protein			{GO:0005887,GO:0005829,GO:0005364,GO:0005985,GO:0015573,GO:0015759,GO:0009846,GO:0015770,GO:0015850,GO:0015768,GO:0015665,GO:0004032,GO:0008515,GO:0006814,GO:0055085}	{"integral component of plasma membrane",cytosol,"maltose:proton symporter activity","sucrose metabolic process","beta-glucoside transmembrane transporter activity","beta-glucoside transport","pollen germination","sucrose transport","organic hydroxy compou transport","maltose transport","alcohol transmembrane transporter activity","alditol:NADP+ 1-oxidoreductase activity","sucrose transmembrane t…	AT2G02860	sucrose transporter 2	LOC_Os02g36700.1	3-oxo-5-alpha-steroid 4-dehydrogenase, putative, expressed
Zm00001eb288390	Zm00001eb288390_T001	1.39638	1.12377	Zm00001d038224	Zm00001d038224_P001	chr6	159013095	159017275	F-box a leucine-rich repeat protein 1 (S-phase kinase-associated protein 2) (SKP2, FBXL1)	PF13516	Leucine Rich repeat	IPR001611	Leucine-rich repeat	{GO:0005515,GO:0005515,GO:0005515,GO:0005515,GO:0016021,GO:0019005,GO:0016021,GO:0031146,GO:0019005,GO:0016021,GO:0031146,GO:0019005,GO:0031146,GO:0019005,GO:0016021,GO:0031146}	{"protein biing","protein biing","protein biing","protein biing","integral component of membrane","SCF ubiquitin ligase complex","integral component of membrane","SCF-depeent proteasomal ubiquitin-depeent protein catabolic process","SCF ubiquitin ligase complex","integral component of membrane","SCF-depeent proteasomal ubiquitin-depeent protein catabolic process","SCF ubiquitin ligase complex","S…	AT1G21410	F-box/RNI-like superfamily protein	LOC_Os05g35110.1	zinc finger, C3HC4 type, domain containing protein, expressed
Zm00001eb430440	Zm00001eb430440_T001	1.38568	1.46408	Zm00001d026253	Zm00001d026253_P001	chr10	143513410	143536782	Calcium-transporting ATPase / Calcium-translocating P-type ATPase	PF00702	haloacid dehalogenase-like hydrolase			{GO:0009555,GO:0005516,GO:0070588,GO:0005388,GO:0070588,GO:0005516,GO:0016021,GO:0140603,GO:0005388,GO:0031226,GO:0046872,GO:0043231,GO:0005524,GO:0009414,GO:0005516,GO:0005516,GO:0140603,GO:0031226,GO:0016021,GO:0005516,GO:0016021,GO:0009409,GO:0043231,GO:0070588,GO:0005388,GO:0046872,GO:0009414,GO:0009567,GO:0009409,GO:0005524,GO:0140603,GO:0046872,GO:0031226,GO:0005516,GO:0043231,GO:0005524,GO…	{"pollen development","calmodulin biing","calcium ion transmembrane transport","P-type calcium transporter activity","calcium ion transmembrane transport","calmodulin biing","integral component of membrane","ATP hydrolysis activity","P-type calcium transporter activity","intrinsic component of plasma membrane","metal ion biing","intracellular membrane-boued organelle","ATP biing","response to wat…	AT5G57110	autoinhibited Ca2+ -ATPase, isoform 8	LOC_Os04g51610.1	SNF1-related protein kinase regulatory subunit beta-2, putative, expressed
Zm00001eb138100	Zm00001eb138100_T002	1.3825	1.11276	Zm00001d041748	Zm00001d041748_P001	chr3	136789761	136793587	UREIDE PERMEASE 1-RELATED	PF07168	Ureide permease	IPR009834	Ureide permease	{GO:0071702,GO:1903791,GO:0071705,GO:0055085,GO:0015505,GO:0016021,GO:0022857,GO:0055085,GO:0015720,GO:0022857,GO:0071705,GO:0071705,GO:0071702,GO:0016021,GO:0055085,GO:0071705,GO:0071702,GO:0071705,GO:0015505,GO:0071702,GO:0016021,GO:0005274,GO:0055085,GO:0071705,GO:0016021,GO:0071705,GO:0005274,GO:0016021,GO:0022857,GO:0071705,GO:0071705}	{"organic substance transport","uracil transmembrane transport","nitrogen compou transport","transmembrane transport","uracil:cation symporter activity","integral component of membrane","transmembrane transporter activity","transmembrane transport","allantoin transport","transmembrane transporter activity","nitrogen compou transport","nitrogen compou transport","organic substance transport","inte…	AT2G03530	ureide permease 2	LOC_Os12g31850.1	OsGrx_C2.1 - glutaredoxin subgroup I, expressed
Zm00001eb337520	Zm00001eb337520_T001	1.34745	1.2721	Zm00001d008816	Zm00001d008816_P001	chr8	21307652	21311629	6-phosphofructokinase / Phosphohexokinase	PF00365	Phosphofructokinase	IPR000023	Phosphofructokinase domain	{GO:0003872,GO:0006002,GO:0006002,GO:0003872,GO:0003872,GO:0005524,GO:0061615,GO:0046872,GO:0003872,GO:0006096,GO:0061615,GO:0005737,GO:0005737,GO:0046872,GO:0005524,GO:0005737,GO:0005524,GO:0006002,GO:0003872,GO:0061615,GO:0003872,GO:0006002,GO:0046872,GO:0005524,GO:0003872,GO:0006096,GO:0006096,GO:0061615,GO:0003872,GO:0005737,GO:0006096,GO:0046872}	{"6-phosphofructokinase activity","fructose 6-phosphate metabolic process","fructose 6-phosphate metabolic process","6-phosphofructokinase activity","6-phosphofructokinase activity","ATP biing","glycolytic process through fructose-6-phosphate","metal ion biing","6-phosphofructokinase activity","glycolytic process","glycolytic process through fructose-6-phosphate",cytoplasm,cytoplasm,"metal ion bi…	AT4G26270	phosphofructokinase 3	LOC_Os01g09570.1	CAMK_KIN1/SNF1/Nim1_like.33 - CAMK includes calcium/calmodulin depedent protein kinases, expressed
Zm00001eb138050	Zm00001eb138050_T001	1.34193	1.27991	Zm00001d041741	Zm00001d041741_P001	chr3	136565008	136566999	Premnaspirodiene oxygenase / Hyoscymus muticus premnaspirodiene oxygenase	PF00067	Cytochrome P450	IPR001128	Cytochrome P450	{GO:0005506,GO:0004497,GO:0020037,GO:0020037,GO:0004497,GO:0016021,GO:0016705,GO:0005506,GO:0016021,GO:0005506,GO:0055114,GO:0016705,GO:0055114,GO:0020037,GO:0020037,GO:0016705,GO:0005506,GO:0016705}	{"iron ion biing","monooxygenase activity","heme biing","heme biing","monooxygenase activity","integral component of membrane","oxidoreductase activity, acting on paired donors, with incorporation or reduction of molecular oxygen","iron ion biing","integral component of membrane","iron ion biing","oxidation-reduction process","oxidoreductase activity, acting on paired donors, with incorporation o…	AT2G24180	cytochrome p450 71b6	LOC_Os06g43420.1	pathogenesis-related Bet v I family protein, putative, expressed
Zm00001eb124290	Zm00001eb124290_T003	1.331	1.06926	Zm00001d039851	Zm00001d039851_P001	chr3	17284296	17289664						{GO:0016021,GO:0016021,GO:0005783,GO:0016021,GO:0005634,GO:0005783,GO:0005634}	{"integral component of membrane","integral component of membrane","eoplasmic reticulum","integral component of membrane",nucleus,"eoplasmic reticulum",nucleus}	AT5G59960		LOC_Os01g05830.1	TKL_IRAK_CrRLK1L-1.6 - The CrRLK1L-1 subfamily has homology to the CrRLK1L homolog, expressed
Zm00001eb028770	Zm00001eb028770_T001	1.31456	1.47581	Zm00001d030670	Zm00001d030670_P001	chr1	153981851	153984664	Plant seed peroxygenase / Soybean peroxygenase	PF05042	Caleosin related protein	IPR007736	Caleosin-related	{GO:0004497,GO:0004497,GO:0005509,GO:0005509,GO:0005509,GO:0004497,GO:0005509,GO:0004497}	{"monooxygenase activity","monooxygenase activity ","calcium ion biing ","calcium ion biing","calcium ion biing","monooxygenase activity","calcium ion biing","monooxygenase activity"}	AT1G70670	Caleosin-related family protein	LOC_Os06g14350.1	MATE efflux family protein, putative, expressed
Zm00001eb142620	Zm00001eb142620_T001	1.31403	1.42564	Zm00001d042274	Zm00001d042274_P001	chr3	159200460	159203389	RETINALDEHYDE BIING PROTEIN-RELATED // SUBFAMILY NOT NAMED	PF00650	CRAL/TRIO domain	IPR001251	CRAL-TRIO lipid biing domain	{GO:0016020}	{membrane}	AT1G01630	Sec14p-like phosphatidylinositol transfer family protein	LOC_Os01g70210.1	cytochrome P450, putative, expressed
Zm00001eb241150	Zm00001eb241150_T001	1.31354	1.08907	Zm00001d016502	Zm00001d016502_P001	chr5	164381804	164386053	Transferred entry: 2.3.2.23, 2.3.2.27 a 6.2.1.45	PF04564	U-box domain	IPR003613	U box domain	{GO:0005515,GO:0070696,GO:0004842,GO:0005634,GO:0071215,GO:0048527,GO:0016567,GO:0005737,GO:0048527,GO:0005886,GO:0005634,GO:0004842,GO:0005737,GO:0016567,GO:0070696,GO:0005886,GO:0005515,GO:0016567,GO:0004842,GO:0071215}	{"protein biing","transmembrane receptor protein serine/threonine kinase biing","ubiquitin-protein transferase activity",nucleus,"cellular response to abscisic acid stimulus","lateral root development","protein ubiquitination",cytoplasm,"lateral root development","plasma membrane",nucleus,"ubiquitin-protein transferase activity",cytoplasm,"protein ubiquitination","transmembrane receptor protein s…	AT3G07360	plant U-box 9	LOC_Os02g28720.1	MYB family transcription factor, putative, expressed
Zm00001eb335900	Zm00001eb335900_T001	1.30357	1.24237	Zm00001d008622	Zm00001d008622_P001	chr8	15031856	15037393	Trans-2-enoyl-CoA reductase (NADPH) // Very-long-chain enoyl-CoA reductase	PF02544	3-oxo-5-alpha-steroid 4-dehydrogenase	IPR001104	3-oxo-5-alpha-steroid 4-dehydrogenase, C-terminal	{GO:1905499,GO:0016021,GO:0006629,GO:0016627,GO:0072330,GO:0004312,GO:0005886,GO:0016229,GO:0010091,GO:1901564,GO:0010025,GO:0005789,GO:0042335,GO:0006629,GO:0016627}	{"trichome papilla formation","integral component of membrane","lipid metabolic process","oxidoreductase activity, acting on the CH-CH group of donors","monocarboxylic acid biosynthetic process","fatty acid synthase activity","plasma membrane","steroid dehydrogenase activity","trichome branching","organonitrogen compou metabolic process","wax biosynthetic process","eoplasmic reticulum membrane","…	AT3G55360	3-oxo-5-alpha-steroid 4-dehydrogenase family protein	LOC_Os01g05670.1	GRF-interacting factor 2, putative, expressed
Zm00001eb418870	Zm00001eb418870_T001	1.29172	1.2864	Zm00001d024927	Zm00001d024927_P001	chr10	97103789	97106930	Transferred entry: 2.3.2.23, 2.3.2.27 a 6.2.1.45	PF12906	RING-variant domain	IPR011016	Zinc finger, RING-CH-type	{GO:0008270,GO:0004839,GO:0008270,GO:0016567,GO:0016021,GO:0016746}	{"zinc ion biing","ubiquitin activating enzyme activity","zinc ion biing","protein ubiquitination","integral component of membrane","acyltransferase activity"}	AT5G60580	RING/U-box superfamily protein	LOC_Os04g01490.1	U-box domain containing protein, expressed
Zm00001eb035630	Zm00001eb035630_T001	1.29077	1.02886	Zm00001d031520	Zm00001d031520_P001	chr1	194661582	194665292	5'-AMP-ACTIVATED PROTEIN KINASE , BETA SUBUNIT // SNF1-RELATED PROTEIN KINASE REGULATORY SUBUNIT BETA-1	PF04739	5'-AMP-activated protein kinase beta subunit, interaction domain	IPR006828	Association with the SNF1 complex (ASC) domain	{GO:0043562,GO:0005515,GO:0005515,GO:0016301,GO:0043562,GO:0016301,GO:0009744,GO:0016310,GO:0016310,GO:0009744,GO:0043562,GO:0016301,GO:0009744}	{"cellular response to nitrogen levels","protein biing","protein biing","kinase activity","cellular response to nitrogen levels","kinase activity","response to sucrose",phosphorylation,phosphorylation,"response to sucrose","cellular response to nitrogen levels ","kinase activity ","response to sucrose "}	AT2G28060	5\'-AMP-activated protein kinase beta-2 subunit protein	LOC_Os09g20010.1	tubulin/FtsZ domain containing protein, putative, expressed
Zm00001eb247320	Zm00001eb247320_T001	1.28819	1.33382	Zm00001d017240	Zm00001d017240_P001	chr5	189089888	189093286	Thioredoxin-disulfide reductase / Thioredoxin reductase (NADPH)	PF00462	Glutaredoxin	IPR002109	Glutaredoxin	{GO:0098869,GO:0009055,GO:0043231,GO:0005737,GO:0097573,GO:0004791,GO:0012505,GO:0034599,GO:0005886,GO:0015035,GO:0045454,GO:0004362}	{"cellular oxidant detoxification","electron transfer activity","intracellular membrane-boued organelle",cytoplasm,"glutathione oxidoreductase activity","thioredoxin-disulfide reductase activity","eomembrane system","cellular response to oxidative stress","plasma membrane","protein disulfide oxidoreductase activity","cell redox homeostasis","glutathione-disulfide reductase (NADPH) activity"}	AT5G40370	Glutaredoxin family protein	LOC_Os02g40500.1	armadillo/beta-catenin repeat family protein, putative, expressed
Zm00001eb312910	Zm00001eb312910_T002	1.28803	1.67889	Zm00001d020497	Zm00001d020497_P001	chr7	120462501	120464930	Non-specific serine/threonine protein kinase / Threonine-specific protein kinase	PF00069	Protein kinase domain	IPR000719	Protein kinase domain	{GO:0006605,GO:0007165,GO:0072596,GO:0009414,GO:0006605,GO:0106311,GO:0007165,GO:0006468,GO:0004672,GO:0005524,GO:0016491,GO:0009507,GO:0007165,GO:0072596,GO:0006468,GO:0106310,GO:0016491,GO:0016021,GO:0005524,GO:0016021,GO:0005524,GO:0004672,GO:0006468,GO:0005524,GO:0010540,GO:0106310,GO:0006468,GO:0106311,GO:0042538,GO:0009507}	{"protein targeting","signal transduction","establishment of protein localization to chloroplast","response to water deprivation","protein targeting","protein threonine kinase activity","signal transduction","protein phosphorylation","protein kinase activity","ATP biing","oxidoreductase activity",chloroplast,"signal transduction","establishment of protein localization to chloroplast","protein pho…	AT4G30960	SOS3-interacting protein 3	LOC_Os08g34240.1	helix-loop-helix DNA-biing domain containing protein, expressed
Zm00001eb308400	Zm00001eb308400_T001	1.28616	1.03343	Zm00001d019895	Zm00001d019895_P001	chr7	75145754	75146697	(S)-norcoclaurine synthase / (S)-norlaudanosoline synthase	PF00407	Pathogenesis-related protein Bet v I family	IPR000916	Bet v I/Major latex protein	{GO:0009607,GO:0006952,GO:0038023,GO:0009738,GO:0005737,GO:0004864,GO:0005634,GO:0043086,GO:0050474,GO:0080163,GO:0010427,GO:0006952}	{"response to biotic stimulus","defense response","signaling receptor activity","abscisic acid-activated signaling pathway",cytoplasm,"protein phosphatase inhibitor activity",nucleus,"negative regulation of catalytic activity","(S)-norcoclaurine synthase activity","regulation of protein serine/threonine phosphatase activity","abscisic acid biing","defense response"}	AT1G24020	MLP-like protein 423	LOC_Os04g50700.1	expressed protein
Zm00001eb001780	Zm00001eb001780_T002	1.28549	1.5877	Zm00001d027436	Zm00001d027436_P001	chr1	5281432	5285006	Non-specific serine/threonine protein kinase / Threonine-specific protein kinase	PF12819	Malectin-like domain	IPR024788	Malectin-like domain	{GO:0005886,GO:0006468,GO:0016021,GO:0005886,GO:0004674,GO:0009506,GO:0009506,GO:0046777,GO:0009506,GO:0005524,GO:0005886,GO:0004674,GO:0003723,GO:0004672,GO:0005524,GO:0004672,GO:0004674,GO:0006468,GO:0005524,GO:0004672,GO:0016021,GO:0016021,GO:0006468,GO:0006468}	{"plasma membrane","protein phosphorylation","integral component of membrane","plasma membrane ","protein serine/threonine kinase activity","plasmodesma ",plasmodesma,"protein autophosphorylation ",plasmodesma,"ATP biing ","plasma membrane","protein serine/threonine kinase activity ","RNA biing","protein kinase activity ","ATP biing","protein kinase activity","protein serine/threonine kinase acti…	AT5G24010	Protein kinase superfamily protein	LOC_Os03g03280.1	OsFBL45 - F-box domain a LRR containing protein, expressed
Zm00001eb382100	Zm00001eb382100_T001	1.27707	1.29905	Zm00001d045948	Zm00001d045948_P001	chr9	50824626	50846922	MULTIDRUG RESISTANCE PROTEIN // SUBFAMILY NOT NAMED // SUBFAMILY NOT NAMED // FAMILY NOT NAMED // SUBFAMILY NOT NAMED	PF01554	MatE	IPR002528	Multi antimicrobial extrusion protein	{GO:0055085,GO:0042910,GO:0016020,GO:0015297,GO:0042910,GO:1990961,GO:0016021,GO:0015297,GO:0055085,GO:1990961,GO:0015297,GO:0042910,GO:0015297,GO:0042910,GO:0016020,GO:0016021}	{"transmembrane transport","xenobiotic transmembrane transporter activity",membrane,"antiporter activity","xenobiotic transmembrane transporter activity","xenobiotic detoxification by transmembrane export across the plasma membrane","integral component of membrane","antiporter activity","transmembrane transport","xenobiotic detoxification by transmembrane export across the plasma membrane","antip…	AT5G52450	MATE efflux family protein	LOC_Os06g29844.1	uncharacterized oxidoreductase, putative, expressed
Zm00001eb017030	Zm00001eb017030_T002	1.2764	1.10878	Zm00001d029183	Zm00001d029183_P001	chr1	60830176	60833290	Isoflavone 2'-hydroxylase / Isoflavone 2'-monooxygenase	PF00067	Cytochrome P450	IPR001128	Cytochrome P450	{GO:0043570,GO:0055114,GO:0005506,GO:0016021,GO:0004497,GO:0016705,GO:0032405,GO:0098542,GO:0045910,GO:0005506,GO:0032301,GO:0004497,GO:0006290,GO:0016705,GO:0032357,GO:0005506,GO:0043570,GO:0016705,GO:0045910,GO:0020037,GO:0020037,GO:0005506,GO:0000400,GO:0020037,GO:0032357,GO:0005506,GO:0032357,GO:0055114,GO:0098542,GO:0016705,GO:0098542,GO:0020037,GO:0098542,GO:0020037,GO:0009820,GO:0055114,GO…	{"maintenance of DNA repeat elements","oxidation-reduction process","iron ion biing","integral component of membrane ","monooxygenase activity","oxidoreductase activity, acting on paired donors, with incorporation or reduction of molecular oxygen ","MutLalpha complex biing","defense response to other organism ","negative regulation of DNA recombination","iron ion biing","MutSalpha complex","monoo…	AT5G57220	cytochrome P450, family 81, subfamily F, polypeptide 2	LOC_Os02g30090.1	pectinacetylesterase domain containing protein, expressed
Zm00001eb238710	Zm00001eb238710_T001	1.27278	1.21	Zm00001d016175	Zm00001d016175_P001	chr5	147886910	147889750	Myb-like DNA-biing domain (Myb_DNA-biing)	PF00249	Myb-like DNA-biing domain	IPR001005	SANT/Myb domain	{GO:0006355,GO:0005634,GO:0003677,GO:0003700}	{"regulation of transcription, DNA-templated",nucleus,"DNA biing","DNA-biing transcription factor activity"}	AT2G38300	myb-like HTH transcriptional regulator family protein	LOC_Os06g35140.1	aldehyde dehydrogenase, putative, expressed
Zm00001eb166790	Zm00001eb166790_T001	1.26679	1.0016	Zm00001d048833	Zm00001d048833_P001	chr4	6379494	6383504	SYNOVIAL SARCOMA ASSOCIATED SS18 PROTEIN // SUBFAMILY NOT NAMED	PF05030	SSXT protein (N-terminal region)	IPR007726	SS18 family	{GO:0006357,GO:0006357,GO:0005634,GO:0008283,GO:0008283,GO:0005634,GO:0048366,GO:0045893,GO:0003713,GO:0048366,GO:0003713,GO:0003713,GO:0045893,GO:0048366,GO:0003713,GO:0045944,GO:0005634,GO:0008283,GO:0003713}	{"regulation of transcription by RNA polymerase II","regulation of transcription by RNA polymerase II",nucleus,"cell population proliferation","cell population proliferation",nucleus,"leaf development","positive regulation of transcription, DNA-templated","transcription coactivator activity","leaf development","transcription coactivator activity","transcription coactivator activity","positive reg…	AT4G00850	GRF1-interacting factor 3	LOC_Os11g40100.3	protein kinase, putative, expressed
Zm00001eb022920	Zm00001eb022920_T001	1.25297	1.47295	Zm00001d029847	Zm00001d029847_P001	chr1	89113523	89116145	Transferred entry: 2.3.2.23, 2.3.2.27 a 6.2.1.45	PF04564	U-box domain	IPR003613	U box domain	{GO:0004842,GO:0005524,GO:0016567,GO:0004842,GO:0004672,GO:0016567,GO:0004842}	{"ubiquitin-protein transferase activity","ATP biing ","protein ubiquitination","ubiquitin-protein transferase activity","protein kinase activity ","protein ubiquitination","ubiquitin-protein transferase activity "}	AT2G45910	U-box domain-containing protein kinase family protein	LOC_Os10g40490.1	GATA zinc finger domain containing protein, expressed
Zm00001eb213610	Zm00001eb213610_T001	1.24248	1.02026	Zm00001d013139	Zm00001d013139_P001	chr5	5522716	5525744	Purine-nucleoside phosphorylase / PNPase	PF03953	Tubulin C-terminal domain	IPR018316	Tubulin/FtsZ, 2-layer sawich domain	{GO:0005200,GO:0005525,GO:0005886,GO:0016021,GO:0005874,GO:0000278,GO:0003729,GO:0003924,GO:0007010,GO:0007017,GO:0005737,GO:0009826,GO:0043231,GO:0098588,GO:0003924,GO:0005618,GO:0009416}	{"structural constituent of cytoskeleton","GTP biing","plasma membrane","integral component of membrane",microtubule,"mitotic cell cycle","mRNA biing","GTPase activity","cytoskeleton organization","microtubule-based process",cytoplasm,"unidimensional cell growth","intracellular membrane-boued organelle","bouing membrane of organelle","GTPase activity","cell wall","response to light stimulus"}	AT1G20010	tubulin beta-5 chain	LOC_Os03g56810.1	phosphoribulokinase/Uridine kinase family protein, expressed
Zm00001eb380500	Zm00001eb380500_T002	1.23233	1.1763	Zm00001d045739	Zm00001d045739_P001	chr9	38081972	38087620	Transferred entry: 2.3.2.23, 2.3.2.27 a 6.2.1.45	PF04564	U-box domain	IPR003613	U box domain	{GO:0016567,GO:0016567,GO:0004842,GO:0004842,GO:0016567,GO:0016310,GO:0016301,GO:0016874,GO:0016301,GO:0016874,GO:0016567,GO:0004842,GO:0004842,GO:0016567,GO:0016874,GO:0016567,GO:0004842,GO:0016310,GO:0004842}	{"protein ubiquitination","protein ubiquitination","ubiquitin-protein transferase activity","ubiquitin-protein transferase activity","protein ubiquitination",phosphorylation,"kinase activity","ligase activity","kinase activity","ligase activity","protein ubiquitination","ubiquitin-protein transferase activity","ubiquitin-protein transferase activity","protein ubiquitination","ligase activity","pr…	AT1G68940	Armadillo/beta-catenin-like repeat family protein	LOC_Os06g16410.1	CAMK_CAMK_like.6 - CAMK includes calcium/calmodulin depedent protein kinases, expressed
Zm00001eb018460	Zm00001eb018460_T004	1.22551	1.27293	Zm00001d029339	Zm00001d029339_P001	chr1	65829055	65832129	CIRCADIAN PROTEIN CLOCK/ARNT/BMAL/PAS // SUBFAMILY NOT NAMED	PF00010	Helix-loop-helix DNA-biing domain	IPR011598	Myc-type, basic helix-loop-helix (bHLH) domain	{GO:0003677,GO:0006355,GO:0046983,GO:0006355,GO:0003700,GO:0006355,GO:0046983,GO:0005634,GO:0046983,GO:0005634,GO:0046983,GO:0006355,GO:0003677,GO:0046983,GO:0005634,GO:0003677,GO:0005634,GO:0046983,GO:0003677,GO:0010106,GO:0005634,GO:0003677,GO:0006355,GO:0003700,GO:0010106,GO:0005634,GO:0046983,GO:0046983,GO:0046983,GO:0006355,GO:0046983,GO:0046983,GO:0003677}	{"DNA biing","regulation of transcription, DNA-templated","protein dimerization activity","regulation of transcription, DNA-templated","DNA-biing transcription factor activity","regulation of transcription, DNA-templated","protein dimerization activity",nucleus,"protein dimerization activity",nucleus,"protein dimerization activity","regulation of transcription, DNA-templated","DNA biing","protein…	AT3G47640	basic helix-loop-helix (bHLH) DNA-biing superfamily protein	LOC_Os03g26210.1	glycosyl transferase, group 1 domain containing protein, expressed
Zm00001eb432570	Zm00001eb432570_T001	1.21898	1.75604	Zm00001d026500	Zm00001d026500_P001	chr10	148695244	148696146						{GO:0016021}	{"integral component of membrane"}			LOC_Os04g56390.1	expressed protein
Zm00001eb177870	Zm00001eb177870_T001	1.20616	1.02058	Zm00001d050166	Zm00001d050166_P001	chr4	70446415	70458133						{GO:0016021,GO:0016874,GO:0019005,GO:0031146,GO:0016874,GO:0019005,GO:0031146}	{"integral component of membrane","ligase activity","SCF ubiquitin ligase complex ","SCF-depeent proteasomal ubiquitin-depeent protein catabolic process ","ligase activity ","SCF ubiquitin ligase complex","SCF-depeent proteasomal ubiquitin-depeent protein catabolic process"}	AT5G57900	SKP1 interacting partner 1	LOC_Os08g16840.1	helicase domain-containing protein, putative, expressed
Zm00001eb048510	Zm00001eb048510_T001	1.19796	1.0412	Zm00001d033018	Zm00001d033018_P001	chr1	249147896	249152647	D-xylose 1-dehydrogenase (NADP(+)) / D-xylose-NADP dehydrogenase	PF01408	Oxidoreductase family, NAD-biing Rossmann fold	IPR000683	Oxidoreductase, N-terminal	{GO:0016491,GO:0050112,GO:0000166,GO:0000166}	{"oxidoreductase activity","inositol 2-dehydrogenase activity","nucleotide biing","nucleotide biing "}	AT4G09670	Oxidoreductase family protein	LOC_Os10g26400.1	myosin head family protein, expressed
Zm00001eb125900	Zm00001eb125900_T002	1.19736	1.00172	Zm00001d040061	Zm00001d040061_P001	chr3	26067399	26071465	NOTUM-RELATED // SUBFAMILY NOT NAMED	PF03283	Pectinacetylesterase	IPR004963	Pectinacetylesterase/NOTUM	{GO:0016021,GO:0052793,GO:0052793,GO:0005618,GO:0071555,GO:0005576,GO:0016021,GO:0005576,GO:0005618,GO:0016787,GO:0071555,GO:0016787}	{"integral component of membrane","pectin acetylesterase activity","pectin acetylesterase activity","cell wall","cell wall organization","extracellular region","integral component of membrane","extracellular region","cell wall","hydrolase activity","cell wall organization","hydrolase activity"}	AT3G09410	Pectinacetylesterase family protein	LOC_Os01g66850.1	beta-galactosidase precursor, putative, expressed
Zm00001eb091200	Zm00001eb091200_T001	1.1878	1.11423	Zm00001d004731	Zm00001d004731_P001	chr2	134358954	134363158	Aldehyde dehydrogenase (NAD(P)(+))	PF00171	Aldehyde dehydrogenase family	IPR015590	Aldehyde dehydrogenase domain	{GO:0006081,GO:0016021,GO:0055114,GO:0016491,GO:0016620}	{"cellular aldehyde metabolic process","integral component of membrane","oxidation-reduction process","oxidoreductase activity","oxidoreductase activity, acting on the aldehyde or oxo group of donors, NAD or NADP as acceptor"}	AT1G44170	aldehyde dehydrogenase 3H1	LOC_Os11g08300.1	serine esterase family protein, putative, expressed
Zm00001eb067900	Zm00001eb067900_T001	1.15915	1.26843	Zm00001d002020	Zm00001d002020_P001	chr2	4742135	4744158	Non-specific serine/threonine protein kinase / Threonine-specific protein kinase	PF07714	Protein tyrosine kinase	IPR001245	Serine-threonine/tyrosine-protein kinase, catalytic domain	{GO:0005524,GO:0006468,GO:0006468,GO:0004672,GO:0004672,GO:0006468,GO:0005524,GO:0030246,GO:0016021,GO:0004672,GO:0004674,GO:0006468,GO:0004674,GO:0030246,GO:0030246,GO:0016021,GO:0016021,GO:0006468,GO:0004674,GO:0004674,GO:0006468,GO:0005524,GO:0030246,GO:0005524,GO:0016021}	{"ATP biing","protein phosphorylation","protein phosphorylation","protein kinase activity","protein kinase activity","protein phosphorylation","ATP biing","carbohydrate biing ","integral component of membrane","protein kinase activity","protein serine/threonine kinase activity","protein phosphorylation","protein serine/threonine kinase activity ","carbohydrate biing","carbohydrate biing","integra…	AT4G32300	S-domain-2 5	LOC_Os04g56110.1	zinc finger protein, putative, expressed
Zm00001eb340790	Zm00001eb340790_T002	1.11685	1.08861	Zm00001d009193	Zm00001d009193_P001	chr8	41936347	41938357	TRANSCRIPTION FACTOR GATA GATA BIING FACTOR // GATA TRANSCRIPTION FACTOR 15-RELATED	PF00320	GATA zinc finger	IPR000679	Zinc finger, GATA-type	{GO:0005634,GO:0043565,GO:0006355,GO:0006355,GO:0005634,GO:0006355,GO:0016021,GO:0008270,GO:0043565,GO:0030154,GO:0043565,GO:0008270,GO:0008270,GO:0030154,GO:0043565,GO:0008270,GO:0006355}	{nucleus,"sequence-specific DNA biing","regulation of transcription, DNA-templated","regulation of transcription, DNA-templated",nucleus,"regulation of transcription, DNA-templated","integral component of membrane","zinc ion biing","sequence-specific DNA biing","cell differentiation","sequence-specific DNA biing","zinc ion biing","zinc ion biing","cell differentiation","sequence-specific DNA biin…	AT5G49300	GATA transcription factor 16	LOC_Os01g24070.1	ThiF family domain containing protein, putative, expressed
Zm00001eb420350	Zm00001eb420350_T002	-1.01996	-1.01115	Zm00001d025125	Zm00001d025125_P001	chr10	107150787	107161023	Uridine kinase / Uridine monophosphokinase					{GO:0016021,GO:0016301,GO:0005524,GO:0016310,GO:0016301,GO:0016021,GO:0016310,GO:0005524}	{"integral component of membrane","kinase activity","ATP biing",phosphorylation,"kinase activity","integral component of membrane",phosphorylation,"ATP biing"}	AT2G01460	P-loop containing nucleoside triphosphate hydrolases superfamily protein	LOC_Os04g21110.1	transporter family protein, putative, expressed
Zm00001eb269430	Zm00001eb269430_T001	-1.05151	-1.06211	Zm00001d036004	Zm00001d036004_P001	chr6	71857794	71868821	[Fructose-bisphosphate aldolase]-lysine N-methyltransferase / (dimerizing)]-lysine 6-N-methyltransferase	PF00856	SET domain	IPR001214	SET domain	{GO:0030785,GO:0016279,GO:0016279,GO:0018026,GO:0005515,GO:0005515,GO:0005515,GO:0018026,GO:0030785,GO:0005515}	{"[ribulose-bisphosphate carboxylase]-lysine N-methyltransferase activity","protein-lysine N-methyltransferase activity","protein-lysine N-methyltransferase activity","peptidyl-lysine monomethylation","protein biing","protein biing","protein biing","peptidyl-lysine monomethylation","[ribulose-bisphosphate carboxylase]-lysine N-methyltransferase activity","protein biing"}	AT1G01920	SET domain-containing protein	LOC_Os06g03676.1	oxidoreductase, short chain dehydrogenase/reductase family domain containing family, expressed
Zm00001eb322240	Zm00001eb322240_T003	-1.07503	-1.09509	Zm00001d021570	Zm00001d021570_P001	chr7	160192760	160198161	Phosphatidylinositol N-acetylglucosaminyltransferase / glucosaminyltransferase	PF00534	Glycosyl transferases group 1	IPR001296	Glycosyl transferase, family 1	{GO:0016021,GO:0017176,GO:0000506,GO:0016021,GO:0006506,GO:0016161,GO:0017176,GO:0016021,GO:0009846,GO:0009846,GO:0000272,GO:0000506,GO:0000506,GO:0016021,GO:0017176,GO:0006506,GO:0006506,GO:0006506,GO:0017176,GO:0009860,GO:0009860,GO:0009846,GO:0006506,GO:0009860,GO:0000506,GO:0009860,GO:0016161,GO:0006506,GO:0006506,GO:0006506,GO:0009846,GO:0000506,GO:0016021,GO:0000506,GO:0000272,GO:0006506,GO…	{"integral component of membrane","phosphatidylinositol N-acetylglucosaminyltransferase activity","glycosylphosphatidylinositol-N-acetylglucosaminyltransferase (GPI-GnT) complex","integral component of membrane","GPI anchor biosynthetic process","beta-amylase activity","phosphatidylinositol N-acetylglucosaminyltransferase activity","integral component of membrane","pollen germination","pollen ger…	AT3G45100	UDP-Glycosyltransferase superfamily protein	LOC_Os07g16960.1	mis12 protein, expressed
Zm00001eb077010	Zm00001eb077010_T005	-1.08347	-1.13165	Zm00001d002992	Zm00001d002992_P001	chr2	29101312	29107458	Protein of unknown function (DUF3755) (DUF3755)	PF12579	Protein of unknown function (DUF3755)	IPR022228	Protein of unknown function DUF3755	{GO:0003677,GO:0003677,GO:0003677,GO:0016021,GO:0003677,GO:0016021,GO:0016021,GO:0016021,GO:0016021,GO:0003677}	{"DNA biing","DNA biing","DNA biing","integral component of membrane","DNA biing","integral component of membrane","integral component of membrane","integral component of membrane","integral component of membrane","DNA biing"}	AT3G07565	Protein of unknown function (DUF3755)	LOC_Os04g44210.3	PPR repeat domain containing protein, putative, expressed
Zm00001eb327760	Zm00001eb327760_T001	-1.0896	-1.03939	Zm00001d022176	Zm00001d022176_P001	chr7	175273302	175284220	RNA helicase	PF00271	Helicase conserved C-terminal domain	IPR001650	Helicase, C-terminal	{GO:0005524,GO:0000151,GO:0006511,GO:0016021,GO:0004386,GO:0016787,GO:0046872,GO:0032436,GO:0140096,GO:0003676,GO:0003724,GO:0016740,GO:0031624,GO:0003676,GO:0000209,GO:0005737,GO:0045277,GO:0043231,GO:0005524}	{"ATP biing","ubiquitin ligase complex","ubiquitin-depeent protein catabolic process","integral component of membrane","helicase activity","hydrolase activity","metal ion biing","positive regulation of proteasomal ubiquitin-depeent protein catabolic process","catalytic activity, acting on a protein","nucleic acid biing","RNA helicase activity","transferase activity","ubiquitin conjugating enzyme …	AT4G01020	helicase domain-containing protein / IBR domain-containing protein / zinc finger protein-related	LOC_Os07g42900.1
Zm00001eb361410	Zm00001eb361410_T001	-1.0962	-1.06699	Zm00001d011713	Zm00001d011713_P001	chr8	158751766	158817159	Myosin ATPase / Actomyosin	PF01843	DIL domain	IPR002710	Dilute domain	{GO:0005524,GO:0030050,GO:0003774,GO:0005516,GO:0003774,GO:0005524,GO:0003779,GO:0016459,GO:0016459,GO:0007015,GO:0003779,GO:0003774,GO:0005524,GO:0016459,GO:0003774,GO:0007015,GO:0016459,GO:0005516,GO:0031982,GO:0007015,GO:0005524,GO:0016021,GO:0005516,GO:0003774,GO:0005737,GO:0046872,GO:0046872,GO:0016887,GO:0044877,GO:0016459,GO:0016887,GO:0030050,GO:0003774,GO:0016459,GO:0003779,GO:0044877,GO…	{"ATP biing","vesicle transport along actin filament","motor activity","calmodulin biing","motor activity","ATP biing","actin biing","myosin complex","myosin complex","actin filament organization","actin biing","motor activity","ATP biing","myosin complex","motor activity","actin filament organization","myosin complex","calmodulin biing",vesicle,"actin filament organization","ATP biing","integral…	AT1G54560	Myosin family protein with Dil domain	LOC_Os05g46030.1	DNA-directed RNA polymerase 3A, chloroplast precursor, putative, expressed
Zm00001eb146080	Zm00001eb146080_T001	-1.10025	-1.04064	Zm00001d042654	Zm00001d042654_P001	chr3	177702285	177709835	Beta-galactosidase / Lactase	PF01301	Glycosyl hydrolases family 35	IPR031330	Glycoside hydrolase 35, catalytic domain	{GO:0005773,GO:0016021,GO:0016021,GO:0030246,GO:0030246,GO:0005618,GO:0048046,GO:0004565,GO:0080167,GO:0048046,GO:0005618,GO:0005773,GO:0080167,GO:0004565,GO:0030246,GO:0030246,GO:0005975,GO:0005975}	{vacuole,"integral component of membrane","integral component of membrane","carbohydrate biing","carbohydrate biing","cell wall",apoplast,"beta-galactosidase activity","response to karrikin",apoplast,"cell wall",vacuole,"response to karrikin","beta-galactosidase activity","carbohydrate biing","carbohydrate biing","carbohydrate metabolic process","carbohydrate metabolic process"}	AT5G63810	beta-galactosidase 10	LOC_Os01g65460.1	helix-loop-helix DNA-biing protein, putative, expressed
Zm00001eb055910	Zm00001eb055910_T004	-1.10356	-1.00463	Zm00001d033858	Zm00001d033858_P001	chr1	277820053	277835132	Putative serine esterase (DUF676) (DUF676)	PF05057	Putative serine esterase (DUF676)	IPR007751	Domain of unknown function DUF676, lipase-like	{GO:0044255,GO:0016021,GO:0044255,GO:0016787,GO:0016787,GO:0016787,GO:0044255,GO:0016021,GO:0044255,GO:0016787,GO:0044255,GO:0016021,GO:0009820,GO:0016021}	{"cellular lipid metabolic process","integral component of membrane","cellular lipid metabolic process","hydrolase activity","hydrolase activity","hydrolase activity","cellular lipid metabolic process","integral component of membrane","cellular lipid metabolic process","hydrolase activity","cellular lipid metabolic process","integral component of membrane","alkaloid metabolic process","integral c…	AT1G10040	alpha/beta-Hydrolases superfamily protein	LOC_Os03g51670.1	expressed protein
Zm00001eb216690	Zm00001eb216690_T002	-1.11	-1.14005	Zm00001d013471	Zm00001d013471_P001	chr5	12559516	12565346	Histone-lysine N-methyltransferase / Protein-lysine N-methyltransferase	PF00856	SET domain	IPR001214	SET domain	{GO:0016773,GO:0005634,GO:0016773,GO:0005634,GO:0005515,GO:0140096,GO:0008213,GO:0018205,GO:0008168,GO:0016570,GO:0005975,GO:0032259,GO:0032259,GO:0016570,GO:0140096,GO:0018205,GO:0008168,GO:0008213,GO:0005975,GO:0005515}	{"phosphotransferase activity, alcohol group as acceptor",nucleus,"phosphotransferase activity, alcohol group as acceptor",nucleus,"protein biing","catalytic activity, acting on a protein","protein alkylation","peptidyl-lysine modification","methyltransferase activity","histone modification","carbohydrate metabolic process",methylation,methylation,"histone modification","catalytic activity, actin…	AT2G17900	SET domain group 37	LOC_Os03g49730.2	kinesin motor domain containing protein, putative, expressed
Zm00001eb211770	Zm00001eb211770_T001	-1.12288	-1.01946	Zm00001d012969	Zm00001d012969_P001	chr5	2701892	2715839	amyloid beta precursor protein biing protein 1 (APPBP1)	PF00899	ThiF family	IPR000594	THIF-type NAD/FAD biing fold	{GO:0008641,GO:0019781,GO:0045116,GO:0008641,GO:0005737,GO:0005737,GO:0045116,GO:0019781}	{"ubiquitin-like modifier activating enzyme activity","NEDD8 activating enzyme activity","protein neddylation","ubiquitin-like modifier activating enzyme activity",cytoplasm,cytoplasm,"protein neddylation","NEDD8 activating enzyme activity"}	AT1G05180	NAD(P)-biing Rossmann-fold superfamily protein	LOC_Os03g60550.1	O-acyltransferase, putative, expressed
Zm00001eb370980	Zm00001eb370980_T002	-1.14287	-1.21084	Zm00001d012747	Zm00001d012747_P001	chr8	180898086	180903817	SOLUTE CARRIER FAMILY 35 // SUBFAMILY NOT NAMED	PF03151	Triose-phosphate Transporter family	IPR004853	Sugar phosphate transporter domain	{GO:0016021,GO:0008643,GO:0015297,GO:0015786,GO:0005793,GO:0005801,GO:0008643,GO:0005801,GO:0015297,GO:0015786,GO:0016021,GO:0005793,GO:0005793,GO:0015297,GO:0005801,GO:0015786,GO:0016021,GO:0008643}	{"integral component of membrane","carbohydrate transport","antiporter activity","UDP-glucose transmembrane transport","eoplasmic reticulum-Golgi intermediate compartment","cis-Golgi network","carbohydrate transport","cis-Golgi network","antiporter activity","UDP-glucose transmembrane transport","integral component of membrane","eoplasmic reticulum-Golgi intermediate compartment","eoplasmic retic…	AT1G06470	Nucleotide/sugar transporter family protein	LOC_Os01g54580.1	CW-type Zinc Finger, putative, expressed
Zm00001eb120280	Zm00001eb120280_T001	-1.15332	-1.1215	Zm00001d039397	Zm00001d039397_P001	chr3	4203518	4204875	Very-long-chain 3-oxoacyl-CoA reductase / Very-long-chain beta-ketoacyl-CoA reductase	PF13561	Enoyl-(Acyl carrier protein) reductase			{GO:0042572,GO:0052650}	{"retinol metabolic process","NADP-retinol dehydrogenase activity"}	AT5G02540	NAD(P)-biing Rossmann-fold superfamily protein	LOC_Os01g05840.1	serine/threonine-protein kinase RIO-like, putative, expressed
Zm00001eb065850	Zm00001eb065850_T001	-1.1614	-1.0671	Zm00001d001797	Zm00001d001797_P001	chr2	1354646	1364822	Mis12 protein (Mis12)	PF05859	Mis12 protein	IPR008685	Centromere protein Mis12	{GO:0000776,GO:0000278,GO:0051382,GO:0005634,GO:0000280,GO:0051301,GO:0000278,GO:0000070,GO:0005634,GO:0000278,GO:0000819,GO:0034501,GO:1903083,GO:0000818,GO:0051301,GO:0051382,GO:0032991,GO:0000776,GO:0071459,GO:0000775,GO:0005634}	{kinetochore,"mitotic cell cycle","kinetochore assembly",nucleus,"nuclear division","cell division ","mitotic cell cycle","mitotic sister chromatid segregation ",nucleus,"mitotic cell cycle ","sister chromatid segregation","protein localization to kinetochore ","protein localization to coensed chromosome","nuclear MIS12/MI complex ","cell division","kinetochore assembly ","protein-containing comp…	AT5G35520	minichromosome instability 12 (mis12)-like	LOC_Os02g40680.1	expressed protein
Zm00001eb222930	Zm00001eb222930_T003	-1.16831	-1.02331	Zm00001d014162	Zm00001d014162_P001	chr5	34883853	34907873	PPR repeat (PPR) // PPR repeat family (PPR_2) // Pentatricopeptide repeat domain (PPR_3)	PF01535	PPR repeat	IPR002885	Pentatricopeptide repeat	{GO:0016021,GO:0008168,GO:0032259,GO:0016021,GO:0008168,GO:0008168,GO:0032259,GO:0032259,GO:0008168,GO:0032259,GO:0016021,GO:0016021,GO:0016021,GO:0032259,GO:0008168}	{"integral component of membrane","methyltransferase activity",methylation,"integral component of membrane","methyltransferase activity","methyltransferase activity",methylation,methylation,"methyltransferase activity",methylation,"integral component of membrane","integral component of membrane","integral component of membrane",methylation,"methyltransferase activity"}	AT1G03100	Pentatricopeptide repeat (PPR) superfamily protein	LOC_Os10g28665.2	resistance protein, putative, expressed
Zm00001eb416290	Zm00001eb416290_T001	-1.17115	-1.05557	Zm00001d024612	Zm00001d024612_P001	chr10	82180916	82187628	Tetrahydrofolate synthase / Tetrahydrofolylpolyglutamate synthase										DnaK family protein, putative, expressed
Zm00001eb388810	Zm00001eb388810_T001	-1.17207	-1.19599	Zm00001d046835	Zm00001d046835_P001	chr9	109809856	109821137	DNA-directed RNA polymerase / RNA polymerase III	PF14700	DNA-directed RNA polymerase N-terminal	IPR029262	DNA-directed RNA polymerase, N-terminal	{GO:0140053,GO:0003899,GO:0006351,GO:0140053,GO:0003899,GO:0009507,GO:0000959,GO:0016021,GO:0003677,GO:0003677,GO:0003677,GO:0006351,GO:0000959,GO:0034245,GO:0034245,GO:0009507,GO:0003899,GO:0006351,GO:0003677,GO:0006351,GO:0016021,GO:0003899}	{"mitochorial gene expression","DNA-directed 5'-3' RNA polymerase activity","transcription, DNA-templated","mitochorial gene expression","DNA-directed 5'-3' RNA polymerase activity",chloroplast,"mitochorial RNA metabolic process","integral component of membrane","DNA biing","DNA biing","DNA biing","transcription, DNA-templated","mitochorial RNA metabolic process","mitochorial DNA-directed RNA pol…	AT2G24120	DNA/RNA polymerases superfamily protein	LOC_Os06g44230.1	1,3-beta-glucan synthase component domain containing protein, expressed
Zm00001eb202130	Zm00001eb202130_T002	-1.19172	-1.19185	Zm00001d053150	Zm00001d053150_P002	chr4	219242976	219249947	TRANSCRIPTION FACTOR LHW	PF14215	bHLH-MYC a R2R3-MYB transcription factors N-terminal	IPR025610	Transcription factor MYC/MYB N-terminal	{GO:0046983,GO:0005634,GO:0006355,GO:0003677,GO:0046983,GO:0003700,GO:0006355,GO:0005634,GO:0006355,GO:0016021,GO:0046983,GO:0003700,GO:0003677,GO:0016021,GO:0003700,GO:0003677}	{"protein dimerization activity",nucleus,"regulation of transcription, DNA-templated","DNA biing","protein dimerization activity","DNA-biing transcription factor activity","regulation of transcription, DNA-templated",nucleus,"regulation of transcription, DNA-templated ","integral component of membrane","protein dimerization activity ","DNA-biing transcription factor activity ","DNA biing","integr…	AT2G27230	transcription factor-related	LOC_Os11g06010.1	DNA topoisomerase 3 protein, putative, expressed
Zm00001eb320540	Zm00001eb320540_T001	-1.207	-1.62124	Zm00001d021395	Zm00001d021395_P001	chr7	152120926	152128343		PF07690	Major Facilitator Superfamily	IPR011701	Major facilitator superfamily	{GO:0022857,GO:0006817,GO:0016021,GO:0055085,GO:0006817,GO:0006952,GO:0022857,GO:0055085,GO:0031969,GO:0016021,GO:0055085,GO:0055085}	{"transmembrane transporter activity","phosphate ion transport","integral component of membrane","transmembrane transport","phosphate ion transport","defense response","transmembrane transporter activity","transmembrane transport","chloroplast membrane","integral component of membrane","transmembrane transport","transmembrane transport"}			LOC_Os09g38450.1	TFIIH basal transcription factor complex p52 subunit, putative, expressed
Zm00001eb082570	Zm00001eb082570_T001	-1.21976	-1.00513	Zm00001d003644	Zm00001d003644_P002	chr2	51440798	51473990	Plus-end-directed kinesin ATPase / Kinesin	PF00225	Kinesin motor domain	IPR001752	Kinesin motor domain	{GO:0005524,GO:0005524,GO:0098869,GO:0003777,GO:0046872,GO:0005871,GO:0020037,GO:0007018,GO:0008017,GO:0004601,GO:0009507,GO:1990939,GO:0008017,GO:0005886,GO:0006979,GO:0007018,GO:0005874}	{"ATP binding","ATP binding","cellular oxidant detoxification","microtubule motor activity","metal ion binding","kinesin complex","heme binding","microtubule-based movement","microtubule binding","peroxidase activity",chloroplast,"ATP-dependent microtubule motor activity","microtubule binding","plasma membrane","response to oxidative stress","microtubule-based movement",microtubule}	AT1G21730	P-loop containing nucleoside triphosphate hydrolases superfamily protein	LOC_Os02g53520.1	nucleolar protein NOP5-1, putative, expressed
Zm00001eb108680	Zm00001eb108680_T005	-1.2219	-1.38492	Zm00001d006797	Zm00001d006797_P001	chr2	216872092	216896022	Diacylglycerol O-acyltransferase / Diglyceride acyltransferase	PF03062	MBOAT, membrane-bou O-acyltransferase family	IPR004299	Membrane bou O-acyl transferase, MBOAT	{GO:0005783,GO:0016021,GO:0016746,GO:0016746,GO:0016021,GO:0005783,GO:0016021,GO:0005783,GO:0016746,GO:0016021,GO:0016746,GO:0005783,GO:0016746,GO:0016021,GO:0005783,GO:0005783,GO:0016021,GO:0016746}	{"eoplasmic reticulum","integral component of membrane","acyltransferase activity","acyltransferase activity","integral component of membrane","eoplasmic reticulum","integral component of membrane","eoplasmic reticulum ","acyltransferase activity","integral component of membrane ","acyltransferase activity ","eoplasmic reticulum","acyltransferase activity","integral component of membrane","eoplas…	AT1G57600	MBOAT (membrane bou O-acyl transferase) family protein	LOC_Os05g05200.1	methyltransferase, putative, expressed
Zm00001eb016680	Zm00001eb016680_T002	-1.22946	-1.19909	Zm00001d029134	Zm00001d029134_P001	chr1	59225799	59260847	ZINC FINGER CW-TYPE COILED-COIL DOMAIN PROTEIN 3. // CW-TYPE ZINC-FINGER PROTEIN	PF07496	CW-type Zinc Finger	IPR011124	Zinc finger, CW-type	{GO:0008270,GO:0008270,GO:0008270,GO:0008270,GO:0008270,GO:0008270,GO:0008270}	{"zinc ion biing","zinc ion biing ","zinc ion biing","zinc ion biing","zinc ion biing","zinc ion biing","zinc ion biing"}	AT3G62900	CW-type Zinc Finger	LOC_Os03g22580.1	STE_MEKK_ste11_MAP3K.2 - STE kinases include homologs to sterile 7, sterile 11 a sterile 20 from yeast, expressed
Zm00001eb145320	Zm00001eb145320_T001	-1.24223	-1.01271	Zm00001d042575	Zm00001d042575_P001	chr3	174380987	174385934	Non-specific serine/threonine protein kinase / Threonine-specific protein kinase	PF09202	Rio2, N-terminal	IPR015285	RIO2 kinase winged helix domain, N-terminal	{GO:0030490,GO:0004674,GO:0005524,GO:0030688,GO:0005524,GO:0005524,GO:0006468,GO:0005829,GO:0005524,GO:0004674,GO:0006468,GO:0030490,GO:0006468,GO:0005829,GO:0106310,GO:0106311,GO:0005829,GO:0004674,GO:0030490,GO:0005524,GO:0005524,GO:0005524,GO:0005634,GO:0005634,GO:0006468,GO:0005829,GO:0106311,GO:0005524,GO:0106310,GO:0005634,GO:0005634,GO:0030490,GO:0106310,GO:0106311,GO:0030490,GO:0030688,GO…	{"maturation of SSU-rRNA","protein serine/threonine kinase activity","ATP binding","preribosome, small subunit precursor","ATP binding","ATP binding","protein phosphorylation",cytosol,"ATP binding","protein serine/threonine kinase activity","protein phosphorylation","maturation of SSU-rRNA","protein phosphorylation",cytosol,"protein serine kinase activity","protein threonine kinase activity",cyto…	AT3G51270	protein serine/threonine kinases;ATP binding;catalytics	LOC_Os01g66520.1	DEK C terminal domain containing protein, expressed
Zm00001eb143980	Zm00001eb143980_T003	-1.24689	-1.09028	Zm00001d042435	Zm00001d042435_P001	chr3	169202236	169207581	integrator complex subunit 9 (INTS9)	PF10996	Beta-Casp domain	IPR022712	Beta-Casp domain	{GO:0016021,GO:0016021,GO:0016180,GO:0016180,GO:0032039,GO:0032039,GO:0016180,GO:0016180,GO:0016021,GO:0032039,GO:0032039,GO:0016021}	{"integral component of membrane","integral component of membrane","snRNA processing","snRNA processing","integrator complex","integrator complex","snRNA processing","snRNA processing","integral component of membrane","integrator complex","integrator complex","integral component of membrane"}	AT3G07530		LOC_Os03g13960.2	preprotein translocase secA family protein, putative, expressed
Zm00001eb061810	Zm00001eb061810_T003	-1.24765	-1.0093	Zm00001d034555	Zm00001d034555_P001	chr1	297690140	297701616	Non-specific serine/threonine protein kinase / Threonine-specific protein kinase	PF00069	Protein kinase domain	IPR000719	Protein kinase domain	{GO:0004672,GO:0043531,GO:0006468,GO:0005524,GO:0016021,GO:0005524,GO:0005524,GO:0006468,GO:0006468,GO:0005524,GO:0043531,GO:0006468,GO:0005524,GO:0006468,GO:0004672,GO:0005524,GO:0005524,GO:0004672,GO:0043531,GO:0004672,GO:0043531,GO:0016021,GO:0006952,GO:0006468,GO:0006468,GO:0006468,GO:0005524,GO:0043531,GO:0005524,GO:0043531,GO:0043531,GO:0005524,GO:0006952,GO:0043531,GO:0043531,GO:0006952,GO…	{"protein kinase activity","ADP biing","protein phosphorylation","ATP biing","integral component of membrane","ATP biing","ATP biing","protein phosphorylation","protein phosphorylation","ATP biing","ADP biing","protein phosphorylation","ATP biing","protein phosphorylation","protein kinase activity","ATP biing","ATP biing ","protein kinase activity ","ADP biing","protein kinase activity","ADP biin…	AT3G07040	NB-ARC domain-containing disease resistance protein	LOC_Os08g14850.1
Zm00001eb283800	Zm00001eb283800_T001	-1.24934	-1.34601	Zm00001d037717	Zm00001d037717_P001	chr6	141862893	141874217	heat shock 70kDa protein 4 (HSPA4)	PF00012	Hsp70 protein	IPR013126	Heat shock protein 70 family	{GO:0005634,GO:0005524,GO:0005634,GO:0005524,GO:0005829,GO:0005829}	{nucleus,"ATP biing",nucleus,"ATP biing",cytosol,cytosol}	AT1G79920	Heat shock protein 70 (Hsp 70) family protein	LOC_Os01g08560.2	RST1, putative, expressed
Zm00001eb163000	Zm00001eb163000_T002	-1.2728	-1.1056	Zm00001d044584	Zm00001d044584_P001	chr3	234395972	234464317	1,3-beta-glucan synthase / UDP-glucose-1,3-beta-D-glucan glucosyltransferase	PF02364	1,3-beta-glucan synthase component	IPR003440	Glycosyl transferase, family 48	{GO:0003843,GO:0008360,GO:0008360,GO:0006075,GO:0071555,GO:0000148,GO:0016020,GO:0016021,GO:0000148,GO:0016020,GO:0000148,GO:0006075,GO:0003843,GO:0071555,GO:0000148,GO:0006075,GO:0006075,GO:0016021,GO:0003843,GO:0003843}	{"1,3-beta-D-glucan synthase activity","regulation of cell shape","regulation of cell shape","(1->3)-beta-D-glucan biosynthetic process","cell wall organization","1,3-beta-D-glucan synthase complex",membrane,"integral component of membrane","1,3-beta-D-glucan synthase complex",membrane,"1,3-beta-D-glucan synthase complex","(1->3)-beta-D-glucan biosynthetic process","1,3-beta-D-glucan synthase act…	AT1G06490	glucan synthase-like 7	LOC_Os06g51270.1	DEAD/DEAH box helicase, putative, expressed
Zm00001eb317420	Zm00001eb317420_T001	-1.27598	-1.17935	Zm00001d021015	Zm00001d021015_P001	chr7	141747209	141764376	DNA topoisomerase / Untwisting enzyme	PF01751	Toprim domain	IPR006171	TOPRIM domain	{GO:0006265,GO:0006265,GO:0003917,GO:0006265,GO:0046872,GO:0003916,GO:0003729,GO:0005634,GO:0016021,GO:0046872,GO:0003729,GO:0003917,GO:0003917,GO:0016021,GO:0003677,GO:0006265,GO:0005634,GO:0003677,GO:0003729,GO:0016021,GO:0005634,GO:0046872,GO:0003677,GO:0003677,GO:0006265,GO:0003677,GO:0003916,GO:0003677,GO:0006265,GO:0003916}	{"DNA topological change","DNA topological change","DNA topoisomerase type I (single stra cut, ATP-iepeent) activity","DNA topological change","metal ion biing","DNA topoisomerase activity","mRNA biing",nucleus,"integral component of membrane","metal ion biing","mRNA biing","DNA topoisomerase type I (single stra cut, ATP-iepeent) activity","DNA topoisomerase type I (single stra cut, ATP-iepeent) …	AT2G32000	DNA topoisomerase, type IA, core	LOC_Os09g32450.1	transmembrane amino acid transporter protein, putative, expressed
Zm00001eb065950	Zm00001eb065950_T001	-1.28137	-1.03134	Zm00001d001809	Zm00001d001809_P001	chr2	1571478	1591655	transcription initiation factor TFIIH subunit 4 (TFIIH4, GTF2H4, TFB2)	PF03849	Transcription factor Tfb2	IPR004598	Transcription factor TFIIH subunit p52/Tfb2	{GO:0005675,GO:0006289,GO:0001671,GO:0001671,GO:0000439,GO:0000439,GO:0016021,GO:0050790,GO:0006289,GO:0001671,GO:0006289,GO:0000439,GO:0050790,GO:0005675,GO:0070816,GO:0003690,GO:0000439,GO:0070816,GO:0070816,GO:0006289,GO:0001671,GO:0016021,GO:0006289,GO:0001671,GO:0050790,GO:0006289,GO:0001671,GO:0000439,GO:0000439,GO:0005675,GO:0003690,GO:0003690,GO:0000439,GO:0001671,GO:0006289}	{"transcription factor TFIIH holo complex ","nucleotide-excision repair","ATPase activator activity","ATPase activator activity","core TFIIH complex","transcription factor TFIIH core complex","integral component of membrane","regulation of catalytic activity","nucleotide-excision repair","ATPase activator activity ","nucleotide-excision repair ","transcription factor TFIIH core complex","regulati…	AT4G17020	transcription factor-related	LOC_Os04g58350.1	expressed protein
Zm00001eb016780	Zm00001eb016780_T001	-1.28385	-1.13795	Zm00001d029144	Zm00001d029144_P001	chr1	59810894	59815168	nucleolar protein 58 (NOP58)	PF08156	NOP5NT (NUC127) domain	IPR012974	NOP5, N-terminal	{GO:0031428,GO:0042254,GO:0030515,GO:0031428,GO:0030515,GO:0042254,GO:0032040,GO:0005730,GO:0032040,GO:0005730}	{"box C/D RNP complex ","ribosome biogenesis ","snoRNA biing ","box C/D RNP complex","snoRNA biing","ribosome biogenesis","small-subunit processome",nucleolus,"small-subunit processome ","nucleolus "}	AT3G05060	NOP56-like pre RNA processing ribonucleoprotein	LOC_Os03g22730.1	ribosomal protein, putative, expressed
Zm00001eb042280	Zm00001eb042280_T001	-1.28847	-1.25103	Zm00001d032301	Zm00001d032301_P001	chr1	222822152	222836549	METHYLTRANSFERASE // SUBFAMILY NOT NAMED	PF08241	Methyltransferase domain	IPR013216	Methyltransferase type 11	{GO:0006744,GO:0009507,GO:0006744,GO:0008168,GO:0006744,GO:0005634,GO:0008168,GO:0006744,GO:0006744,GO:0032259,GO:0008168,GO:0010287,GO:0005739,GO:0042254,GO:0008168,GO:0032259,GO:0009532,GO:0042254,GO:0005634,GO:0032259,GO:0005739,GO:0010287,GO:0005634,GO:0008168,GO:0009507,GO:0008168,GO:0042254,GO:0032259,GO:0010287,GO:0008168,GO:0008168,GO:0005739,GO:0016021,GO:0032259,GO:0008168}	{"ubiquinone biosynthetic process","chloroplast ","ubiquinone biosynthetic process ","methyltransferase activity ","ubiquinone biosynthetic process",nucleus,"methyltransferase activity","ubiquinone biosynthetic process","ubiquinone biosynthetic process",methylation,"methyltransferase activity",plastoglobule,mitochorion,"ribosome biogenesis","methyltransferase activity",methylation,"plastid stroma…	AT1G78140	S-adenosyl-L-methionine-depeent methyltransferases superfamily protein	LOC_Os08g31750.1	lipase class 3 family protein, putative, expressed
Zm00001eb099000	Zm00001eb099000_T001	-1.29879	-1.05676	Zm00001d005696	Zm00001d005696_P001	chr2	183256195	183264786	Mitogen-activated protein kinase kinase kinase / MLTK	PF00069	Protein kinase domain	IPR000719	Protein kinase domain	{GO:0005524,GO:0006468,GO:0006468,GO:0004672,GO:0006468,GO:0004672,GO:0032440,GO:0005524,GO:0005524,GO:0006468,GO:0005524,GO:0004672,GO:0000165,GO:0004672}	{"ATP biing","protein phosphorylation","protein phosphorylation","protein kinase activity","protein phosphorylation","protein kinase activity","2-alkenal reductase [NAD(P)+] activity","ATP biing","ATP biing","protein phosphorylation","ATP biing","protein kinase activity","MAPK cascade","protein kinase activity"}	AT1G54960	NPK1-related protein kinase 2	LOC_Os09g21510.1	eonuclease, putative, expressed
Zm00001eb142940	Zm00001eb142940_T001	-1.30074	-1.06863	Zm00001d042302	Zm00001d042302_P001	chr3	160577692	160584661	DEK PROTEIN // DEK DOMAIN-CONTAINING CHROMATIN ASSOCIATED PROTEIN	PF08766	DEK C terminal domain	IPR014876	DEK, C-terminal	{GO:0016874,GO:0016021,GO:2000779,GO:0003677,GO:0005634,GO:0042393,GO:0016740,GO:0006325,GO:0003677,GO:0005634,GO:2000779,GO:0016874,GO:0042393,GO:0006325}	{"ligase activity","integral component of membrane","regulation of double-stra break repair","DNA biing",nucleus,"histone biing","transferase activity","chromatin organization","DNA biing",nucleus,"regulation of double-stra break repair","ligase activity","histone biing","chromatin organization"}	AT3G48710	DEK domain-containing chromatin associated protein	LOC_Os01g70020.1	DNA2 - Putative DNA replication helicase 2 protein, expressed
Zm00001eb090990	Zm00001eb090990_T001	-1.30405	-1.03553	Zm00001d004707	Zm00001d004707_P001	chr2	132342500	132374790	SECA INNER MEMBRANE COMPONENT OF SEC PROTEIN SECRETION SYSTEM // PROTEIN TRANSLOCASE SUBUNIT SECA2, CHLOROPLASTIC	PF07516	SecA Wing a Scaffold domain	IPR011116	SecA Wing/Scaffold	{GO:0016464,GO:0006605,GO:0009658,GO:0009941,GO:0010090,GO:0009570,GO:0016020,GO:0009646,GO:0009793,GO:0010109,GO:0017038,GO:0009793,GO:0009941,GO:0016020,GO:0016464,GO:0017038,GO:0015462,GO:0071806,GO:0005524,GO:0016020,GO:0005524,GO:0006605,GO:0005524,GO:0017038,GO:0015462}	{"chloroplast protein-transporting ATPase activity ","protein targeting","chloroplast organization","chloroplast envelope","trichome morphogenesis","chloroplast stroma",membrane,"response to absence of light","embryo development eing in seed dormancy","regulation of photosynthesis","protein import","embryo development eing in seed dormancy ","chloroplast envelope ","membrane ","chloroplast protei…	AT1G21650	Preprotein translocase SecA family protein	LOC_Os11g08980.1	BRASSINOSTEROID INSENSITIVE 1-associated receptor kinase 1 precursor, putative, expressed
Zm00001eb262580	Zm00001eb262580_T003	-1.3104	-1.05879	Zm00001d035346	Zm00001d035346_P001	chr6	18323047	18325944	Sucrose-phosphate phosphatase / Sucrose-6-phosphate phosphatase // Phosphodiesterase I / Phosphodiesterase // Dynamin GTPase // Transferred entry: 2.3.2.23, 2.3.2.27 a 6.2.1.45	PF08472	Sucrose-6-phosphate phosphohydrolase C-terminal	IPR013679	Sucrose-phosphatase, C-terminal	{GO:0050307,GO:0005986,GO:0050307,GO:0005986,GO:0050307,GO:0005986}	{"sucrose-phosphate phosphatase activity","sucrose biosynthetic process","sucrose-phosphate phosphatase activity","sucrose biosynthetic process","sucrose-phosphate phosphatase activity","sucrose biosynthetic process"}				expressed protein
Zm00001eb123050	Zm00001eb123050_T002	-1.32191	-1.04949	Zm00001d039693	Zm00001d039693_P001	chr3	12723037	12761475	FOCADHESIN	PF12530	Protein of unknown function (DUF3730)	IPR022542	Domain of unknown function DUF3730	{GO:0009793,GO:1900369,GO:0043447,GO:1900369,GO:0006723,GO:1900369,GO:0005737,GO:0005737,GO:0016021,GO:0009793,GO:0009793,GO:0016021,GO:0016021,GO:0005737,GO:0006723,GO:0006723,GO:0043447,GO:0043447,GO:0005737,GO:0009793,GO:0006723,GO:0043447,GO:0016021,GO:1900369}	{"embryo development eing in seed dormancy","negative regulation of RNA interference","alkane biosynthetic process","negative regulation of RNA interference","cuticle hydrocarbon biosynthetic process","negative regulation of RNA interference",cytoplasm,cytoplasm,"integral component of membrane","embryo development eing in seed dormancy","embryo development eing in seed dormancy","integral compone…	AT3G27670	ARM repeat superfamily protein	LOC_Os01g07490.1	Kinesin motor domain domain containing protein, expressed
Zm00001eb383060	Zm00001eb383060_T004	-1.324	-1.01044	Zm00001d046097	Zm00001d046097_P001	chr9	65326924	65347894	RNA helicase	PF00270	DEAD/DEAH box helicase	IPR011545	DEAD/DEAH box helicase domain	{GO:0003676,GO:0016787,GO:0003724,GO:0003676,GO:0005524,GO:0009507,GO:0016787,GO:0005524,GO:0005524,GO:0005524,GO:0009507,GO:0003724,GO:0003676,GO:0003676,GO:0005524,GO:0003724,GO:0016787,GO:0009507,GO:0016787,GO:0003676,GO:0003676,GO:0005524,GO:0009507,GO:0003724,GO:0003676,GO:0005524,GO:0003676,GO:0005524}	{"nucleic acid biing","hydrolase activity","RNA helicase activity","nucleic acid biing","ATP biing",chloroplast,"hydrolase activity","ATP biing","ATP biing","ATP biing",chloroplast,"RNA helicase activity","nucleic acid biing","nucleic acid biing","ATP biing","RNA helicase activity","hydrolase activity",chloroplast,"hydrolase activity","nucleic acid biing","nucleic acid biing","ATP biing",chloropl…	AT5G08610	P-loop containing nucleoside triphosphate hydrolases superfamily protein	LOC_Os06g33520.1	DNA polymerase I family protein, expressed
Zm00001eb257490	Zm00001eb257490_T001	-1.32461	-1.45344	Zm00001d018340	Zm00001d018340_P001	chr5	221397893	221401846	Amino acid transporters // Amino acid transporters	PF01490	Transmembrane amino acid transporter protein	IPR013057	Amino acid transporter, transmembrane domain	{GO:0009734,GO:0016021,GO:0005886,GO:0015293,GO:0006865,GO:0005774,GO:0055085}	{"auxin-activated signaling pathway","integral component of membrane","plasma membrane","symporter activity","amino acid transport","vacuolar membrane","transmembrane transport"}	AT2G41190	Transmembrane amino acid transporter family protein	LOC_Os02g54730.1	expressed protein
Zm00001eb028750	Zm00001eb028750_T002	-1.32627	-1.11308	Zm00001d030666	Zm00001d030666_P001	chr1	153863332	153872006	Putative zinc-finger domain (zf-C3H1)	PF10650	Putative zinc-finger domain	IPR019607	Putative zinc-finger domain	{GO:0016021,GO:0000178,GO:0005634,GO:0000178,GO:0000178,GO:0005634,GO:0016021,GO:0005634}	{"integral component of membrane","exosome (RNase complex) ","nucleus ","exosome (RNase complex)","exosome (RNase complex)",nucleus,"integral component of membrane",nucleus}	AT2G39580		LOC_Os12g37890.1	DIRP family protein, putative, expressed
Zm00001eb205660	Zm00001eb205660_T001	-1.34691	-1.16095	Zm00001d053632	Zm00001d053632_P001	chr4	240887513	240890130	small subunit ribosomal protein S8e (RP-S8e, RPS8)	PF01201	Ribosomal protein S8e	IPR022309	Ribosomal protein S8e/ribosomal biogenesis NSA2	{GO:0005840,GO:0043022,GO:0003735,GO:0005829,GO:0006412,GO:0000462,GO:1990904,GO:0042255,GO:0009570}	{ribosome,"ribosome biing","structural constituent of ribosome",cytosol,translation,"maturation of SSU-rRNA from tricistronic rRNA transcript (SSU-rRNA, 5.8S rRNA, LSU-rRNA)","ribonucleoprotein complex","ribosome assembly","chloroplast stroma"}	AT5G59240	Ribosomal protein S8e family protein	LOC_Os04g28180.1	coiled-coil domain-containing protein 139, putative, expressed
Zm00001eb426320	Zm00001eb426320_T001	-1.34773	-1.48669	Zm00001d025827	Zm00001d025827_P001	chr10	132471858	132495298	Feruloyl esterase / Hydroxycinnamoyl esterase	PF01764	Lipase (class 3)	IPR002921	Fungal lipase-like domain	{GO:0006629,GO:0016301,GO:0016301,GO:0016310,GO:0006629,GO:0006629,GO:0016301,GO:0016310,GO:0006629,GO:0004806,GO:0006629,GO:0016310,GO:0016021}	{"lipid metabolic process","kinase activity","kinase activity",phosphorylation,"lipid metabolic process","lipid metabolic process","kinase activity",phosphorylation,"lipid metabolic process","triglyceride lipase activity","lipid metabolic process",phosphorylation,"integral component of membrane"}	AT4G13550	triglyceride lipases;triglyceride lipases	LOC_Os04g43030.1	GHMP kinases ATP-biing protein, putative, expressed
Zm00001eb141350	Zm00001eb141350_T001	-1.355	-1.40566	Zm00001d042130	Zm00001d042130_P001	chr3	153165414	153169795	crossover junction eonuclease MUS81 (MUS81)	PF02732	ERCC4 domain	IPR006166	ERCC4 domain	{GO:0048257,GO:0000737,GO:0048476,GO:0000725,GO:0008821,GO:0005634,GO:0006302,GO:0031573,GO:0000712,GO:0003677,GO:0004518,GO:0003677}	{"3'-flap eonuclease activity","DNA catabolic process, eonucleolytic","Holliday junction resolvase complex","recombinational repair","crossover junction eodeoxyribonuclease activity",nucleus,"double-stra break repair","mitotic intra-S DNA damage checkpoint signaling","resolution of meiotic recombination intermediates","DNA biing","nuclease activity","DNA biing"}	AT4G30870	Restriction eonuclease, type II-like superfamily protein	LOC_Os01g71960.1	SAP domain containing protein, expressed
Zm00001eb072560	Zm00001eb072560_T003	-1.35857	-1.47276	Zm00001d002510	Zm00001d002510_P001	chr2	14537075	14554434	DNA helicase	PF08696	DNA replication factor Dna2	IPR014808	DNA replication factor Dna2, N-terminal	{GO:0005694,GO:0090305,GO:0005524,GO:0140603,GO:0032508,GO:0007064,GO:0051539,GO:0032991,GO:0071932,GO:0033567,GO:0006281,GO:0005737,GO:0017116,GO:0003723,GO:0043631,GO:0010073,GO:0005524,GO:0090305,GO:0043631,GO:0004652,GO:0031123,GO:0051539,GO:0003723,GO:0005694,GO:0005634,GO:0046872,GO:0017116,GO:0033567,GO:0017108,GO:0006281,GO:0032508,GO:0003723,GO:0071932,GO:0033567,GO:0140603,GO:0005694,GO…	{chromosome,"nucleic acid phosphodiester bond hydrolysis","ATP binding","ATP hydrolysis activity","DNA duplex unwinding","mitotic sister chromatid cohesion","4 iron, 4 sulfur cluster binding","protein-containing complex","replication fork reversal","DNA replication, Okazaki fragment processing","DNA repair",cytoplasm,"single-stranded DNA helicase activity","RNA binding","RNA polyadenylation","mer…	AT1G08840	DNA replication helicase, putative	LOC_Os04g49860.1	expressed protein
Zm00001eb397950	Zm00001eb397950_T001	-1.37256	-1.05064	Zm00001d047842	Zm00001d047842_P001	chr9	146474095	146480644	Non-specific serine/threonine protein kinase / Threonine-specific protein kinase	PF00069	Protein kinase domain	IPR000719	Protein kinase domain	{GO:0005515,GO:0004672,GO:0005515,GO:0030244,GO:0004672,GO:0005524,GO:0006468,GO:0004672,GO:0005524,GO:0006468,GO:0004888,GO:0005886,GO:0018212,GO:0016021,GO:0018212,GO:0004888,GO:0005524,GO:0005886,GO:0006468,GO:0004672,GO:0016021,GO:0005524,GO:0030244,GO:0006468}	{"protein biing","protein kinase activity","protein biing","cellulose biosynthetic process","protein kinase activity","ATP biing","protein phosphorylation","protein kinase activity","ATP biing","protein phosphorylation","transmembrane signaling receptor activity","plasma membrane","peptidyl-tyrosine modification","integral component of membrane","peptidyl-tyrosine modification","transmembrane sig…	AT1G31420	Leucine-rich repeat protein kinase family protein	LOC_Os03g16010.1	expressed protein
Zm00001eb375320	Zm00001eb375320_T001	-1.37553	-1.39473	Zm00001d045171	Zm00001d045171_P001	chr9	16917285	16923660	telomere-associated protein RIF1 (RIF1)	PF12231	Rap1-interacting factor 1 N terminal	IPR022031	Telomere-associated protein Rif1, N-terminal	{GO:0007049,GO:0000723,GO:0000723,GO:0007049,GO:0000781,GO:0016021,GO:0005634,GO:0016021,GO:0005634,GO:0000781}	{"cell cycle","telomere maintenance","telomere maintenance","cell cycle","chromosome, telomeric region","integral component of membrane",nucleus,"integral component of membrane",nucleus,"chromosome, telomeric region"}			LOC_Os06g07620.1	zinc finger protein, putative, expressed
Zm00001eb420500	Zm00001eb420500_T003	-1.40127	-1.23996	Zm00001d025149	Zm00001d025149_P001	chr10	108188726	108198602	Plus-e-directed kinesin ATPase / Kinesin	PF00225	Kinesin motor domain	IPR001752	Kinesin motor domain	{GO:0007018,GO:0007018,GO:0003777,GO:0009536,GO:1990939,GO:0007018,GO:0008017,GO:0009524,GO:0005874,GO:0005871,GO:0005524,GO:0009536,GO:1990939,GO:0008017,GO:0009536,GO:0005874,GO:0009524,GO:0005871,GO:0008017,GO:0005524,GO:0008017,GO:0007018,GO:0005874,GO:0007018,GO:0008017,GO:0005871,GO:0008017,GO:0005524,GO:0003777,GO:0007018,GO:1990939,GO:0005524,GO:0009524,GO:0003777,GO:0005524,GO:0005524}	{"microtubule-based movement","microtubule-based movement","microtubule motor activity",plastid,"ATP-depeent microtubule motor activity","microtubule-based movement","microtubule biing",phragmoplast,microtubule,"kinesin complex","ATP biing",plastid,"ATP-depeent microtubule motor activity","microtubule biing",plastid,microtubule,phragmoplast,"kinesin complex","microtubule biing","ATP biing","micro…	AT3G23670	phragmoplast-associated kinesin-related protein, putative	LOC_Os04g28260.1	GTP-biing protein, putative, expressed
Zm00001eb409880	Zm00001eb409880_T001	-1.40666	-1.22366	Zm00001d023796	Zm00001d023796_P001	chr10	21254639	21301168	DNA-directed DNA polymerase / DNA-depeent DNA polymerase	PF00271	Helicase conserved C-terminal domain	IPR001650	Helicase, C-terminal	{GO:0003735,GO:0009640,GO:0005524,GO:0071897,GO:0009853,GO:0016021,GO:0009933,GO:0009640,GO:0015979,GO:0009536,GO:2000011,GO:0003887,GO:0005524,GO:0015979,GO:1990067,GO:0003677,GO:0006261,GO:0003887,GO:0006260,GO:0005840,GO:0003677,GO:0004386,GO:0009853,GO:0005524,GO:0003676,GO:0071897,GO:0009536,GO:2000011,GO:1990067,GO:0004386,GO:0003677,GO:0005840,GO:0005524,GO:1902749,GO:0009933,GO:0003676,GO…	{"structural constituent of ribosome",photomorphogenesis,"ATP biing","DNA biosynthetic process",photorespiration,"integral component of membrane","meristem structural organization",photomorphogenesis,photosynthesis,plastid,"regulation of adaxial/abaxial pattern formation","DNA-directed DNA polymerase activity","ATP biing",photosynthesis,"intrachromosomal DNA recombination","DNA biing","DNA-depeen…	AT4G32700	helicases;ATP-depeent helicases;nucleic acid biing;ATP biing;DNA-directed DNA polymerases;DNA biing	LOC_Os12g19370.1	lysosomal alpha-mannosidase precursor, putative, expressed
Zm00001eb380420	Zm00001eb380420_T005	-1.41023	-1.16037	Zm00001d045725	Zm00001d045725_P001	chr9	37160368	37178997	IMPORTIN-7, 8, 11 // IMPORTIN-9	PF03810	Importin-beta N-terminal domain	IPR001494	Importin-beta, N-terminal domain	{GO:0006886,GO:0034504,GO:0017038,GO:0008536,GO:0017038,GO:0016021,GO:0016021,GO:0016021,GO:0051170,GO:0051170,GO:0008536,GO:0005829,GO:0005635,GO:0005635,GO:0072594,GO:0005829,GO:0006886,GO:0006886,GO:0006886,GO:0051170,GO:0017038,GO:0005635,GO:0005829,GO:0017038,GO:0072594,GO:0031267,GO:0072594,GO:0051170,GO:0006886,GO:0034504,GO:0031267,GO:0031267,GO:0072594,GO:0005829,GO:0031267,GO:0072594,GO…	{"intracellular protein transport","protein localization to nucleus","protein import","Ran GTPase biing","protein import","integral component of membrane","integral component of membrane","integral component of membrane","import into nucleus","import into nucleus","Ran GTPase biing",cytosol,"nuclear envelope","nuclear envelope","establishment of protein localization to organelle",cytosol,"intrace…	AT1G26170	ARM repeat superfamily protein	LOC_Os06g16280.1	lactose permease-related, putative, expressed
Zm00001eb121700	Zm00001eb121700_T001	-1.41556	-1.35779	Zm00001d039537	Zm00001d039537_P001	chr3	8259374	8267142	LIN-9 // PROTEIN LIN-9 HOMOLOG					{GO:0017053,GO:0006351}	{"transcription repressor complex","transcription, DNA-templated"}	AT3G21430	DNA biing	LOC_Os03g43800.1	methyltransferase, putative, expressed
Zm00001eb074060	Zm00001eb074060_T003	-1.42028	-1.24525	Zm00001d002676	Zm00001d002676_P001	chr2	19221575	19226195	tRNA pseudouridine synthase 10 [EC:5.4.99.-] (PUS10)					{GO:0008033,GO:0001522,GO:0008033,GO:0106029,GO:0003723,GO:0001522,GO:0001522,GO:0008033,GO:0003723,GO:0003723,GO:0106029,GO:0001522,GO:0106029,GO:0106029,GO:0001522,GO:0008033,GO:0001522,GO:0003723,GO:0008033,GO:0003723,GO:0003723,GO:0106029,GO:0106029,GO:0008033}	{"tRNA processing","pseudouridine synthesis","tRNA processing","tRNA pseudouridine synthase activity","RNA biing","pseudouridine synthesis","pseudouridine synthesis","tRNA processing","RNA biing","RNA biing","tRNA pseudouridine synthase activity","pseudouridine synthesis","tRNA pseudouridine synthase activity","tRNA pseudouridine synthase activity","pseudouridine synthesis","tRNA processing","pse…	AT1G20410	Pseudouridine synthase family protein	LOC_Os04g47380.1	DNA topoisomerase 2, putative, expressed
Zm00001eb302180	Zm00001eb302180_T001	-1.42431	-1.29075	Zm00001d019036	Zm00001d019036_P001	chr7	13588097	13589066	2-methoxy-6-polyprenyl-1,4-benzoquinol methylase // L-arabinokinase	PF01209	ubiE/COQ5 methyltransferase family	IPR004033	UbiE/COQ5 methyltransferase	{GO:0032259,GO:0008168,GO:0008168}	{methylation,"methyltransferase activity","methyltransferase activity"}	AT3G42850	Mevalonate/galactokinase family protein	LOC_Os02g04840.1	retinoblastoma-related protein-like, putative, expressed
Zm00001eb139250	Zm00001eb139250_T002	-1.43563	-1.16524	Zm00001d041889	Zm00001d041889_P001	chr3	143317544	143330101						{GO:0003700,GO:0003700,GO:0006355,GO:0003700,GO:0006355,GO:0006355,GO:0003700,GO:0006355}	{"DNA-biing transcription factor activity","DNA-biing transcription factor activity","regulation of transcription, DNA-templated","DNA-biing transcription factor activity","regulation of transcription, DNA-templated","regulation of transcription, DNA-templated","DNA-biing transcription factor activity","regulation of transcription, DNA-templated"}			LOC_Os12g06980.1	ATP biing protein, putative, expressed
Zm00001eb007680	Zm00001eb007680_T001	-1.44061	-1.09259	Zm00001d028096	Zm00001d028096_P001	chr1	22687343	22699456	Urb2/Npa2 family (Urb2)	PF10441	Urb2/Npa2 family	IPR018849	Nucleolar 27S pre-rRNA processing, Urb2/Npa2, C-terminal	{GO:0005730,GO:0042254,GO:0016021,GO:0042254,GO:0005730}	{nucleolus,"ribosome biogenesis","integral component of membrane ","ribosome biogenesis ","nucleolus "}	AT4G30150		LOC_Os03g10600.1	1,3-beta-glucan synthase component domain containing protein, expressed
Zm00001eb382690	Zm00001eb382690_T001	-1.44531	-1.12082	Zm00001d046039	Zm00001d046039_P001	chr9	60165489	60252896	HYPOTHETICAL HEAT DOMAIN-CONTAINING					{GO:0031335,GO:0016021,GO:1900055,GO:0005975,GO:0031326,GO:1900911,GO:0044260,GO:0005829}	{"regulation of sulfur amino acid metabolic process","integral component of membrane","regulation of leaf senescence","carbohydrate metabolic process","regulation of cellular biosynthetic process","regulation of olefin biosynthetic process","cellular macromolecule metabolic process",cytosol}	AT1G67140	HEAT repeat-containing protein	LOC_Os06g30894.1
Zm00001eb002880	Zm00001eb002880_T001	-1.44546	-1.06667	Zm00001d027551	Zm00001d027551_P001	chr1	7995660	8000444	Histone-lysine N-methyltransferase / Protein-lysine N-methyltransferase					{GO:0008168,GO:0032259,GO:0005737,GO:0003676,GO:0016279}	{"methyltransferase activity",methylation,"cytoplasm ","nucleic acid biing ","protein-lysine N-methyltransferase activity "}	AT2G17900	SET domain group 37	LOC_Os03g49730.3	ubiquitin carboxyl-terminal hydrolase domain containing protein, expressed
Zm00001eb059620	Zm00001eb059620_T002	-1.44673	-1.08983	Zm00001d034318	Zm00001d034318_P001	chr1	290800555	290804269	uncharacterized protein (K06942)	PF01926	50S ribosome-biing GTPase	IPR006073	GTP biing domain	{GO:0043231,GO:0005524,GO:0043231,GO:0016787,GO:0005737,GO:0016787,GO:0043022,GO:0005525,GO:0005525,GO:0005525,GO:0005737,GO:0005524,GO:0043022,GO:0005737,GO:0043022,GO:0005524,GO:0005737,GO:0043022,GO:0005525,GO:0005525,GO:0005525,GO:0016787,GO:0005525,GO:0005525,GO:0043022,GO:0043023,GO:0043023,GO:0009733,GO:0043231,GO:0005525,GO:0043023,GO:0005524,GO:0043231,GO:0005737,GO:0043023,GO:0005524,GO…	{"intracellular membrane-boued organelle","ATP biing","intracellular membrane-boued organelle","hydrolase activity",cytoplasm,"hydrolase activity","ribosome biing","GTP biing","GTP biing","GTP biing",cytoplasm,"ATP biing","ribosome biing",cytoplasm,"ribosome biing","ATP biing",cytoplasm,"ribosome biing","GTP biing","GTP biing","GTP biing","hydrolase activity ","GTP biing","GTP biing","ribosome bi…	AT1G56050	GTP-biing protein-related	LOC_Os03g56840.1	T-complex protein, putative, expressed
Zm00001eb026300	Zm00001eb026300_T001	-1.44706	-1.65416	Zm00001d030282	Zm00001d030282_P001	chr1	118834678	118886069	Alpha-mannosidase	PF09261	Alpha mannosidase middle domain	IPR015341	Glycoside hydrolase family 38, central domain	{GO:0030246,GO:0006013,GO:0016021,GO:0004559,GO:0004559,GO:0046872,GO:0006013,GO:0006013,GO:0006013,GO:0004559,GO:0030246,GO:0004559,GO:0046872,GO:0006013,GO:0006013,GO:0006013,GO:0004559,GO:0030246,GO:0005774,GO:0004559,GO:0016021,GO:0006013,GO:0005774,GO:0005774,GO:0004559,GO:0004559,GO:0046872,GO:0006013,GO:0004559,GO:0004559,GO:0006013,GO:0004559,GO:0016021,GO:0030246,GO:0030246,GO:0005774,GO…	{"carbohydrate biing","mannose metabolic process","integral component of membrane","alpha-mannosidase activity ","alpha-mannosidase activity","metal ion biing ","mannose metabolic process","mannose metabolic process","mannose metabolic process","alpha-mannosidase activity","carbohydrate biing","alpha-mannosidase activity","metal ion biing","mannose metabolic process","mannose metabolic process","…	AT5G66150	Glycosyl hydrolase family 38 protein	LOC_Os10g05069.2	pseudouridylate synthase, putative, expressed
Zm00001eb107640	Zm00001eb107640_T004	-1.45587	-1.27921	Zm00001d006673	Zm00001d006673_P001	chr2	214010546	214020973	MAJOR FACILITATOR SUPERFAMILY DOMAIN-CONTAINING PROTEIN	PF13347	MFS/sugar transport protein			{GO:0015293,GO:0008643,GO:0008643,GO:0006817,GO:0055085,GO:0015293,GO:0016021,GO:0008643,GO:0055085,GO:0008643,GO:0006817,GO:0055085,GO:0016021,GO:0015293,GO:0055085,GO:0015293,GO:0016021,GO:0016021,GO:0016021,GO:0006817,GO:0015293,GO:0008643,GO:0006817,GO:0015293,GO:0016021,GO:0055085,GO:0008643}	{"symporter activity","carbohydrate transport","carbohydrate transport","phosphate ion transport","transmembrane transport","symporter activity","integral component of membrane","carbohydrate transport","transmembrane transport","carbohydrate transport","phosphate ion transport","transmembrane transport","integral component of membrane","symporter activity","transmembrane transport","symporter ac…	AT2G44280	Major facilitator superfamily protein	LOC_Os07g39010.1	Dicer, putative, expressed
Zm00001eb149130	Zm00001eb149130_T003	-1.46064	-1.00503	Zm00001d043012	Zm00001d043012_P001	chr3	188594654	188603196	Phosphoethanolamine N-methyltransferase // Sterol 24-C-methyltransferase / Zymosterol-24-methyltransferase	PF03141	Putative S-adenosyl-L-methionine-dependent methyltransferase	IPR004159	Putative S-adenosyl-L-methionine-dependent methyltransferase	{GO:0005768,GO:0016671,GO:0008168,GO:0008168,GO:0005802,GO:0008168,GO:0005768,GO:0016021,GO:0032259,GO:0005802,GO:0016021,GO:0008168,GO:0008168,GO:0032259,GO:0032259,GO:0016021,GO:0016021,GO:0005802,GO:0008168,GO:0005768,GO:0008168,GO:0008168,GO:0032259}	{endosome,"oxidoreductase activity, acting on a sulfur group of donors, disulfide as acceptor","methyltransferase activity","methyltransferase activity","trans-Golgi network","methyltransferase activity",endosome,"integral component of membrane",methylation,"trans-Golgi network","integral component of membrane","methyltransferase activity","methyltransferase activity",methylation,methylation,"int…	AT2G40280	S-adenosyl-L-methionine-dependent methyltransferases superfamily protein	LOC_Os01g61250.1	cbxX, chromosomal, putative, expressed
Zm00001eb212160	Zm00001eb212160_T001	-1.46623	-1.21774	Zm00001d013006	Zm00001d013006_P001	chr5	3329399	3345295	DNA topoisomerase (ATP-hydrolyzing) / Type II DNA topoisomerase	PF00521	DNA gyrase/topoisomerase IV, subunit A	IPR002205	DNA topoisomerase, type IIA, subunit A/C-terminal	{GO:0005524,GO:0005524,GO:0046872,GO:0009330,GO:0042644,GO:0003677,GO:0003677,GO:0005524,GO:0003918,GO:0006265,GO:0003916,GO:0005524,GO:0003918,GO:0005694,GO:0006265,GO:0005739,GO:0003918,GO:0042644,GO:0016592,GO:0005739,GO:0005694,GO:0016592,GO:0003918,GO:0003916,GO:0003677,GO:0046872,GO:0006265,GO:0009330,GO:0003677,GO:0006265}	{"ATP biing","ATP biing","metal ion biing","DNA topoisomerase type II (double stra cut, ATP-hydrolyzing) complex","chloroplast nucleoid","DNA biing","DNA biing","ATP biing","DNA topoisomerase type II (ATP-hydrolyzing) activity","DNA topological change","DNA topoisomerase activity","ATP biing","DNA topoisomerase type II (ATP-hydrolyzing) activity",chromosome,"DNA topological change",mitochorion,"D…	AT3G10690	DNA GYRASE A	LOC_Os02g47150.1	HEAT repeat family protein, putative, expressed
Zm00001eb198220	Zm00001eb198220_T004	-1.46788	-1.20656	Zm00001d052695	Zm00001d052695_P001	chr4	199499786	199508476	RETINOBLASTOMA-ASSOCIATED PROTEIN RB -RELATED // RE32990P-RELATED // SUBFAMILY NOT NAMED // FAMILY NOT NAMED // SUBFAMILY NOT NAMED	PF01857	Retinoblastoma-associated protein B domain	IPR002719	Retinoblastoma-associated protein, B-box	{GO:0006351,GO:1903866,GO:0000785,GO:0000082,GO:0055046,GO:0048366,GO:0006357,GO:1903866,GO:0030154,GO:0048523,GO:0090329,GO:0051726,GO:0006351,GO:0006349,GO:0006351,GO:0051783,GO:0051726,GO:0051726,GO:0007129,GO:2000036,GO:0051726,GO:0048523,GO:0005667,GO:0008356,GO:0000166,GO:0000166,GO:0006351,GO:0006357,GO:0005829,GO:0048523,GO:0005634,GO:0051783,GO:0005667,GO:0048366,GO:0006351,GO:0009567,GO…	{"transcription, DNA-templated ","palisade mesophyll development",chromatin,"G1/S transition of mitotic cell cycle ",microgametogenesis,"leaf development","regulation of transcription by RNA polymerase II","palisade mesophyll development","cell differentiation","negative regulation of cellular process","regulation of DNA-dependent DNA replication","regulation of cell cycle","transcription, DNA-te…	AT3G12280	retinoblastoma-related 1	LOC_Os08g42600.1	EMB1381, putative, expressed
Zm00001eb293320	Zm00001eb293320_T001	-1.47759	-1.33055	Zm00001d038752	Zm00001d038752_P001	chr6	171197798	171203746	DNA-directed DNA polymerase / DNA-depeent DNA polymerase	PF12169	DNA polymerase III subunits gamma a tau domain III	IPR022754	DNA polymerase III, gamma subunit, domain III	{GO:0003887,GO:0006281,GO:0003689,GO:0003677,GO:0003677,GO:0005663,GO:0003689,GO:0006281,GO:0009507,GO:0003887,GO:0071897,GO:0003887,GO:0006260,GO:0005524,GO:0005634,GO:0006260,GO:0005634,GO:0009360,GO:0005663,GO:0005524,GO:0071897,GO:0009507,GO:0009360,GO:0003887}	{"DNA-directed DNA polymerase activity","DNA repair","DNA clamp loader activity","DNA biing","DNA biing","DNA replication factor C complex","DNA clamp loader activity","DNA repair",chloroplast,"DNA-directed DNA polymerase activity","DNA biosynthetic process","DNA-directed DNA polymerase activity","DNA replication","ATP biing",nucleus,"DNA replication",nucleus,"DNA polymerase III complex","DNA rep…	AT4G18820	AAA-type ATPase family protein	LOC_Os05g45340.1	relA-SpoT like protein RSH1, putative, expressed
Zm00001eb228690	Zm00001eb228690_T001	-1.48415	-1.08552	Zm00001d014865	Zm00001d014865_P001	chr5	66209401	66213425	1,3-beta-glucan synthase / UDP-glucose-1,3-beta-D-glucan glucosyltransferase	PF02364	1,3-beta-glucan synthase component	IPR003440	Glycosyl transferase, family 48	{GO:0000148,GO:0006075,GO:0000148,GO:0016021,GO:0003843,GO:0016020,GO:0006075,GO:0003843}	{"1,3-beta-D-glucan synthase complex","(1->3)-beta-D-glucan biosynthetic process","1,3-beta-D-glucan synthase complex","integral component of membrane","1,3-beta-D-glucan synthase activity",membrane,"(1->3)-beta-D-glucan biosynthetic process","1,3-beta-D-glucan synthase activity"}	AT5G13000	glucan synthase-like 12	LOC_Os06g51270.1	Peptidase family C50, putative, expressed
Zm00001eb035100		-1.48623	-1.48505			chr1	192962399	192963389											1,3-beta-glucan synthase component domain containing protein, expressed
Zm00001eb134530	Zm00001eb134530_T002	-1.4912	-1.01358	Zm00001d041280	Zm00001d041280_P001	chr3	111298358	111307483	Ubiquitinyl hydrolase 1 / Ubiquitin thiolesterase	PF00443	Ubiquitin carboxyl-terminal hydrolase	IPR001394	Peptidase C19, ubiquitin carboxyl-terminal hydrolase	{GO:0004843,GO:0006511,GO:0016579,GO:0016579,GO:0036459,GO:0006511,GO:0016579,GO:0004843,GO:0006511,GO:0016579,GO:0016021,GO:0036459,GO:0004843,GO:0016579,GO:0016579,GO:0036459}	{"thiol-depeent deubiquitinase","ubiquitin-depeent protein catabolic process","protein deubiquitination","protein deubiquitination","thiol-depeent ubiquitinyl hydrolase activity","ubiquitin-depeent protein catabolic process","protein deubiquitination","thiol-depeent deubiquitinase","ubiquitin-depeent protein catabolic process","protein deubiquitination","integral component of membrane","thiol-dep…	AT5G22030	ubiquitin-specific protease 8	LOC_Os12g42600.1	phosphatidylinositol transfer, putative, expressed
Zm00001eb222300	Zm00001eb222300_T002	-1.49435	-1.08526	Zm00001d014090	Zm00001d014090_P001	chr5	32327957	32333903	CHAPERONIN // SUBFAMILY NOT NAMED	PF00118	TCP-1/cpn60 chaperonin family	IPR002423	Chaperonin Cpn60/TCP-1 family	{GO:0042026,GO:0005524,GO:0005829,GO:0005739,GO:0051117,GO:0005524,GO:0005829,GO:0005739,GO:0051117,GO:0005524,GO:0005524,GO:0070013,GO:0070013,GO:0042026}	{"protein refolding","ATP biing",cytosol,mitochorion,"ATPase biing","ATP biing",cytosol,mitochorion,"ATPase biing","ATP biing","ATP biing","intracellular organelle lumen","intracellular organelle lumen","protein refolding"}	AT3G23990	heat shock protein 60	LOC_Os10g32550.1	C-5 cytosine-specific DNA methylase, putative, expressed
Zm00001eb328420	Zm00001eb328420_T001	-1.50483	-1.03676	Zm00001d022240	Zm00001d022240_P001	chr7	176908181	176919404	tRNA pseudouridine(13) synthase / tRNA Psi(13) synthase	PF01142	tRNA pseudouridine synthase D (TruD)	IPR001656	Pseudouridine synthase, TruD	{GO:0001522,GO:0009982,GO:0009451,GO:0005634,GO:0003723,GO:0008033,GO:0009982,GO:0003723,GO:0005634,GO:0001522,GO:0008033,GO:0003723,GO:0009982,GO:0009982,GO:0003723,GO:0001522,GO:0009451,GO:0001522}	{"pseudouridine synthesis","pseudouridine synthase activity","RNA modification",nucleus,"RNA biing","tRNA processing","pseudouridine synthase activity","RNA biing",nucleus,"pseudouridine synthesis","tRNA processing","RNA biing","pseudouridine synthase activity","pseudouridine synthase activity","RNA biing","pseudouridine synthesis","RNA modification","pseudouridine synthesis"}	AT3G04820	Pseudouridine synthase family protein	LOC_Os01g56620.1	STE_MEKK_ste11_MAP3K.1 - STE kinases include homologs to sterile 7, sterile 11 a sterile 20 from yeast, expressed
Zm00001eb219690	Zm00001eb219690_T002	-1.5099	-1.20632	Zm00001d013796	Zm00001d013796_P001	chr5	20831070	20848118	Ribonuclease III / RNase III	PF00270	DEAD/DEAH box helicase	IPR011545	DEAD/DEAH box helicase domain	{GO:0046872,GO:0051607,GO:0006396,GO:0004386,GO:0005515,GO:0046872,GO:0006396,GO:0004386,GO:0003677,GO:0051607,GO:0005524,GO:0003677,GO:0004525,GO:0090502,GO:0003676,GO:0004525,GO:0003677,GO:0016075,GO:0005737,GO:0016021,GO:0016441,GO:0005515,GO:0005524,GO:0003723,GO:0005737,GO:0016021,GO:0031047,GO:0005634,GO:0090502,GO:0006396,GO:0016441,GO:0004525,GO:0046872,GO:0005634,GO:0005737,GO:0003723,GO…	{"metal ion biing","defense response to virus","RNA processing","helicase activity","protein biing","metal ion biing","RNA processing","helicase activity","DNA biing","defense response to virus","ATP biing","DNA biing","ribonuclease III activity","RNA phosphodiester bo hydrolysis, eonucleolytic","nucleic acid biing","ribonuclease III activity","DNA biing","rRNA catabolic process",cytoplasm,"integ…	AT3G03300	dicer-like 2	LOC_Os03g38740.1	expressed protein
Zm00001eb204000	Zm00001eb204000_T002	-1.51476	-1.41718	Zm00001d053376	Zm00001d053376_P001	chr4	231257706	231261679	ANKYRIN REPEAT PROTEIN // AAA-TYPE ATPASE FAMILY PROTEIN / ANKYRIN REPEAT FAMILY PROTEIN	PF12796	Ankyrin repeats (3 copies)	IPR020683	Ankyrin repeat-containing domain	{GO:0005524,GO:0016787,GO:0005515,GO:0009507,GO:0016787,GO:0005515,GO:0005524,GO:0005524,GO:0005524,GO:0000502,GO:0000502,GO:0016787,GO:0009507,GO:0016787,GO:0005524,GO:0005524,GO:0009536,GO:0009536,GO:0016787,GO:0000162,GO:0000502,GO:0004640,GO:0005524,GO:0005515,GO:0005524,GO:0005524,GO:0005515,GO:0009507,GO:0005524}	{"ATP biing","hydrolase activity","protein biing",chloroplast,"hydrolase activity","protein biing","ATP biing","ATP biing","ATP biing","proteasome complex","proteasome complex","hydrolase activity",chloroplast,"hydrolase activity","ATP biing","ATP biing",plastid,plastid,"hydrolase activity","tryptophan biosynthetic process","proteasome complex","phosphoribosylanthranilate isomerase activity","ATP…	AT3G24530	AAA-type ATPase family protein / ankyrin repeat family protein	LOC_Os02g16660.1
Zm00001eb123540	Zm00001eb123540_T001	-1.52144	-1.03205	Zm00001d039758	Zm00001d039758_P001	chr3	14782468	14813431	BAP28 // HEAT REPEAT-CONTAINING PROTEIN 1	PF08146	BP28CT (NUC211) domain	IPR012954	BP28, C-terminal domain	{GO:0042274,GO:0032040,GO:0045943,GO:0006364,GO:0030515,GO:0030686,GO:0140513,GO:0005730}	{"ribosomal small subunit biogenesis","small-subunit processome","positive regulation of transcription by RNA polymerase I","rRNA processing","snoRNA biing","90S preribosome","nuclear protein-containing complex",nucleolus}	AT3G06530	ARM repeat superfamily protein	LOC_Os04g46310.1	DIRP family protein, putative, expressed
Zm00001eb309080	Zm00001eb309080_T003	-1.54675	-1.15747	Zm00001d019989	Zm00001d019989_P001	chr7	84605038	84624692	EMBRYO DEFECTIVE 1381 PROTEIN					{GO:0140096,GO:0006508,GO:0008233,GO:0016874,GO:0016021,GO:0016021,GO:0016874,GO:0006508,GO:0140096,GO:0016787,GO:0016874,GO:0016787,GO:0006508,GO:0006508,GO:0140096,GO:0016021,GO:0016787,GO:0006508,GO:0016021,GO:0140096,GO:0016787,GO:0016874,GO:0016021}	{"catalytic activity, acting on a protein",proteolysis,"peptidase activity","ligase activity","integral component of membrane","integral component of membrane","ligase activity",proteolysis,"catalytic activity, acting on a protein","hydrolase activity","ligase activity","hydrolase activity",proteolysis,proteolysis,"catalytic activity, acting on a protein","integral component of membrane","hydrola…	AT2G31340	embryo defective 1381	LOC_Os09g12500.1	peptidyl-prolyl cis-trans isomerase, FKBP-type, putative, expressed
Zm00001eb016330	Zm00001eb016330_T002	-1.5561	-1.2132	Zm00001d029095	Zm00001d029095_P001	chr1	57058410	57107779	GTP diphosphokinase / Stringent factor // Guanosine-3',5'-bis(diphosphate) 3'-diphosphatase / Penta-phosphate guanosine-3'-pyrophosphohydrolase	PF04607	Region fou in RelA / SpoT proteins	IPR007685	RelA/SpoT	{GO:0008728,GO:0016301,GO:0005524,GO:0015969,GO:0015969,GO:0015979,GO:0010150,GO:0008728,GO:0008893,GO:0005525,GO:0015979,GO:0009611,GO:0016310,GO:0009611,GO:0015969,GO:0015969,GO:0015969,GO:0016310,GO:0010150,GO:0009536,GO:0005525,GO:0008728,GO:0016301,GO:0015969,GO:0010150,GO:0005524,GO:0008893,GO:0005525,GO:0008893,GO:0016021,GO:0016301,GO:0009611,GO:0016310,GO:0005524,GO:0015969,GO:0016301,GO…	{"GTP diphosphokinase activity","kinase activity","ATP biing","guanosine tetraphosphate metabolic process","guanosine tetraphosphate metabolic process",photosynthesis,"leaf senescence","GTP diphosphokinase activity","guanosine-3',5'-bis(diphosphate) 3'-diphosphatase activity","GTP biing",photosynthesis,"response to wouing",phosphorylation,"response to wouing","guanosine tetraphosphate metabolic p…	AT4G02260	RELA/SPOT homolog 1	LOC_Os03g22160.1	S1 RNA biing domain containing protein, expressed
Zm00001eb193470	Zm00001eb193470_T002	-1.56908	-1.13383	Zm00001d052143	Zm00001d052143_P001	chr4	182871059	182890825	Separase / Separin	PF03568	Peptidase family C50			{GO:0007059,GO:0004197,GO:0005737,GO:0007059,GO:0072686,GO:0051307,GO:0005737,GO:0016021,GO:0004197,GO:0005634,GO:0006508,GO:0005634,GO:0072686,GO:0004197,GO:0005634,GO:0016021,GO:0140013,GO:0072686,GO:0007059,GO:0016021,GO:0005737,GO:0140013,GO:0006508}	{"chromosome segregation","cysteine-type eopeptidase activity",cytoplasm,"chromosome segregation ","mitotic spile ","meiotic chromosome separation ","cytoplasm ","integral component of membrane ","cysteine-type eopeptidase activity ","nucleus ",proteolysis,nucleus,"mitotic spile","cysteine-type eopeptidase activity",nucleus,"integral component of membrane","meiotic nuclear division","mitotic spil…	AT4G22970	homolog of separase	LOC_Os02g53120.1	sialyltransferase family domain containing protein, expressed
Zm00001eb271900	Zm00001eb271900_T001	-1.57648	-1.15268	Zm00001d036351	Zm00001d036351_P001	chr6	91795200	91812175	1,3-beta-glucan synthase / UDP-glucose-1,3-beta-D-glucan glucosyltransferase	PF14288	1,3-beta-glucan synthase subunit FKS1, domain-1	IPR026899	1,3-beta-glucan synthase subunit FKS1-like, domain-1	{GO:0006075,GO:0006075,GO:0003843,GO:0016020,GO:0000148,GO:0006075,GO:0071555,GO:0000148,GO:0006075,GO:0016021,GO:0003843,GO:0008360,GO:0008360,GO:0016021,GO:0003843,GO:0006075,GO:0003843,GO:0016020,GO:0071555,GO:0006075,GO:0000148,GO:0000148,GO:0000148,GO:0003843,GO:0003843,GO:0000148,GO:0008360,GO:0000148,GO:0016020,GO:0016021,GO:0006075,GO:0016021,GO:0016020,GO:0006075,GO:0071555,GO:0003843,GO…	{"(1->3)-beta-D-glucan biosynthetic process","(1->3)-beta-D-glucan biosynthetic process","1,3-beta-D-glucan synthase activity",membrane,"1,3-beta-D-glucan synthase complex","(1->3)-beta-D-glucan biosynthetic process","cell wall organization","1,3-beta-D-glucan synthase complex","(1->3)-beta-D-glucan biosynthetic process","integral component of membrane","1,3-beta-D-glucan synthase activity","regu…	AT5G13000	glucan synthase-like 12	LOC_Os06g51270.1	oligopeptidase, putative, expressed
Zm00001eb286130	Zm00001eb286130_T001	-1.59838	-1.45322	Zm00001d037983	Zm00001d037983_P001	chr6	151425350	151427460	SEC14 RELATED PROTEIN // SUBFAMILY NOT NAMED	PF03155	ALG6, ALG8 glycosyltransferase family	IPR004856	Glycosyl transferase, ALG6/ALG8	{GO:0016021,GO:0006488,GO:0042281,GO:0005789,GO:0016758,GO:0005789}	{"integral component of membrane","dolichol-linked oligosaccharide biosynthetic process","dolichyl pyrophosphate Man9GlcNAc2 alpha-1,3-glucosyltransferase activity","eoplasmic reticulum membrane","transferase activity, transferring hexosyl groups","eoplasmic reticulum membrane"}	AT4G39170	Sec14p-like phosphatidylinositol transfer family protein	LOC_Os08g38850.1	phosphatidylinositol-4-phosphate 5-Kinase, putative, expressed
Zm00001eb301630	Zm00001eb301630_T001	-1.60223	-1.28357	Zm00001d018977	Zm00001d018977_P002	chr7	11345780	11355693	DNA (cytosine-5-)-methyltransferase / Type II DNA methylase	PF01426	BAH domain	IPR001025	Bromo adjacent homology (BAH) domain	{GO:0009793,GO:0031305,GO:0003682,GO:0006744,GO:0016458,GO:0003677,GO:0010216,GO:0006349,GO:0003682,GO:0005634,GO:0090116,GO:0016765,GO:0008168,GO:0003886,GO:0010424}	{"embryo development eing in seed dormancy","integral component of mitochorial inner membrane","chromatin biing","ubiquinone biosynthetic process","gene silencing","DNA biing","maintenance of DNA methylation","regulation of gene expression by genetic imprinting","chromatin biing",nucleus,"C-5 methylation of cytosine","transferase activity, transferring alkyl or aryl (other than methyl) groups","m…	AT5G49160	methyltransferase 1	LOC_Os07g08500.1	MORN repeat domain containing protein, expressed
Zm00001eb432730	Zm00001eb432730_T001	-1.61506	-1.79137	Zm00001d026511	Zm00001d026511_P001	chr10	148826200	148843431	Non-specific serine/threonine protein kinase / Threonine-specific protein kinase	PF00069	Protein kinase domain	IPR000719	Protein kinase domain	{GO:0007112,GO:0006468,GO:0005524,GO:0009558,GO:0007112,GO:0006468,GO:0004672,GO:0016021,GO:0019894,GO:0000911,GO:0005524,GO:0005524,GO:0004672,GO:0004672,GO:0006468,GO:0009524,GO:0006468,GO:0005524,GO:0006468,GO:0005524,GO:0004672,GO:0004672,GO:0009524,GO:0004672,GO:0006468,GO:0005524,GO:0009558,GO:0016021,GO:0019894,GO:0000911}	{"male meiosis cytokinesis","protein phosphorylation","ATP biing","embryo sac cellularization","male meiosis cytokinesis","protein phosphorylation","protein kinase activity","integral component of membrane","kinesin biing","cytokinesis by cell plate formation","ATP biing","ATP biing","protein kinase activity","protein kinase activity","protein phosphorylation",phragmoplast,"protein phosphorylatio…	AT3G13530	mitogen-activated protein kinase kinase kinase 7	LOC_Os04g56530.1	PPR repeat containing protein, expressed
Zm00001eb311480	Zm00001eb311480_T001	-1.62089	-1.62785	Zm00001d020312	Zm00001d020312_P001	chr7	107048865	107065666	CST, telomere maintenance, complex subunit CTC1 (CTC1_2)	PF15491	CST, telomere maintenance, complex subunit CTC1	IPR028262	CST complex subunit CTC1, plant	{GO:0032993,GO:0000723,GO:0005634,GO:0000781,GO:0003677,GO:0045740,GO:0003677,GO:0005634,GO:0000723,GO:0000723,GO:0032993,GO:0032993,GO:0000723,GO:0000781,GO:0045740,GO:0000781,GO:0042162,GO:0045740,GO:0003697,GO:0005634}	{"protein-DNA complex","telomere maintenance",nucleus,"chromosome, telomeric region","DNA biing","positive regulation of DNA replication","DNA biing",nucleus,"telomere maintenance","telomere maintenance","protein-DNA complex","protein-DNA complex","telomere maintenance","chromosome, telomeric region","positive regulation of DNA replication","chromosome, telomeric region","telomeric DNA biing","po…	AT4G09680	conserved telomere maintenance component 1	LOC_Os09g20910.1	terpene synthase, putative, expressed
Zm00001eb279300	Zm00001eb279300_T001	-1.62816	-1.26751	Zm00001d037195	Zm00001d037195_P001	chr6	122235227	122277208	DNA helicase	PF17855	MCM AAA-lid domain	IPR041562	MCM, AAA-lid domain	{GO:0003678,GO:0042555,GO:0005634,GO:0005524,GO:0006260,GO:0003677,GO:0006270,GO:0005524,GO:0032508,GO:0000724,GO:0009536,GO:0003677,GO:0046872,GO:0051321,GO:0140603}	{"DNA helicase activity","MCM complex",nucleus,"ATP biing","DNA replication","DNA biing","DNA replication initiation","ATP biing","DNA duplex unwiing","double-stra break repair via homologous recombination",plastid,"DNA biing","metal ion biing","meiotic cell cycle","ATP hydrolysis activity"}				expressed protein
Zm00001eb121680	Zm00001eb121680_T001	-1.64237	-1.74574	Zm00001d039537	Zm00001d039537_P001	chr3	8254902	8255443	LIN-9 // PROTEIN LIN-9 HOMOLOG	PF06584	DIRP	IPR033471	DIRP domain			AT3G21430	DNA biing	LOC_Os03g43800.1	protein kinase domain containing protein, expressed
Zm00001eb423420	Zm00001eb423420_T001	-1.64784	-1.02586	Zm00001d025522	Zm00001d025522_P001	chr10	122730200	122734224	Peptidylprolyl isomerase / Rotamase	PF00254	FKBP-type peptidyl-prolyl cis-trans isomerase	IPR001179	FKBP-type peptidyl-prolyl cis-trans isomerase domain	{GO:0005829,GO:0003755,GO:0005829,GO:0000413,GO:0005730,GO:0005730,GO:0042393,GO:0003755,GO:0000413,GO:0016021,GO:0006334,GO:0003755,GO:0042393,GO:0006334,GO:0003755}	{cytosol,"peptidyl-prolyl cis-trans isomerase activity",cytosol,"protein peptidyl-prolyl isomerization",nucleolus,nucleolus,"histone biing","peptidyl-prolyl cis-trans isomerase activity","protein peptidyl-prolyl isomerization","integral component of membrane","nucleosome assembly","peptidyl-prolyl cis-trans isomerase activity","histone biing","nucleosome assembly","peptidyl-prolyl cis-trans isome…	AT3G12340	FKBP-like peptidyl-prolyl cis-trans isomerase family protein	LOC_Os04g36890.1	retrotransposon protein, putative, unclassified, expressed
Zm00001eb302830	Zm00001eb302830_T002	-1.65004	-1.07625	Zm00001d019108	Zm00001d019108_P001	chr7	17112712	17131706	rRNA biogenesis protein RRP5 (RRP5, PDCD11)	PF05843	Suppressor of forked protein (Suf)	IPR008847	Suppressor of forked	{GO:0005730,GO:0005634,GO:0003676,GO:0006364,GO:0006397,GO:0006397,GO:0016021,GO:0032040,GO:0032040,GO:0005634,GO:0006397,GO:0006364,GO:0016021,GO:0003676,GO:0003676,GO:0003676,GO:0003676,GO:0006397,GO:0006364,GO:0006364,GO:0003676,GO:0006397,GO:0005730,GO:0005634,GO:0006397,GO:0005730,GO:0032040,GO:0003676,GO:0005634,GO:0006397,GO:0016021,GO:0006397,GO:0005730,GO:0003676,GO:0016021,GO:0032040}	{nucleolus,nucleus,"nucleic acid biing","rRNA processing","mRNA processing","mRNA processing","integral component of membrane","small-subunit processome","small-subunit processome",nucleus,"mRNA processing","rRNA processing","integral component of membrane","nucleic acid biing","nucleic acid biing","nucleic acid biing","nucleic acid biing","mRNA processing","rRNA processing","rRNA processing","nu…	AT3G11964	RNA biing;RNA biing	LOC_Os07g10350.1	folylpolyglutamate synthetase, putative, expressed
Zm00001eb230130	Zm00001eb230130_T002	-1.66162	-1.05334	Zm00001d015014	Zm00001d015014_P001	chr5	72156855	72160952	Beta-galactoside alpha-2,3-sialyltransferase / CMP-N-acetylneuraminate-beta-galactosamide-alpha-2,3-sialyltransferase	PF00777	Glycosyltransferase family 29 (sialyltransferase)	IPR001675	Glycosyl transferase family 29	{GO:0005802,GO:0016021,GO:0022625,GO:0000139,GO:0097503,GO:0006486,GO:0016021,GO:0008373,GO:0008373,GO:0097503,GO:0000139,GO:0006486,GO:0016021,GO:0006486,GO:0006486,GO:0097503,GO:0005768,GO:0016021,GO:0006486,GO:0006486,GO:0022625,GO:0008373,GO:0006486,GO:0008373,GO:0008373,GO:0016021,GO:0009846,GO:0009860,GO:0000139,GO:0000138,GO:0000139,GO:0009846,GO:0005768,GO:0005802,GO:0097503,GO:0005802,GO…	{"trans-Golgi network","integral component of membrane","cytosolic large ribosomal subunit","Golgi membrane",sialylation,"protein glycosylation","integral component of membrane","sialyltransferase activity","sialyltransferase activity",sialylation,"Golgi membrane","protein glycosylation","integral component of membrane","protein glycosylation","protein glycosylation",sialylation,eosome,"integral …	AT3G48820	Glycosyltransferase family 29 (sialyltransferase) family protein	LOC_Os02g02620.1	EF ha family protein, putative, expressed
Zm00001eb144370	Zm00001eb144370_T002	-1.66224	-1.22425	Zm00001d042475	Zm00001d042475_P001	chr3	170918227	170925988	Neurolysin / Neurotensin eopeptidase	PF01432	Peptidase family M3	IPR001567	Peptidase M3A/M3B catalytic domain	{GO:0016021,GO:0006508,GO:0004222,GO:0046872,GO:0046872,GO:0006518,GO:0006508,GO:0016021,GO:0004222,GO:0006508,GO:0046872,GO:0006508,GO:0016021,GO:0006518,GO:0004222,GO:0046872,GO:0004222,GO:0006508,GO:0004222,GO:0004222,GO:0006508,GO:0004222,GO:0006518,GO:0006508,GO:0006518,GO:0004222,GO:0006508,GO:0016021}	{"integral component of membrane",proteolysis,"metalloeopeptidase activity","metal ion biing","metal ion biing","peptide metabolic process",proteolysis,"integral component of membrane","metalloeopeptidase activity",proteolysis,"metal ion biing",proteolysis,"integral component of membrane","peptide metabolic process","metalloeopeptidase activity","metal ion biing","metalloeopeptidase activity",pro…	AT1G67690	Zincin-like metalloproteases family protein	LOC_Os01g67590.1	tRNA-splicing eonuclease positive effector-related, putative, expressed
Zm00001eb146180	Zm00001eb146180_T001	-1.66653	-1.60179	Zm00001d042662	Zm00001d042662_P001	chr3	178069498	178086029	1-phosphatidylinositol-3-phosphate 5-kinase / Type III PIP kinase	PF00118	TCP-1/cpn60 chaperonin family	IPR002423	Chaperonin Cpn60/TCP-1 family	{GO:0046854,GO:0016310,GO:0046488,GO:0000285,GO:0016307,GO:0005524,GO:0010008,GO:0005524}	{"phosphatidylinositol phosphate biosynthetic process",phosphorylation,"phosphatidylinositol metabolic process","1-phosphatidylinositol-3-phosphate 5-kinase activity","phosphatidylinositol phosphate kinase activity","ATP biing","eosome membrane","ATP biing"}	AT4G33240	1-phosphatidylinositol-4-phosphate 5-kinases;zinc ion biing;1-phosphatidylinositol-3-phosphate 5-kinases	LOC_Os12g13440.1	kinesin motor domain containing protein, putative, expressed
Zm00001eb320640	Zm00001eb320640_T002	-1.66728	-1.56941	Zm00001d021407	Zm00001d021407_P001	chr7	152645411	152665091	PROTEIN ACCUMULATION A REPLICATION OF CHLOROPLASTS 3	PF02493	MORN repeat	IPR003409	MORN motif	{GO:0009570,GO:0016301,GO:0009570,GO:0009658,GO:0035452,GO:0003924,GO:0009658,GO:0043572,GO:0005525,GO:0009658,GO:0043572,GO:0003924,GO:0035452,GO:0009707,GO:0016310,GO:0005829,GO:0003924,GO:0009707,GO:0005525,GO:0043621,GO:0009570,GO:0005829,GO:0009707,GO:0043621,GO:0009707,GO:0043572,GO:0016021,GO:0009570,GO:0043572,GO:0005525,GO:0009658,GO:0043621,GO:0035452,GO:0005829,GO:0043621,GO:0035452}	{"chloroplast stroma","kinase activity","chloroplast stroma","chloroplast organization","extrinsic component of plastid membrane","GTPase activity","chloroplast organization","plastid fission","GTP biing","chloroplast organization","plastid fission","GTPase activity","extrinsic component of plastid membrane","chloroplast outer membrane",phosphorylation,cytosol,"GTPase activity","chloroplast outer…	AT1G75010	GTP biing	LOC_Os09g38330.1	0
Zm00001eb078990	Zm00001eb078990_T002	-1.67032	-1.43818	Zm00001d003227	Zm00001d003227_P001	chr2	36805269	36809791	PPR repeat (PPR) // PPR repeat family (PPR_2)	PF01535	PPR repeat	IPR002885	Pentatricopeptide repeat	{GO:0004519,GO:0090305,GO:0016021,GO:0016021,GO:0016021}	{"eonuclease activity","nucleic acid phosphodiester bo hydrolysis","integral component of membrane","integral component of membrane","integral component of membrane"}	AT1G06710	Tetratricopeptide repeat (TPR)-like superfamily protein	LOC_Os04g41140.1	CRAL/TRIO domain containing protein, expressed
Zm00001eb071090	Zm00001eb071090_T001	-1.69455	-2.99126	Zm00001d002351	Zm00001d002351_P001	chr2	10991728	11000682	Geranyl diphosphate diphosphatase / Geranyl pyrophosphate pyrophosphatase // Farnesyl diphosphatase / FPP phosphatase // R-linalool synthase / (3R)-linalool synthase // Beta-farnesene synthase / TPS10 // (3R,6E)-nerolidol synthase	PF03936	Terpene synthase family, metal biing domain	IPR005630	Terpene synthase, metal-biing domain	{GO:0034008,GO:0016102,GO:0050832,GO:0000287,GO:0006715,GO:0000287,GO:0120255,GO:0010333,GO:0016829,GO:0016053,GO:0010333,GO:0009685,GO:0009723,GO:0009507,GO:1903446,GO:0009753,GO:0016787,GO:0016106,GO:0034008,GO:0009723,GO:1903448,GO:0009686,GO:0006715,GO:0000287,GO:0050832,GO:0033332,GO:0010333,GO:0016099,GO:0102145,GO:0009899,GO:0016787,GO:0009753,GO:0016102,GO:0033332,GO:0009507,GO:0102145}	{"R-linalool synthase activity ","diterpenoid biosynthetic process","defense response to fungus","magnesium ion biing ","farnesol biosynthetic process ","magnesium ion biing","olefinic compou biosynthetic process","terpene synthase activity","lyase activity","organic acid biosynthetic process","terpene synthase activity","gibberellin metabolic process","response to ethylene",chloroplast,"geraniol…	AT1G79460	Terpenoid cyclases/Protein prenyltransferases superfamily protein	LOC_Os04g52210.1
Zm00001eb233040	Zm00001eb233040_T001	-1.69998	-2.26412	Zm00001d015372	Zm00001d015372_P001	chr5	86496090	86508218	PHOSPHATIDYLINOSITOL N-ACETYLGLUCOSAMINYLTRANSFERASE SUBUNIT P DOWN SYROME CRITICAL REGION PROTEIN 5 -RELATED // RIBONUCLEASE H2 SUBUNIT C							AT2G39440		LOC_Os02g07240.1	OsPOP3 - Putative Prolyl Oligopeptidase homologue, expressed
Zm00001eb116510	Zm00001eb116510_T002	-1.73011	-1.32428	Zm00001d007776	Zm00001d007776_P001	chr2	238730948	238749473	Non-specific serine/threonine protein kinase / Threonine-specific protein kinase	PF00931	NB-ARC domain	IPR002182	NB-ARC	{GO:0005524,GO:0005524,GO:0004672,GO:0006468,GO:0004672,GO:0016021,GO:0006952,GO:0043531,GO:0004672,GO:0005515,GO:0005515,GO:0005524,GO:0006468,GO:0004672,GO:0016021,GO:0043531,GO:0006952,GO:0043531,GO:0005524,GO:0006468,GO:0043531,GO:0006468}	{"ATP biing","ATP biing","protein kinase activity","protein phosphorylation","protein kinase activity","integral component of membrane","defense response","ADP biing","protein kinase activity","protein biing","protein biing","ATP biing","protein phosphorylation","protein kinase activity","integral component of membrane","ADP biing","defense response","ADP biing","ATP biing","protein phosphorylati…	AT1G11330	S-locus lectin protein kinase family protein	LOC_Os11g10640.1	BRCA2 repeat family protein, expressed
Zm00001eb154040	Zm00001eb154040_T001	-1.74058	-1.96511	Zm00001d043540	Zm00001d043540_P001	chr3	205636872	205647130	UNCHARACTERIZED // REPLICATION FACTOR A 1, RFA1 // SUBFAMILY NOT NAMED // SUBFAMILY NOT NAMED					{GO:0003677,GO:0004386,GO:0006260,GO:0006470,GO:0106306,GO:0106307,GO:0006281}	{"DNA biing","helicase activity","DNA replication","protein dephosphorylation","protein serine phosphatase activity","protein threonine phosphatase activity","DNA repair"}	AT5G08020	RPA70-kDa subunit B	LOC_Os03g08400.1	nucleolar protein NOP5-1, putative, expressed
Zm00001eb044170	Zm00001eb044170_T001	-1.78106	-1.80044	Zm00001d032529	Zm00001d032529_P001	chr1	231541722	231549211	Tetrahydrofolate synthase / Tetrahydrofolylpolyglutamate synthase	PF08245	Mur ligase middle domain	IPR013221	Mur ligase, central	{GO:0005739,GO:0046872,GO:0006730,GO:0009058,GO:0009058,GO:0004326,GO:0009058,GO:0009396,GO:0046901,GO:0005524,GO:0005524,GO:0005829,GO:0005829,GO:0005739,GO:0005524,GO:0005524,GO:0046872,GO:0006730,GO:0005737,GO:0005524,GO:0004326,GO:0046901,GO:0046901,GO:0005739,GO:0009058,GO:0006730,GO:0005739,GO:0005524,GO:0005524,GO:0005829,GO:0046901,GO:0004326,GO:0005829,GO:0006730,GO:0006730,GO:0005524,GO…	{mitochorion,"metal ion biing","one-carbon metabolic process ","biosynthetic process","biosynthetic process","tetrahydrofolylpolyglutamate synthase activity ","biosynthetic process","folic acid-containing compou biosynthetic process ","tetrahydrofolylpolyglutamate biosynthetic process ","ATP biing","ATP biing","cytosol ",cytosol,"mitochorion ","ATP biing","ATP biing ","metal ion biing ","one-carb…	AT5G05980	DHFS-FPGS homolog B	LOC_Os10g35940.1	alanyl-tRNA synthetase family protein, expressed
Zm00001eb078110	Zm00001eb078110_T001	-1.79002	-2.22919	Zm00001d003114	Zm00001d003114_P001	chr2	32729608	32737169	EF HA DOMAIN FAMILY A1,A2-RELATED // EF-HA, CALCIUM BIING MOTIF-CONTAINING PROTEIN // SUBFAMILY NOT NAMED	PF00036	EF ha	IPR002048	EF-ha domain	{GO:0070509,GO:0070509,GO:0051560,GO:1990246,GO:0051560,GO:1990542,GO:0060401,GO:0005509,GO:0006851,GO:0060401,GO:0051560,GO:1990246,GO:0070509,GO:1990542,GO:0006851,GO:0005509,GO:1990246,GO:0060401,GO:0006851,GO:0036444,GO:0051560,GO:0005509,GO:0005509,GO:1990542,GO:0006851,GO:1990246,GO:0005509,GO:0005509}	{"calcium ion import","calcium ion import","mitochorial calcium ion homeostasis","uniplex complex","mitochorial calcium ion homeostasis","mitochorial transmembrane transport","cytosolic calcium ion transport","calcium ion biing","mitochorial calcium ion transmembrane transport","cytosolic calcium ion transport","mitochorial calcium ion homeostasis","uniplex complex","calcium ion import","mitochor…	AT4G32060	calcium-biing EF ha family protein	LOC_Os04g42430.2	NADH-ubiquinone oxidoreductase, mitochorial precursor, putative, expressed
Zm00001eb317140	Zm00001eb317140_T001	-1.79965	-1.07897	Zm00001d020978	Zm00001d020978_P001	chr7	139677023	139723032	DNA2/NAM7 HELICASE FAMILY // PROTEIN ERI-7	PF13086	AAA domain	IPR041677	DNA2/NAM7 helicase, AAA domain	{GO:0090305,GO:0004386,GO:0003723,GO:0003723,GO:0090305,GO:0004386,GO:0016787,GO:0016787}	{"nucleic acid phosphodiester bo hydrolysis","helicase activity","RNA biing","RNA biing","nucleic acid phosphodiester bo hydrolysis","helicase activity","hydrolase activity","hydrolase activity"}	AT1G16800	P-loop containing nucleoside triphosphate hydrolases superfamily protein	LOC_Os06g20500.1	expressed protein
Zm00001eb328750	Zm00001eb328750_T001	-1.82662	-1.477	Zm00001d022276	Zm00001d022276_P001	chr7	177737141	177757923	Plus-e-directed kinesin ATPase / Kinesin	PF00225	Kinesin motor domain	IPR001752	Kinesin motor domain	{GO:0007018,GO:0005524,GO:0005871,GO:0007018,GO:0005874,GO:0003777,GO:0005871,GO:0005524,GO:0005874,GO:0008017,GO:0007018,GO:1990939,GO:0008017,GO:0005871,GO:0005874,GO:0008017,GO:0016887,GO:0005524,GO:0008017,GO:0005874,GO:0005524,GO:0008017,GO:1990939,GO:0005871,GO:0005524,GO:0007018,GO:0005524,GO:1990939,GO:0003777,GO:1901673,GO:0003777,GO:0008017,GO:0007018,GO:0007018}	{"microtubule-based movement","ATP biing","kinesin complex","microtubule-based movement",microtubule,"microtubule motor activity","kinesin complex","ATP biing",microtubule,"microtubule biing","microtubule-based movement","ATP-depeent microtubule motor activity","microtubule biing","kinesin complex",microtubule,"microtubule biing",ATPase,"ATP biing","microtubule biing",microtubule,"ATP biing","mic…	AT3G17360	phragmoplast orienting kinesin 1	LOC_Os12g39980.1	centromere protein, putative, expressed
Zm00001eb429350	Zm00001eb429350_T001	-1.84678	-1.93761	Zm00001d026148	Zm00001d026148_P001	chr10	141210513	141213010	2-DEOXYGLUCOSE-6-PHOSPHATE PHOSPHATASE 2 // SUBFAMILY NOT NAMED	PF13419	Haloacid dehalogenase-like hydrolase	IPR041492	Haloacid dehalogenase-like hydrolase	{GO:0009231,GO:0016311,GO:0009231,GO:0005179,GO:0008801,GO:0016310,GO:0050309,GO:0016021,GO:0006468,GO:0008531,GO:0043621,GO:0005179,GO:0006468,GO:0008531,GO:0016311,GO:0007165,GO:0008801,GO:0016021,GO:0005179,GO:0043621,GO:0005576,GO:0006464,GO:0007165,GO:0050309,GO:0008801,GO:0008531,GO:0007165,GO:0005576,GO:0016311,GO:0050309,GO:0016021,GO:0005576,GO:0009231,GO:0043621}	{"riboflavin biosynthetic process",dephosphorylation,"riboflavin biosynthetic process","hormone activity","beta-phosphoglucomutase activity",phosphorylation,"sugar-terminal-phosphatase activity","integral component of membrane","protein phosphorylation","riboflavin kinase activity","protein self-association","hormone activity","protein phosphorylation","riboflavin kinase activity",dephosphorylati…	0	0	0	SNF2 family N-terminal domain containing protein, expressed
Zm00001eb414420	Zm00001eb414420_T001	-1.85489	-1.64942	Zm00001d024390	Zm00001d024390_P001	chr10	70340254	70343339	SEC14 RELATED PROTEIN // SUBFAMILY NOT NAMED	PF03765	CRAL/TRIO, N-terminal domain	IPR011074	CRAL/TRIO, N-terminal domain	{GO:0016021}	{"integral component of membrane"}	AT1G55840	Sec14p-like phosphatidylinositol transfer family protein	LOC_Os02g10650.1	oxysterol-biing protein, putative, expressed
Zm00001eb386730		-1.87634	-1.42715			chr9	97877544	97879161											kinesin motor domain containing protein, putative, expressed
Zm00001eb152780	Zm00001eb152780_T001	-1.89008	-1.44727	Zm00001d043418	Zm00001d043418_P001	chr3	201217389	201219198	LUPUS LA PROTEIN-RELATED // LA-RELATED PROTEIN 6A									LOC_Os01g49510.1	expressed protein
Zm00001eb419130	Zm00001eb419130_T002	-1.93058	-1.10837	Zm00001d024953	Zm00001d024953_P001	chr10	98435512	98463628	breast cancer 2 susceptibility protein (BRCA2, FANCD1)	PF09169	BRCA2, helical	IPR015252	Breast cancer type 2 susceptibility protein, helical domain	{GO:0000724,GO:0003677,GO:0000724,GO:0003677,GO:0006355,GO:0000724,GO:0006355,GO:0000724}	{"double-stra break repair via homologous recombination","DNA biing","double-stra break repair via homologous recombination","DNA biing","regulation of transcription, DNA-templated","double-stra break repair via homologous recombination","regulation of transcription, DNA-templated","double-stra break repair via homologous recombination"}	AT4G00020	BREAST CANCER 2 like 2A	LOC_Os01g07110.1	ribosomal protein L3, putative, expressed
Zm00001eb275560	Zm00001eb275560_T001	-1.94415	-1.99752	Zm00001d036776	Zm00001d036776_P001	chr6	107519815	107521087	nucleolar protein 58 (NOP58)	PF01798	snoRNA biing domain, fibrillarin	IPR002687	Nop domain	{GO:0032040,GO:0030515,GO:0042254,GO:0031428,GO:0005730}	{"small-subunit processome","snoRNA biing","ribosome biogenesis","box C/D RNP complex",nucleolus}	AT3G05060	NOP56-like pre RNA processing ribonucleoprotein	LOC_Os03g22740.1	calmodulin-biing transcription activator, putative, expressed
Zm00001eb033320	Zm00001eb033320_T001	-1.95567	-1.2842	Zm00001d031241	Zm00001d031241_P001	chr1	185387084	185389157	Alanine--tRNA ligase / Alanyl-tRNA synthetase	PF01411	tRNA synthetases class II (A)	IPR018164	Alanyl-tRNA synthetase, class IIc, N-terminal	{GO:0003676,GO:0006419,GO:0005524,GO:0006419,GO:0005524,GO:0006419,GO:0004813,GO:0004813,GO:0004843,GO:0005524,GO:0003676,GO:1990380,GO:0005737,GO:0004813,GO:0000166}	{"nucleic acid biing","alanyl-tRNA aminoacylation","ATP biing","alanyl-tRNA aminoacylation","ATP biing","alanyl-tRNA aminoacylation ","alanine-tRNA ligase activity","alanine-tRNA ligase activity","thiol-depeent deubiquitinase ","ATP biing ","nucleic acid biing ","Lys48-specific deubiquitinase activity ","cytoplasm ","alanine-tRNA ligase activity ","nucleotide biing"}	AT4G11860	Protein of unknown function (DUF544)	LOC_Os07g15440.1	ethylene-insensitive protein, putative, expressed
Zm00001eb369830	Zm00001eb369830_T001	-2.01021	-1.32892	Zm00001d012615	Zm00001d012615_P001	chr8	178515778	178529437	NADH:ubiquinone reductase (non-electrogenic) / Ubiquinone reductase	PF07992	Pyridine nucleotide-disulphide oxidoreductase	IPR023753	FAD/NAD(P)-biing domain	{GO:0050136,GO:0006116,GO:0042579,GO:0055114,GO:0016491,GO:0005743,GO:0005509,GO:0016021,GO:0009507}	{"NADH dehydrogenase (quinone) activity","NADH oxidation",microbody,"oxidation-reduction process","oxidoreductase activity","mitochorial inner membrane","calcium ion biing","integral component of membrane",chloroplast}	AT4G21490	NAD(P)H dehydrogenase B3	LOC_Os05g26660.1	CDC6 - Putative DNA replication initiation protein, expressed
Zm00001eb290580	Zm00001eb290580_T001	-2.02073	-1.27499	Zm00001d038475	Zm00001d038475_P001	chr6	165256477	165300483	Chitinase / Poly-beta-glucosaminidase // Cobaltochelatase / Hydrogenobyrinic acid a,c-diamide cobaltochelatase	PF07728	AAA domain (dynein-related subfamily)	IPR011704	ATPase, dynein-related, AAA domain	{GO:0000027,GO:0030687,GO:0016887,GO:0000027,GO:0005524,GO:0005730,GO:0005654,GO:0009507,GO:0005654,GO:0006364,GO:0016887,GO:0005524,GO:0005730,GO:0005524,GO:0005524,GO:0030687,GO:0006364,GO:0009507}	{"ribosomal large subunit assembly","preribosome, large subunit precursor","ATPase activity","ribosomal large subunit assembly","ATP biing",nucleolus,nucleoplasm,chloroplast,nucleoplasm,"rRNA processing","ATPase activity","ATP biing",nucleolus,"ATP biing","ATP biing","preribosome, large subunit precursor","rRNA processing",chloroplast}	AT1G67120	ATPases;nucleotide biing;ATP biing;nucleoside-triphosphatases;transcription factor biing	LOC_Os10g31864.1	retrotransposon protein, putative, unclassified, expressed
Zm00001eb217110	Zm00001eb217110_T001	-2.09541	-1.62771	Zm00001d013521	Zm00001d013521_P001	chr5	13681875	13685500	STRUCTURAL MAINTENANCE OF CHROMOSOMES SMC FAMILY MEMBER // SUBFAMILY NOT NAMED					{GO:0003677,GO:0016021}	{"DNA biing","integral component of membrane"}	AT4G38070	basic helix-loop-helix (bHLH) DNA-biing superfamily protein	LOC_Os03g48490.1
Zm00001eb255780	Zm00001eb255780_T002	-2.13141	-1.42336	Zm00001d018151	Zm00001d018151_P001	chr5	218116420	218134744	DNA helicase	PF00176	SNF2 family N-terminal domain	IPR000330	SNF2-related, N-terminal domain	{GO:0016787,GO:0005524,GO:0004386,GO:0032508,GO:0003677,GO:0070615,GO:0004386,GO:0005634,GO:0106311,GO:0140527,GO:0071248,GO:0106310,GO:0005524,GO:0045003,GO:0140527,GO:0045003,GO:0007127,GO:0005634,GO:0070615,GO:0015616,GO:0006468,GO:0071480,GO:0051301,GO:0005524,GO:0009507,GO:0005524,GO:0106310,GO:0071248,GO:0007127,GO:0051701,GO:0071480,GO:0005524,GO:0051701,GO:0071480,GO:0016787,GO:0009507,GO…	{"hydrolase activity","ATP biing","helicase activity","DNA duplex unwiing","DNA biing","nucleosome-depeent ATPase activity","helicase activity",nucleus,"protein threonine kinase activity","reciprocal homologous recombination","cellular response to metal ion","protein serine kinase activity","ATP biing","double-stra break repair via synthesis-depeent stra annealing","reciprocal homologous recombin…	AT3G19210	homolog of RAD54	LOC_Os02g52510.1
Zm00001eb023140	Zm00001eb023140_T001	-2.13433	-1.91196	Zm00001d029872	Zm00001d029872_P001	chr1	90418348	90425579	OXYSTEROL-BIING PROTEIN-RELATED // OXYSTEROL-BIING PROTEIN-RELATED PROTEIN 2A-RELATED	PF01237	Oxysterol-biing protein	IPR000648	Oxysterol-biing protein	{GO:0005829,GO:0015248,GO:0043231,GO:0006869,GO:0008289,GO:0015248,GO:0043231,GO:0097159,GO:0005829,GO:0006869,GO:0016020,GO:0016020,GO:0006869,GO:0016020,GO:0006869,GO:0015248,GO:0015248,GO:0005829,GO:0008289,GO:0005829,GO:0015850,GO:0008289,GO:0006869,GO:0016020,GO:0032934,GO:0008289,GO:0008289,GO:0043231,GO:0005829,GO:0015850,GO:0015850,GO:0015248,GO:0016020,GO:0097159,GO:0043231,GO:0015850,GO…	{cytosol,"sterol transporter activity","intracellular membrane-boued organelle","lipid transport","lipid biing","sterol transporter activity","intracellular membrane-boued organelle","organic cyclic compou biing",cytosol,"lipid transport",membrane,membrane,"lipid transport",membrane,"lipid transport","sterol transporter activity ","sterol transporter activity","cytosol ","lipid biing ",cytosol,"o…	AT4G22540	OSBP(oxysterol biing protein)-related protein 2A	LOC_Os10g40590.1
Zm00001eb135060	Zm00001eb135060_T001	-2.13772	-1.3367	Zm00001d041353	Zm00001d041353_P001	chr3	115097300	115111222	Plus-e-directed kinesin ATPase / Kinesin	PF00225	Kinesin motor domain	IPR001752	Kinesin motor domain	{GO:0007018,GO:0005524,GO:0007018,GO:0005874,GO:0005524,GO:0008017,GO:0007018,GO:0003777,GO:0007018,GO:0003777,GO:0005524,GO:0007018,GO:0032153,GO:0003777,GO:0000911,GO:0008017,GO:0005874,GO:0008017,GO:0009524,GO:0080175,GO:1990939,GO:1990939,GO:0000281,GO:0005524,GO:0005871,GO:0080175,GO:0008017,GO:0005524,GO:0005871,GO:0005874,GO:0032153,GO:0005871,GO:0000281,GO:0009524,GO:0005871,GO:0008017,GO…	{"microtubule-based movement","ATP biing","microtubule-based movement",microtubule,"ATP biing","microtubule biing","microtubule-based movement","microtubule motor activity","microtubule-based movement","microtubule motor activity","ATP biing","microtubule-based movement","cell division site","microtubule motor activity","cytokinesis by cell plate formation","microtubule biing",microtubule,"microt…	AT3G17360	phragmoplast orienting kinesin 1	LOC_Os12g39980.1
Zm00001eb117500	Zm00001eb117500_T004	-2.13945	-1.41807	Zm00001d007871	Zm00001d007871_P001	chr2	240923604	240937602	fanconi anemia group D2 protein (FANCD2)	PF14631	Fanconi anaemia protein FancD2 nuclease	IPR029448	Fanconi anaemia protein FANCD2	{GO:0005634,GO:0006281,GO:0140527,GO:0016021,GO:0016567,GO:0031573,GO:0016021,GO:0061630,GO:0006281,GO:0000793,GO:0007129,GO:0005634,GO:0006281,GO:0031573,GO:0007131,GO:0006281,GO:0007129,GO:0061630,GO:0036297,GO:0070182,GO:0007129,GO:0006281,GO:0006281,GO:0000793,GO:1990918,GO:0016567,GO:0070182,GO:0006281,GO:0007129,GO:0007131}	{nucleus,"DNA repair","reciprocal homologous recombination","integral component of membrane","protein ubiquitination","mitotic intra-S DNA damage checkpoint signaling","integral component of membrane","ubiquitin protein ligase activity","DNA repair","coensed chromosome","homologous chromosome pairing at meiosis",nucleus,"DNA repair","mitotic intra-S DNA damage checkpoint signaling","reciprocal me…	AT4G14970	0	LOC_Os07g05960.1
Zm00001eb012410	Zm00001eb012410_T001	-2.24338	-2.8875	Zm00001d028622	Zm00001d028622_P001	chr1	40736472	40739855	large subunit ribosomal protein L3e (RP-L3e, RPL3)	PF00297	Ribosomal protein L3	IPR000597	Ribosomal protein L3	{GO:0003735,GO:0016020,GO:0048193,GO:0005794,GO:0000027,GO:0003723,GO:0005886,GO:0003735,GO:0006412,GO:0005840,GO:1990904,GO:0006412,GO:1990904,GO:0005829,GO:0006412,GO:0003723,GO:0000027,GO:0003723,GO:0005829,GO:0003735,GO:0006412,GO:0005829,GO:1990904,GO:0009506,GO:0005774,GO:0005730,GO:0005794,GO:0006412,GO:0005794,GO:0016020,GO:0048193,GO:0015031,GO:0005840,GO:0000027,GO:0005840,GO:0006412,GO…	{"structural constituent of ribosome",membrane,"Golgi vesicle transport","Golgi apparatus","ribosomal large subunit assembly","RNA biing","plasma membrane","structural constituent of ribosome ","translation ","ribosome ","ribonucleoprotein complex",translation,"ribonucleoprotein complex",cytosol,translation,"RNA biing","ribosomal large subunit assembly","RNA biing",cytosol,"structural constituent…	AT1G43170	ribosomal protein 1	LOC_Os12g07010.1
Zm00001eb143060	Zm00001eb143060_T002	-2.26775	-2.11957	Zm00001d042313	Zm00001d042313_P001	chr3	161088428	161094888	CALMODULIN-BIING TRANSCRIPTION ACTIVATOR CAMTA // SUBFAMILY NOT NAMED	PF13637	Ankyrin repeats (many copies)			{GO:0005634,GO:0003712,GO:0006357,GO:0005515,GO:0005516,GO:0003677,GO:0003677,GO:0003677,GO:0003712,GO:0005516,GO:0006357,GO:0005515,GO:0005634,GO:0005516,GO:0005515}	{nucleus,"transcription coregulator activity","regulation of transcription by RNA polymerase II","protein biing","calmodulin biing","DNA biing","DNA biing","DNA biing","transcription coregulator activity","calmodulin biing","regulation of transcription by RNA polymerase II","protein biing",nucleus,"calmodulin biing","protein biing"}	AT1G67310	Calmodulin-biing transcription activator protein with CG-1 a Ankyrin domains	LOC_Os01g69910.1
Zm00001eb216860	Zm00001eb216860_T001	-2.39902	-2.71468	Zm00001d013492	Zm00001d013492_P001	chr5	12859030	12865322	ethylene-insensitive protein 2 (EIN2)	PF01566	Natural resistance-associated macrophage protein	IPR001046	NRAMP family	{GO:0030001,GO:0046873,GO:0046873,GO:0016020,GO:0030001,GO:0071421,GO:0016021}	{"metal ion transport","metal ion transmembrane transporter activity","metal ion transmembrane transporter activity",membrane,"metal ion transport","manganese ion transmembrane transport","integral component of membrane"}	AT5G03280	NRAMP metal ion transporter family protein	LOC_Os03g49400.1
Zm00001eb147490	Zm00001eb147490_T001	-2.62259	-2.4077	Zm00001d042810	Zm00001d042810_P001	chr3	183063306	183069604	cell division control protein 6 (CDC6)	PF17872	AAA lid domain	IPR041083	AAA lid domain	{GO:0005634,GO:0003688,GO:0033314,GO:0004620,GO:0047372,GO:0047372,GO:0005634,GO:0005634,GO:0004620,GO:0051301,GO:0051301,GO:0003688,GO:0033314,GO:0006270,GO:0006270,GO:0003688,GO:0051301,GO:0033314,GO:0006270,GO:0004620,GO:0047372}	{nucleus,"DNA replication origin biing","mitotic DNA replication checkpoint signaling","phospholipase activity","acylglycerol lipase activity","acylglycerol lipase activity",nucleus,nucleus,"phospholipase activity","cell division","cell division","DNA replication origin biing","mitotic DNA replication checkpoint signaling","DNA replication initiation","DNA replication initiation","DNA replication…	AT1G07270	Cell division control, Cdc6	LOC_Os01g63710.1
Zm00001eb179900	Zm00001eb179900_T001	-2.70278	-1.47064	Zm00001d050437	Zm00001d050437_P001	chr4	88178466	88187833	REPLICATION FACTOR A 1, RFA1 // SUBFAMILY NOT NAMED	PF08646	Replication factor-A C terminal domain	IPR013955	Replication factor A, C-terminal	{GO:0003677,GO:0000723,GO:0006281,GO:0003678,GO:0006260,GO:0006260,GO:0005524,GO:0140603,GO:0003677,GO:0006281,GO:0032508,GO:0006310}	{"DNA biing","telomere maintenance","DNA repair","DNA helicase activity","DNA replication ","DNA replication","ATP biing","ATP hydrolysis activity","DNA biing ","DNA repair ","DNA duplex unwiing","DNA recombination"}	AT2G06510	replication protein A 1A	LOC_Os03g08400.1
Zm00001eb238860		-3.21918	-2.21576			chr5	149219524	149220521
Zm-B25
gene_model_v5	canonical_transcript_name	Zm-B25_fold_change	gene_model_v4	peptideName_v4	chr	gm_start	gm_end	Phytozome_defline	Pfam	Pfam_desc	Interpro	Interpro_desc	GO	GO_desc	Ort_Ath	arabi-defline	Ort_Osa	rice-defline
Zm00001eb272110	Zm00001eb272110_T001	7.61676	Zm00001d036373	Zm00001d036373_P001	chr6	92744888	92745251	Arabidopsis protein of unknown function (DUF241)	PF03087	Arabidopsis protein of unknown function	IPR004320	Protein of unknown function DUF241, plant		0	0	0	LOC_Os06g50980.1	expressed protein
Zm00001eb165940	Zm00001eb165940_T001	6.86727	Zm00001d048740	Zm00001d048740_P001	chr4	5036636	5038530	Non-specific serine/threonine protein kinase / Threonine-specific protein kinase	PF08263	Leucine rich repeat N-terminal domain	IPR013210	Leucine-rich repeat-containing N-terminal, plant-type	{GO:0016773,GO:0006464,GO:0140096,GO:0016301,GO:0016310,GO:0016020,GO:0016301}	{"phosphotransferase activity, alcohol group as acceptor","cellular protein modification process","catalytic activity, acting on a protein","kinase activity ",phosphorylation,membrane,"kinase activity"}	AT1G03440	Leucine-rich repeat (LRR) family protein	LOC_Os11g42450.1	leucine-rich repeat family protein, putative, expressed
Zm00001eb120990	Zm00001eb120990_T001	6.85284	Zm00001d039464	Zm00001d039464_P001	chr3	5772847	5773712	#N/A	#N/A	#N/A	#N/A	#N/A		0	AT5G56880	0	LOC_Os01g09870.1	expressed protein
Zm00001eb431010	Zm00001eb431010_T001	6.85143	Zm00001d026308	Zm00001d026308_P001	chr10	144765137	144765866	SAUR family protein (SAUR)	PF02519	Auxin responsive protein	IPR003676	Small auxin-up RNA	{GO:0009733,GO:0009733}	{"response to auxin","response to auxin"}	AT1G56150	SAUR-like auxin-responsive protein family	LOC_Os04g52670.1	OsSAUR21 - Auxin-responsive SAUR gene family member, expressed
Zm00001eb067420	Zm00001eb067420_T001	6.83663	Zm00001d001963	Zm00001d001963_P001	chr2	3852710	3853485	SAUR family protein (SAUR)	PF02519	Auxin responsive protein	IPR003676	Small auxin-up RNA	{GO:0009733,GO:0061665,GO:0016925,GO:0009733,GO:0009733}	{"response to auxin","SUMO ligase activity","protein sumoylation","response to auxin","response to auxin "}	AT4G34750	SAUR-like auxin-responsive protein family	LOC_Os04g56690.1	OsSAUR23 - Auxin-responsive SAUR gene family member, expressed
Zm00001eb351520	Zm00001eb351520_T001	6.73459	Zm00001d010548	Zm00001d010548_P001	chr8	119886251	119889660	Non-specific serine/threonine protein kinase / Threonine-specific protein kinase	PF07714	Protein tyrosine kinase	IPR001245	Serine-threonine/tyrosine-protein kinase, catalytic domain	{GO:0006508,GO:0030246,GO:0004672,GO:0006468,GO:0006468,GO:0004222,GO:0004672,GO:0006518,GO:0005524,GO:0016021}	{proteolysis,"carbohydrate binding","protein kinase activity","protein phosphorylation","protein phosphorylation","metalloendopeptidase activity","protein kinase activity","peptide metabolic process","ATP binding","integral component of membrane"}	AT3G07070	Protein kinase superfamily protein	LOC_Os05g38770.1	protein kinase APK1B, chloroplast precursor, putative, expressed
Zm00001eb114330	Zm00001eb114330_T001	6.61567	Zm00001d007509	Zm00001d007509_P001	chr2	232919368	232921474	Glucan endo-1,3-beta-D-glucosidase / Laminarinase	PF00332	Glycosyl hydrolases family 17	IPR000490	Glycoside hydrolase family 17	{GO:0005975,GO:0005975,GO:0042973,GO:0046658,GO:0004553,GO:0005975,GO:0005975,GO:0042973,GO:0005975,GO:0046658,GO:0016021,GO:0042973,GO:0016021,GO:0046658,GO:0016021,GO:0004553}	{"carbohydrate metabolic process","carbohydrate metabolic process ","glucan endo-1,3-beta-D-glucosidase activity","anchored component of plasma membrane ","hydrolase activity, hydrolyzing O-glycosyl compounds","carbohydrate metabolic process","carbohydrate metabolic process","glucan endo-1,3-beta-D-glucosidase activity ","carbohydrate metabolic process","anchored component of plasma membrane","in…	AT1G64760	O-Glycosyl hydrolases family 17 protein	LOC_Os11g36940.1	glucan endo-1,3-beta-glucosidase precursor, putative, expressed
Zm00001eb343000	Zm00001eb343000_T001	6.58633	Zm00001d009484	Zm00001d009484_P001	chr8	67212322	67213925	GLUCOSYL/GLUCURONOSYL TRANSFERASES // SUBFAMILY NOT NAMED	PF00201	UDP-glucoronosyl and UDP-glucosyl transferase	IPR002213	UDP-glucuronosyl/UDP-glucosyltransferase	{GO:0033494,GO:0009801,GO:0016758,GO:0008194,GO:0046278,GO:0016114,GO:0005737,GO:0046527}	{"ferulate metabolic process","cinnamic acid ester metabolic process","transferase activity, transferring hexosyl groups","UDP-glycosyltransferase activity","3,4-dihydroxybenzoate metabolic process","terpenoid biosynthetic process",cytoplasm,"glucosyltransferase activity"}	AT4G15480	UDP-Glycosyltransferase superfamily protein	LOC_Os05g47950.1	UDP-glucoronosyl and UDP-glucosyl transferase domain containing protein, expressed
Zm00001eb290640	Zm00001eb290640_T001	6.58199	Zm00001d038479	Zm00001d038479_P001	chr6	165359333	165360286	#N/A	#N/A	#N/A	#N/A	#N/A		0	0	0	LOC_Os05g40030.1	expressed protein
Zm00001eb218160	Zm00001eb218160_T001	6.47109	Zm00001d013629	Zm00001d013629_P001	chr5	16020117	16022739	Cytochrome P450 CYP4/CYP19/CYP26 subfamilies	PF00067	Cytochrome P450	IPR001128	Cytochrome P450	{GO:0016705,GO:0055114,GO:0004449,GO:0016125,GO:0016021,GO:0020037,GO:0016705,GO:0010268,GO:0010268,GO:0020037,GO:0016705,GO:0004497,GO:0055114,GO:0005506,GO:0005506,GO:0016132,GO:0005506,GO:0020037,GO:0020037,GO:0016021,GO:0004497,GO:0016125,GO:0016132,GO:0004449,GO:0016705,GO:0005506}	{"oxidoreductase activity, acting on paired donors, with incorporation or reduction of molecular oxygen","oxidation-reduction process","isocitrate dehydrogenase (NAD+) activity","sterol metabolic process","integral component of membrane","heme binding","oxidoreductase activity, acting on paired donors, with incorporation or reduction of molecular oxygen","brassinosteroid homeostasis","brassinoste…	AT1G12740	cytochrome P450, family 87, subfamily A, polypeptide 2	LOC_Os03g45619.1	cytochrome P450, putative, expressed
Zm00001eb083830	Zm00001eb083830_T001	6.3919	Zm00001d003780	Zm00001d003780_P001	chr2	58994571	58995831	#N/A	#N/A	#N/A	#N/A	#N/A		0	0	0	LOC_Os04g33670.1	expressed protein
Zm00001eb051720	Zm00001eb051720_T001	6.15734	Zm00001d033358	Zm00001d033358_P001	chr1	262078975	262082339	#N/A	#N/A	#N/A	#N/A	#N/A		0	0	0	0	0
Zm00001eb098670	Zm00001eb098670_T001	6.05527	Zm00001d005661	Zm00001d005661_P001	chr2	182188001	182189371	#N/A	#N/A	#N/A	#N/A	#N/A	{GO:0003677}	{"DNA binding"}	AT1G78110	0	LOC_Os09g20420.1	expressed protein
Zm00001eb430570	Zm00001eb430570_T001	6.04578	Zm00001d026263	Zm00001d026263_P001	chr10	143807166	143807596	nuclear pore complex protein Nup88 (NUP88)	#N/A	#N/A	#N/A	#N/A		0	AT5G05680	nuclear pore complex protein-related	LOC_Os04g51900.1	expressed protein
Zm00001eb118090	Zm00001eb118090_T001	5.91891	Zm00001d007952	Zm00001d007952_P001	chr2	242201613	242203516	Peroxidase / Lactoperoxidase	PF00141	Peroxidase	IPR002016	Haem peroxidase	{GO:0005576,GO:0098869,GO:0004601,GO:0006979,GO:0020037,GO:0006979,GO:0016021,GO:0046872,GO:0006979,GO:0004601,GO:0046872,GO:0055114,GO:0042744,GO:0005576,GO:0020037,GO:0004601,GO:0020037,GO:0046872,GO:0016021,GO:0004601,GO:0042744,GO:0004601,GO:0042744,GO:0006979,GO:0098869,GO:0006979,GO:0020037,GO:0020037,GO:0055114,GO:0005576}	{"extracellular region","cellular oxidant detoxification","peroxidase activity","response to oxidative stress","heme binding","response to oxidative stress","integral component of membrane","metal ion binding","response to oxidative stress ","peroxidase activity ","metal ion binding ","oxidation-reduction process","hydrogen peroxide catabolic process","extracellular region ","heme binding ","pero…	AT4G37530	Peroxidase superfamily protein	LOC_Os07g02440.1	peroxidase precursor, putative, expressed
Zm00001eb139210	Zm00001eb139210_T001	5.91743	Zm00001d028957	Zm00001d028957_P001	chr3	143251044	143252009	#N/A	#N/A	#N/A	#N/A	#N/A		0	AT5G46170	F-box family protein	LOC_Os03g20500.1	OsFBX82 - F-box domain containing protein, expressed
Zm00001eb073100	Zm00001eb073100_T001	5.73571	Zm00001d002569	Zm00001d002569_P001	chr2	15875481	15876858	FAMILY NOT NAMED // F16P17.15	#N/A	#N/A	#N/A	#N/A		0	AT4G22900	Protein of unknown function (DUF1191)	LOC_Os04g49140.1	expressed protein
Zm00001eb385230	Zm00001eb385230_T001	5.66127	Zm00001d046362	Zm00001d046362_P001	chr9	86131978	86133665	PROTEIN ROOT HAIR SPECIFIC 4	#N/A	#N/A	#N/A	#N/A	{GO:0048564,GO:0009535,GO:0080183}	{"photosystem I assembly","chloroplast thylakoid membrane","response to photooxidative stress"}	AT4G20190	0	LOC_Os06g37600.1	expressed protein
Zm00001eb300490	Zm00001eb300490_T001	5.62089	Zm00001d018839	Zm00001d018839_P001	chr7	6867785	6869846	Flavonoid 3'-monooxygenase / Flavonoid 3'-hydroxylase	PF00067	Cytochrome P450	IPR001128	Cytochrome P450	{GO:0005506,GO:0080027,GO:0020037,GO:0016705,GO:0004497,GO:0016114,GO:0005506,GO:0016705,GO:0055114,GO:0010333,GO:0020037,GO:0016021,GO:0006952}	{"iron ion binding","response to herbivore","heme binding","oxidoreductase activity, acting on paired donors, with incorporation or reduction of molecular oxygen","monooxygenase activity","terpenoid biosynthetic process","iron ion binding","oxidoreductase activity, acting on paired donors, with incorporation or reduction of molecular oxygen","oxidation-reduction process","terpene synthase activit…	AT5G07990	Cytochrome P450 superfamily protein	LOC_Os03g44740.1	cytochrome P450, putative, expressed
Zm00001eb387640	Zm00001eb387640_T001	5.53551	Zm00001d046667	Zm00001d046667_P001	chr9	103290687	103291695	#N/A	#N/A	#N/A	#N/A	#N/A	{GO:0080143,GO:0016021}	{"regulation of amino acid export","integral component of membrane"}	AT2G24762	glutamine dumper 4	LOC_Os06g42660.1	expressed protein
Zm00001eb303350	Zm00001eb303350_T001	5.13451	Zm00001d019177	Zm00001d019177_P001	chr7	20297129	20299335	NAD DEPENDENT EPIMERASE/DEHYDRATASE // CHLOROPLAST STEM-LOOP BINDING PROTEIN OF 41 KDA A, CHLOROPLASTIC	PF01370	NAD dependent epimerase/dehydratase family	IPR001509	NAD-dependent epimerase/dehydratase	{GO:0045727,GO:0048046,GO:0009941,GO:0009534,GO:0006364,GO:0010287,GO:0008266,GO:0003729,GO:0045893,GO:0005829,GO:0032544,GO:0003824,GO:0050662,GO:0003824}	{"positive regulation of translation",apoplast,"chloroplast envelope","chloroplast thylakoid","rRNA processing",plastoglobule,"poly(U) RNA binding","mRNA binding","positive regulation of transcription, DNA-templated",cytosol,"plastid translation","catalytic activity","coenzyme binding","catalytic activity"}	AT3G63140	chloroplast stem-loop binding protein of 41 kDa	LOC_Os07g11110.1	NAD dependent epimerase/dehydratase family protein, putative, expressed
Zm00001eb280700	Zm00001eb280700_T001	5.09236	Zm00001d037340	Zm00001d037340_P001	chr6	128979759	128981697	#N/A	#N/A	#N/A	#N/A	#N/A		0	AT3G17950	0	LOC_Os06g14530.1	expressed protein
Zm00001eb275910	Zm00001eb275910_T001	5.07663	Zm00001d036818	Zm00001d036818_P001	chr6	108998102	109000032	Polygalacturonase / Pectinase	PF00295	Glycosyl hydrolases family 28	IPR000743	Glycoside hydrolase, family 28	{GO:0005618,GO:0004650,GO:0005975,GO:0005975,GO:0004650,GO:0016829,GO:0047911,GO:0005975,GO:0071555,GO:0005576,GO:0004650,GO:0005618,GO:0005975,GO:0004650}	{"cell wall","polygalacturonase activity","carbohydrate metabolic process","carbohydrate metabolic process","polygalacturonase activity","lyase activity","galacturan 1,4-alpha-galacturonidase activity","carbohydrate metabolic process","cell wall organization","extracellular region","polygalacturonase activity","cell wall","carbohydrate metabolic process","polygalacturonase activity"}	AT4G18180	Pectin lyase-like superfamily protein	LOC_Os06g40880.1	polygalacturonase, putative, expressed
Zm00001eb375580	Zm00001eb375580_T001	4.90329	Zm00001d045204	Zm00001d045204_P001	chr9	17878188	17879465	ETHYLENE-RESPONSIVE TRANSCRIPTION FACTOR ERF008-RELATED	PF00847	AP2 domain	IPR001471	AP2/ERF domain	{GO:0003700,GO:0003677,GO:1900057,GO:0009873,GO:0006355,GO:0006952,GO:0003700,GO:0006355,GO:2000113,GO:1903507,GO:0016021,GO:0005634,GO:0001067}	{"DNA-binding transcription factor activity","DNA binding","positive regulation of leaf senescence","ethylene-activated signaling pathway","regulation of transcription, DNA-templated","defense response","DNA-binding transcription factor activity","regulation of transcription, DNA-templated","negative regulation of cellular macromolecule biosynthetic process","negative regulation of nucleic acid-t…	AT2G23340	DREB and EAR motif protein 3	LOC_Os06g07030.1	AP2 domain containing protein, expressed
Zm00001eb324090	Zm00001eb324090_T001	4.63262	Zm00001d021763	Zm00001d021763_P001	chr7	166291579	166293112	light-harvesting complex II chlorophyll a/b binding protein 4 (LHCB4)	PF00504	Chlorophyll A-B binding protein	IPR022796	Chlorophyll A-B binding protein	{GO:0009416,GO:0010287,GO:0046872,GO:0009523,GO:0009941,GO:0009535,GO:0009765,GO:0018298,GO:0009522,GO:0016168}	{"response to light stimulus",plastoglobule,"metal ion binding","photosystem II","chloroplast envelope","chloroplast thylakoid membrane","photosynthesis, light harvesting","protein-chromophore linkage","photosystem I","chlorophyll binding"}	AT3G08940	light harvesting complex photosystem II	LOC_Os07g37240.1	chlorophyll A-B binding protein, putative, expressed
Zm00001eb285460	Zm00001eb285460_T001	4.5066	Zm00001d037909	Zm00001d037909_P001	chr6	148479432	148480732	NPR1 interacting (NPR1_interact)	PF15699	NPR1 interacting	IPR031425	NPR1/NH1-interacting protein	{GO:0010112,GO:0006357,GO:0005515,GO:0006952,GO:0005634,GO:0010112}	{"regulation of systemic acquired resistance","regulation of transcription by RNA polymerase II","protein binding","defense response",nucleus,"regulation of systemic acquired resistance"}	0	0	LOC_Os05g30500.1	expressed protein
Zm00001eb290340	Zm00001eb290340_T001	4.44472	Zm00001d038450	Zm00001d038450_P001	chr6	164453895	164454510	Domain of unknown function (DUF4228) (DUF4228)	PF14009	Domain of unknown function (DUF4228)	IPR025322	Protein of unknown function DUF4228, plant	{GO:0009507,GO:0009620,GO:0009620,GO:0009507}	{chloroplast,"response to fungus","response to fungus",chloroplast}	AT2G30230	0	LOC_Os05g39710.1	expressed protein
Zm00001eb428450	Zm00001eb428450_T001	4.40165	Zm00001d026053	Zm00001d026053_P001	chr10	138642770	138643803	E3 UBIQUITIN-PROTEIN LIGASE RHA2B-RELATED	PF13639	Ring finger domain	IPR001841	Zinc finger, RING-type	{GO:0017119,GO:1901371,GO:0006623,GO:0010200,GO:0061630,GO:0051537,GO:0006896,GO:0016567,GO:0006511,GO:0016746,GO:0008270,GO:0009742,GO:0005768,GO:0016021,GO:0005802}	{"Golgi transport complex","regulation of leaf morphogenesis","protein targeting to vacuole","response to chitin","ubiquitin protein ligase activity","2 iron, 2 sulfur cluster binding","Golgi to vacuole transport","protein ubiquitination","ubiquitin-dependent protein catabolic process","acyltransferase activity","zinc ion binding","brassinosteroid mediated signaling pathway",endosome,"integral co…	AT3G61460	brassinosteroid-responsive RING-H2	LOC_Os04g49000.1	zinc finger, C3HC4 type domain containing protein, expressed
Zm00001eb056060	Zm00001eb056060_T001	4.24342	Zm00001d033877	Zm00001d033877_P001	chr1	278969319	278970357	#N/A	#N/A	#N/A	#N/A	#N/A		0	0	0	LOC_Os03g51980.1	expressed protein
Zm00001eb277160	Zm00001eb277160_T003	4.16973	Zm00001d036942	Zm00001d036942_P001	chr6	113864229	113893982	OLIGOPEPTIDE TRANSPORTER-RELATED // PROTEIN NRT1/ PTR FAMILY 4.5-RELATED	PF00854	POT family	IPR000109	Proton-dependent oligopeptide transporter family	{GO:0055085,GO:0016021,GO:0055085,GO:0022857,GO:0006817,GO:0016020,GO:0016021,GO:0006817,GO:0016021,GO:0055085,GO:0022857,GO:0055085,GO:0022857,GO:0022857,GO:0022857,GO:0055085,GO:0016020,GO:0016020,GO:0055085,GO:0016021,GO:0016020,GO:0055085,GO:0022857,GO:0006817,GO:0006817,GO:0022857,GO:0022857,GO:0055085}	{"transmembrane transport","integral component of membrane","transmembrane transport","transmembrane transporter activity","phosphate ion transport",membrane,"integral component of membrane","phosphate ion transport","integral component of membrane","transmembrane transport","transmembrane transporter activity","transmembrane transport","transmembrane transporter activity","transmembrane transpor…	AT1G69850	nitrate transporter 1:2	LOC_Os06g38294.1	peptide transporter PTR2, putative, expressed
Zm00001eb191600	Zm00001eb191600_T001	4.11388	Zm00001d051936	Zm00001d051936_P001	chr4	176935207	176937192	Phloem protein 2 (PP2)	PF14299	Phloem protein 2	IPR025886	Phloem protein 2-like	{GO:0030246}	{"carbohydrate binding"}	AT2G02240	F-box family protein	LOC_Os02g56750.1	OsFBX65 - F-box domain containing protein, expressed
Zm00001eb138690	Zm00001eb138690_T001	4.1016	Zm00001d041826	Zm00001d041826_P001	chr3	140362203	140363558	Cyclin-dependent kinase / Cdk-activating protein kinase // [RNA-polymerase]-subunit kinase / CTD kinase	PF00069	Protein kinase domain	IPR000719	Protein kinase domain	{GO:0005737,GO:0006468,GO:0005524,GO:0006468,GO:0032968,GO:0004672,GO:0005634,GO:0005524,GO:0004672,GO:0000307,GO:0051726,GO:0035556}	{cytoplasm,"protein phosphorylation","ATP binding","protein phosphorylation","positive regulation of transcription elongation from RNA polymerase II promoter","protein kinase activity",nucleus,"ATP binding","protein kinase activity","cyclin-dependent protein kinase holoenzyme complex","regulation of cell cycle","intracellular signal transduction"}	AT1G67580	Protein kinase superfamily protein	LOC_Os12g23700.1	cyclin-dependent kinase G-2, putative, expressed
Zm00001eb172940	Zm00001eb172940_T001	4.01627	Zm00001d049594	Zm00001d049594_P001	chr4	36985813	36987804	Phospholipase A(1) / Phospholipase A1	PF01764	Lipase (class 3)	IPR002921	Fungal lipase-like domain	{GO:0006629,GO:0006629,GO:0004620,GO:0006629,GO:0052689,GO:0004620}	{"lipid metabolic process","lipid metabolic process ","phospholipase activity ","lipid metabolic process","carboxylic ester hydrolase activity","phospholipase activity"}	AT4G16820	alpha/beta-Hydrolases superfamily protein	LOC_Os08g04800.1	triacylglycerol lipase like protein, putative, expressed
Zm00001eb192210		3.96696	#N/A	#N/A	chr4	178631862	178632574	#N/A	#N/A	#N/A	#N/A	#N/A		0	#N/A	#N/A	#N/A	#N/A
Zm00001eb072900	Zm00001eb072900_T001	3.94026	Zm00001d002549	Zm00001d002549_P001	chr2	15455866	15456933	#N/A	#N/A	#N/A	#N/A	#N/A	{GO:0006979,GO:0016607,GO:0046686}	{"response to oxidative stress","nuclear speck","response to cadmium ion"}	AT5G56550	oxidative stress 3	LOC_Os04g49370.1	expressed protein
Zm00001eb016470	Zm00001eb016470_T001	3.90433	Zm00001d029107	Zm00001d029107_P001	chr1	57680257	57681110	#N/A	#N/A	#N/A	#N/A	#N/A	{GO:0016021,GO:0016021}	{"integral component of membrane","integral component of membrane "}	AT3G06890	0	LOC_Os03g22360.1	expressed protein
Zm00001eb255470	Zm00001eb255470_T001	3.89398	Zm00001d018117	Zm00001d018117_P001	chr5	217229403	217230324	#N/A	#N/A	#N/A	#N/A	#N/A		0	0	0	LOC_Os02g52170.1	expressed protein
Zm00001eb202660	Zm00001eb202660_T001	3.84499	Zm00001d053208	Zm00001d053208_P001	chr4	223001067	223002634	FAMILY NOT NAMED // PROTEIN SHI RELATED SEQUENCE 1-RELATED	PF05142	Domain of unknown function (DUF702)	0	0	{GO:0045893,GO:0045893,GO:0009851,GO:0003677,GO:0005634,GO:0003677,GO:0009734,GO:0005634,GO:0045893,GO:0005634,GO:0003677}	{"positive regulation of transcription, DNA-templated","positive regulation of transcription, DNA-templated ","auxin biosynthetic process","DNA binding","nucleus ","DNA binding ","auxin-activated signaling pathway",nucleus,"positive regulation of transcription, DNA-templated",nucleus,"DNA binding"}	AT1G19790	SHI-related sequence 7	LOC_Os08g43410.1	LRP1, putative, expressed
Zm00001eb034700	Zm00001eb034700_T001	3.82915	Zm00001d031416	Zm00001d031416_P001	chr1	191437644	191440656	SERINE/THREONINE-PROTEIN KINASE RIO // SUBFAMILY NOT NAMED	#N/A	#N/A	#N/A	#N/A	{GO:0003700,GO:0016049,GO:0051119,GO:0048856,GO:0010468,GO:0003700,GO:0005634,GO:0006355,GO:0048589,GO:0001709,GO:0016021,GO:0005634,GO:0048856,GO:0034219,GO:0009856,GO:0003006}	{"DNA-binding transcription factor activity ","cell growth","sugar transmembrane transporter activity","anatomical structure development ","regulation of gene expression ","DNA-binding transcription factor activity",nucleus,"regulation of transcription, DNA-templated","developmental growth","cell fate determination","integral component of membrane","nucleus ","anatomical structure development","c…	AT3G57670	C2H2-type zinc finger family protein	LOC_Os08g39390.1	ZOS8-10 - C2H2 zinc finger protein, expressed
Zm00001eb090080	Zm00001eb090080_T001	3.80879	Zm00001d004602	Zm00001d004602_P001	chr2	121415955	121416497	#N/A	#N/A	#N/A	#N/A	#N/A		0	0	0	0	0
Zm00001eb398670	Zm00001eb398670_T001	3.77889	Zm00001d047921	Zm00001d047921_P001	chr9	148886762	148888911	FAMILY NOT NAMED // LOB DOMAIN-CONTAINING PROTEIN 18-RELATED	PF03195	Lateral organ boundaries (LOB) domain	IPR004883	Lateral organ boundaries, LOB	{GO:0005634,GO:0045893,GO:1990110,GO:0010311,GO:0010089,GO:0009755}	{nucleus,"positive regulation of transcription, DNA-templated","callus formation","lateral root formation","xylem development","hormone-mediated signaling pathway"}	AT2G45420	LOB domain-containing protein 18	LOC_Os03g14270.1	DUF260 domain containing protein, putative, expressed
Zm00001eb285790	Zm00001eb285790_T001	3.73839	Zm00001d037945	Zm00001d037945_P001	chr6	149715847	149717248	RING FINGER DOMAIN-CONTAINING // SUBFAMILY NOT NAMED	PF13639	Ring finger domain	IPR001841	Zinc finger, RING-type	{GO:0016021,GO:0017119,GO:0005768,GO:0006623,GO:0006896,GO:0006511,GO:0016567,GO:0005802,GO:0061630}	{"integral component of membrane","Golgi transport complex",endosome,"protein targeting to vacuole","Golgi to vacuole transport","ubiquitin-dependent protein catabolic process","protein ubiquitination","trans-Golgi network","ubiquitin protein ligase activity"}	AT1G72200	RING/U-box superfamily protein	LOC_Os05g29676.1	RING-H2 finger protein, putative, expressed
Zm00001eb143540	Zm00001eb143540_T001	3.72611	Zm00001d042376	Zm00001d042376_P001	chr3	164280614	164281916	PDDEXK-like family of unknown function (PDDEXK_6)	PF04720	PDDEXK-like family of unknown function	IPR006502	Protein of unknown function PDDEXK-like	{GO:0005615,GO:0051603,GO:0003899,GO:0032774,GO:0004197,GO:0005764}	{"extracellular space","proteolysis involved in cellular protein catabolic process","DNA-directed 5'-3' RNA polymerase activity","RNA biosynthetic process","cysteine-type endopeptidase activity",lysosome}	AT3G07350	Protein of unknown function (DUF506)	LOC_Os01g68650.1	plant-specific domain TIGR01615 family protein, expressed
Zm00001eb258580	Zm00001eb258580_T001	3.72229	Zm00001d018451	Zm00001d018451_P001	chr5	223653421	223655362	Phloem protein 2 (PP2)	PF14299	Phloem protein 2	IPR025886	Phloem protein 2-like	{GO:0030246,GO:0030246}	{"carbohydrate binding","carbohydrate binding"}	AT5G24560	phloem protein 2-B12	LOC_Os02g56750.1	OsFBX65 - F-box domain containing protein, expressed
Zm00001eb024320	Zm00001eb024320_T001	3.70361	Zm00001d030026	Zm00001d030026_P001	chr1	99728155	99728895	DnaJ homolog subfamily C member 13 (DNAJC13)	#N/A	#N/A	#N/A	#N/A	{GO:0007032,GO:2000641}	{"endosome organization","regulation of early endosome to late endosome transport"}	AT2G26890	DNAJ heat shock N-terminal domain-containing protein	LOC_Os10g42439.1	heat shock protein DnaJ, putative, expressed
Zm00001eb020790	Zm00001eb020790_T001	3.70224	Zm00001d029604	Zm00001d029604_P001	chr1	77982461	77985837	Peroxidase / Lactoperoxidase	PF00141	Peroxidase	IPR002016	Haem peroxidase	{GO:0020037,GO:0004601,GO:0042744,GO:0020037,GO:0005576,GO:0006979,GO:0004601,GO:0055114,GO:0016021,GO:0020037,GO:0098869,GO:0046872,GO:0006979,GO:0004601,GO:0046872,GO:0006979,GO:0005576,GO:0042744}	{"heme binding","peroxidase activity ","hydrogen peroxide catabolic process","heme binding","extracellular region","response to oxidative stress ","peroxidase activity","oxidation-reduction process","integral component of membrane","heme binding ","cellular oxidant detoxification","metal ion binding ","response to oxidative stress","peroxidase activity","metal ion binding","response to oxidative …	AT5G05340	Peroxidase superfamily protein	LOC_Os03g32050.1	peroxidase precursor, putative, expressed
Zm00001eb374830	Zm00001eb374830_T001	3.6685	Zm00001d045120	Zm00001d045120_P001	chr9	15313892	15314971	SHN SHINE , DNA BINDING / TRANSCRIPTION FACTOR // SUBFAMILY NOT NAMED	PF00847	AP2 domain	IPR001471	AP2/ERF domain	{GO:0006355,GO:0005634,GO:0003700,GO:0003677,GO:0006355,GO:0003700}	{"regulation of transcription, DNA-templated",nucleus,"DNA-binding transcription factor activity","DNA binding","regulation of transcription, DNA-templated","DNA-binding transcription factor activity"}	AT5G25190	Integrase-type DNA-binding superfamily protein	LOC_Os06g08340.1	AP2 domain containing protein, expressed
Zm00001eb038380	Zm00001eb038380_T001	3.62965	Zm00001d031826	Zm00001d031826_P001	chr1	204887994	204889313	Domain of unknown function (DUF296) (DUF296)	#N/A	#N/A	#N/A	#N/A		0	AT5G49700	Predicted AT-hook DNA-binding family protein	LOC_Os09g28930.1	DNA binding protein, putative, expressed
Zm00001eb275710	Zm00001eb275710_T001	3.59376	Zm00001d036792	Zm00001d036792_P001	chr6	108157720	108158788	VQ motif (VQ)	PF05678	VQ motif	IPR008889	VQ	{GO:0005634}	{nucleus}	AT2G44340	VQ motif-containing protein	LOC_Os06g41450.1	VQ domain containing protein, putative, expressed
Zm00001eb380390	Zm00001eb380390_T001	3.58669	Zm00001d045721	Zm00001d045721_P001	chr9	37031446	37033271	GDSL/SGNH-like Acyl-Esterase family found in Pmr5 and Cas1p (PC-Esterase) // PMR5 N terminal Domain (PMR5N)	PF13839	GDSL/SGNH-like Acyl-Esterase family found in Pmr5 and Cas1p	IPR026057	PC-Esterase	{GO:0016021,GO:0047372,GO:0004620,GO:0005794,GO:0016413}	{"integral component of membrane","acylglycerol lipase activity","phospholipase activity","Golgi apparatus","O-acetyltransferase activity"}	AT5G15890	TRICHOME BIREFRINGENCE-LIKE 21	LOC_Os06g16170.1	expressed protein
Zm00001eb030650	Zm00001eb030650_T001	3.57987	0	#N/A	chr1	169975548	169977924	#N/A	PF00400	WD domain, G-beta repeat	IPR001680	WD40 repeat	{GO:0140096,GO:0005737,GO:0006464,GO:0016301,GO:0016310,GO:0005634,GO:0000165,GO:0016773,GO:0005515,GO:0008168,GO:0032259}	{"catalytic activity, acting on a protein",cytoplasm,"cellular protein modification process","kinase activity",phosphorylation,nucleus,"MAPK cascade","phosphotransferase activity, alcohol group as acceptor","protein binding","methyltransferase activity",methylation}	#N/A	#N/A	#N/A	#N/A
Zm00001eb104470	Zm00001eb104470_T001	3.51606	0	#N/A	chr2	204440350	204441538	#N/A	PF01020	Ribosomal L40e family	IPR001975	Ribosomal protein L40e	{GO:0006412,GO:0019941,GO:0005840,GO:0003735,GO:0005840,GO:0005515,GO:0006412,GO:0003735,GO:0016021,GO:0005634,GO:1990904,GO:0005737,GO:0031625,GO:0031386,GO:0009949,GO:0016567}	{translation,"modification-dependent protein catabolic process",ribosome,"structural constituent of ribosome",ribosome,"protein binding",translation,"structural constituent of ribosome","integral component of membrane",nucleus,"ribonucleoprotein complex",cytoplasm,"ubiquitin protein ligase binding","protein tag","polarity specification of anterior/posterior axis","protein ubiquitination"}	#N/A	#N/A	#N/A	#N/A
Zm00001eb389270	Zm00001eb389270_T001	3.5152	Zm00001d046896	Zm00001d046896_P001	chr9	111321963	111322388	#N/A	#N/A	#N/A	#N/A	#N/A		0	0	0	LOC_Os06g44930.1	expressed protein
Zm00001eb416900	Zm00001eb416900_T001	3.50042	Zm00001d024691	Zm00001d024691_P001	chr10	85489816	85491042	Plastocyanin-like domain (Cu_bind_like)	PF02298	Plastocyanin-like domain	IPR003245	Phytocyanin domain	{GO:0022900,GO:0022900,GO:0016021,GO:0046658,GO:0003677,GO:0009055,GO:0009055,GO:0009055,GO:0046658,GO:0009055,GO:0016021,GO:0003677}	{"electron transport chain","electron transport chain","integral component of membrane","anchored component of plasma membrane","DNA binding","electron transfer activity","electron transfer activity","electron transfer activity","anchored component of plasma membrane","electron transfer activity","integral component of membrane","DNA binding"}	AT2G32300	uclacyanin 1	LOC_Os08g04310.1	plastocyanin-like domain containing protein, putative, expressed
Zm00001eb406660	Zm00001eb406660_T001	3.47453	Zm00001d023411	Zm00001d023411_P001	chr10	4955622	4957826	GENOMIC DNA, CHROMOSOME 3, TAC CLONE:K13N2-RELATED	PF00249	Myb-like DNA-binding domain	IPR001005	SANT/Myb domain	{GO:0005634,GO:0003677,GO:1903507,GO:2000113,GO:0003677,GO:0003700,GO:2000113,GO:1903507,GO:0005634,GO:0003677,GO:0048579,GO:0003700,GO:0010452,GO:0009266,GO:0009740,GO:2000113,GO:0006355,GO:0006355,GO:0003700,GO:0006355,GO:1903507,GO:0005634}	{nucleus,"DNA binding","negative regulation of nucleic acid-templated transcription","negative regulation of cellular macromolecule biosynthetic process","DNA binding","DNA-binding transcription factor activity","negative regulation of cellular macromolecule biosynthetic process","negative regulation of nucleic acid-templated transcription",nucleus,"DNA binding","negative regulation of long-day p…	AT1G68670	myb-like transcription factor family protein	LOC_Os02g22020.1	MYB family transcription factor, putative, expressed
Zm00001eb204830	Zm00001eb204830_T001	3.4741	Zm00001d053538	Zm00001d053538_P001	chr4	236785001	236785715	FAMILY NOT NAMED // SERINE/ARGININE REPETITIVE MATRIX PROTEIN 2	PF08312	cwf21 domain	IPR013170	mRNA splicing factor Cwf21 domain	{GO:0016310,GO:0016301}	{phosphorylation,"kinase activity"}	AT3G49601	0	LOC_Os11g07070.1	expressed protein
Zm00001eb377500	Zm00001eb377500_T001	3.41825	Zm00001d045400	Zm00001d045400_P001	chr9	22731992	22733558	Homeobox domain (Homeobox) // Homeobox associated leucine zipper (HALZ)	PF00046	Homeodomain	IPR001356	Homeobox domain	{GO:0000981,GO:0003677,GO:0043565,GO:0006355,GO:0005634,GO:0006357,GO:0003700,GO:0043565}	{"DNA-binding transcription factor activity, RNA polymerase II-specific","DNA binding","sequence-specific DNA binding","regulation of transcription, DNA-templated",nucleus,"regulation of transcription by RNA polymerase II","DNA-binding transcription factor activity","sequence-specific DNA binding"}	AT5G06710	homeobox from Arabidopsis thaliana	LOC_Os06g04850.1	homeobox associated leucine zipper, putative, expressed
Zm00001eb020740	Zm00001eb020740_T003	3.4076	Zm00001d029602	Zm00001d029602_P001	chr1	77867200	77868613	FAMILY NOT NAMED // LOB DOMAIN-CONTAINING PROTEIN 39	PF03195	Lateral organ boundaries (LOB) domain	IPR004883	Lateral organ boundaries, LOB	{GO:0010468,GO:0010468,GO:0010468,GO:0010468}	{"regulation of gene expression","regulation of gene expression","regulation of gene expression","regulation of gene expression "}	AT5G67420	LOB domain-containing protein 37	LOC_Os03g33090.1	DUF260 domain containing protein, putative, expressed
Zm00001eb068210	Zm00001eb068210_T001	3.39267	Zm00001d002042	Zm00001d002042_P001	chr2	5182496	5184068	Peroxidase / Lactoperoxidase	PF00141	Peroxidase	IPR002016	Haem peroxidase	{GO:0006979,GO:0046872,GO:0004601,GO:0046872,GO:0042744,GO:0016021,GO:0006979,GO:0005576,GO:0098869,GO:0004601,GO:0020037,GO:0042744,GO:0020037,GO:0005576,GO:0020037,GO:0006979,GO:0055114,GO:0004601}	{"response to oxidative stress","metal ion binding ","peroxidase activity","metal ion binding","hydrogen peroxide catabolic process","integral component of membrane","response to oxidative stress","extracellular region","cellular oxidant detoxification","peroxidase activity ","heme binding","hydrogen peroxide catabolic process ","heme binding","extracellular region ","heme binding ","response to …	AT5G05340	Peroxidase superfamily protein	LOC_Os04g55740.1	peroxidase precursor, putative, expressed
Zm00001eb404810	Zm00001eb404810_T001	3.37833	Zm00001d023217	Zm00001d023217_P001	chr10	580659	581005	GDSL/SGNH-like Acyl-Esterase family found in Pmr5 and Cas1p (PC-Esterase) // PMR5 N terminal Domain (PMR5N)	#N/A	#N/A	#N/A	#N/A		0	AT3G55990	Plant protein of unknown function (DUF828)	LOC_Os12g01380.1	proteins of unknown function domain containing protein, expressed
Zm00001eb230580	Zm00001eb230580_T001	3.37721	Zm00001d015067	Zm00001d015067_P001	chr5	73906956	73909057	Cellulase / Endoglucanase	PF00759	Glycosyl hydrolase family 9	IPR001701	Glycoside hydrolase family 9	{GO:0000139,GO:0005975,GO:0071555,GO:0008378,GO:0005576,GO:0004553,GO:0030245,GO:0008810}	{"Golgi membrane","carbohydrate metabolic process","cell wall organization","galactosyltransferase activity","extracellular region","hydrolase activity, hydrolyzing O-glycosyl compounds","cellulose catabolic process","cellulase activity"}	AT1G02800	cellulase 2	LOC_Os02g03120.1	endoglucanase, putative, expressed
Zm00001eb390820	Zm00001eb390820_T001	3.34708	Zm00001d047077	Zm00001d047077_P001	chr9	119319159	119322153	Beta-amylase / Saccharogen amylase	PF01373	Glycosyl hydrolase family 14	IPR001554	Glycoside hydrolase, family 14	{GO:0016161,GO:0016161,GO:0000272,GO:0000272,GO:0102229}	{"beta-amylase activity","beta-amylase activity","polysaccharide catabolic process","polysaccharide catabolic process","amylopectin maltohydrolase activity"}	AT4G17090	chloroplast beta-amylase	LOC_Os10g41550.1	beta-amylase, putative, expressed
Zm00001eb279090	Zm00001eb279090_T001	3.33928	Zm00001d037165	Zm00001d037165_P001	chr6	121543238	121544567	AP2 domain (AP2)	#N/A	#N/A	#N/A	#N/A		0	AT1G21910	Integrase-type DNA-binding superfamily protein	LOC_Os06g10780.1	AP2 domain containing protein, expressed
Zm00001eb347850	Zm00001eb347850_T001	3.32998	Zm00001d010079	Zm00001d010079_P001	chr8	98552322	98555632	Transferase family (Transferase)	PF02458	Transferase family	IPR003480	Transferase	{GO:0016747,GO:0016747,GO:0016747,GO:0016747,GO:0016747,GO:0016747}	{"acyltransferase activity, transferring groups other than amino-acyl groups","acyltransferase activity, transferring groups other than amino-acyl groups","acyltransferase activity, transferring groups other than amino-acyl groups","transferase activity, transferring acyl groups other than amino-acyl groups","transferase activity, transferring acyl groups other than amino-acyl groups","transferas…	AT2G39980	HXXXD-type acyl-transferase family protein	LOC_Os05g37660.1	transferase family protein, putative, expressed
Zm00001eb015530	Zm00001eb015530_T001	3.32355	Zm00001d028988	Zm00001d028988_P001	chr1	53215074	53221672	Phospholipid-translocating ATPase / Phospholipid-transporting ATPase	PF16209	Phospholipid-translocating ATPase N-terminal	IPR032631	P-type ATPase, N-terminal	{GO:0140326,GO:0000287,GO:0140603,GO:0015914,GO:0016021,GO:0016021,GO:0015914,GO:0140326,GO:0000287,GO:0005524,GO:0034204,GO:0005886,GO:0005524}	{"ATPase-coupled intramembrane lipid transporter activity","magnesium ion binding ","ATP hydrolysis activity","phospholipid transport ","integral component of membrane","integral component of membrane ","phospholipid transport","ATPase-coupled intramembrane lipid transporter activity ","magnesium ion binding","ATP binding ","lipid translocation","plasma membrane","ATP binding"}	AT5G04930	aminophospholipid ATPase 1	LOC_Os03g20970.1	phospholipid-transporting ATPase 1, putative, expressed
Zm00001eb285770	Zm00001eb285770_T001	3.24566	Zm00001d037943	Zm00001d037943_P001	chr6	149645965	149647286	RING FINGER DOMAIN-CONTAINING // SUBFAMILY NOT NAMED	PF13639	Ring finger domain	IPR001841	Zinc finger, RING-type	{GO:0030388,GO:0006511,GO:0006096,GO:0005829,GO:0031625,GO:0016021,GO:0061630,GO:0016567,GO:0006623,GO:0004332,GO:0006896,GO:0017119,GO:0005802,GO:0005768,GO:0016747}	{"fructose 1,6-bisphosphate metabolic process","ubiquitin-dependent protein catabolic process","glycolytic process",cytosol,"ubiquitin protein ligase binding","integral component of membrane","ubiquitin protein ligase activity","protein ubiquitination","protein targeting to vacuole","fructose-bisphosphate aldolase activity","Golgi to vacuole transport","Golgi transport complex","trans-Golgi netwo…	AT4G40070	RING/U-box superfamily protein	LOC_Os05g29676.1	RING-H2 finger protein, putative, expressed
Zm00001eb065600		3.2245	#N/A	#N/A	chr2	167108	168713	#N/A	#N/A	#N/A	#N/A	#N/A		0	#N/A	#N/A	#N/A	#N/A
Zm00001eb084880	Zm00001eb084880_T001	3.21591	0	#N/A	chr2	66023909	66025212	#N/A	PF05678	VQ motif	IPR008889	VQ	{GO:0005509,GO:0005509}	{"calcium ion binding ","calcium ion binding"}	#N/A	#N/A	#N/A	#N/A
Zm00001eb234070	Zm00001eb234070_T001	3.2102	Zm00001d015508	Zm00001d015508_P001	chr5	94282375	94284410	N-TERMINAL ACETYLTRANSFERASE // SUBFAMILY NOT NAMED	PF00583	Acetyltransferase (GNAT) family	IPR000182	GNAT domain	{GO:0008080,GO:0008080,GO:0008080}	{"N-acetyltransferase activity","N-acetyltransferase activity","N-acetyltransferase activity"}	AT2G23060	Acyl-CoA N-acyltransferases (NAT) superfamily protein	LOC_Os06g44100.1	HLS, putative, expressed
Zm00001eb163650	Zm00001eb163650_T001	3.19176	Zm00001d044660	Zm00001d044660_P001	chr3	236090187	236091278	#N/A	#N/A	#N/A	#N/A	#N/A		0	0	0	0	0
Zm00001eb414530	Zm00001eb414530_T001	3.18972	Zm00001d024403	Zm00001d024403_P001	chr10	70880413	70885101	#N/A	#N/A	#N/A	#N/A	#N/A		0	0	0	LOC_Os04g51410.1	expressed protein
Zm00001eb293780	Zm00001eb293780_T002	3.18723	Zm00001d038806	Zm00001d038806_P001	chr6	172120888	172124712	ATP-DEPENDENT CLP PROTEASE // SUBFAMILY NOT NAMED	PF07724	AAA domain (Cdc48 subfamily)	IPR003959	ATPase, AAA-type, core	{GO:0005524,GO:0043231,GO:0005737,GO:0043231,GO:0034605,GO:0005524,GO:0034605,GO:0005737,GO:0016021,GO:0016021,GO:0005524,GO:0005524}	{"ATP binding","intracellular membrane-bounded organelle",cytoplasm,"intracellular membrane-bounded organelle","cellular response to heat","ATP binding","cellular response to heat",cytoplasm,"integral component of membrane","integral component of membrane","ATP binding","ATP binding"}	AT1G74310	heat shock protein 101	LOC_Os05g44340.1	heat shock protein 101, putative, expressed
Zm00001eb117910	Zm00001eb117910_T001	3.1862	Zm00001d007974	Zm00001d007974_P001	chr2	241818701	241820287	Domain of unknown function (DUF4228) (DUF4228)	PF14009	Domain of unknown function (DUF4228)	IPR025322	Protein of unknown function DUF4228, plant		0	AT1G76600	0	LOC_Os07g03120.1	expressed protein
Zm00001eb146980	Zm00001eb146980_T001	3.17678	#N/A	#N/A	chr3	181167755	181168131	#N/A	PF07145	Ataxin-2 C-terminal region	IPR009818	Ataxin-2, C-terminal		0	#N/A	#N/A	#N/A	#N/A
Zm00001eb324410	Zm00001eb324410_T003	3.1694	Zm00001d021804	Zm00001d021804_P001	chr7	166951798	166954891	NADH:ubiquinone reductase (non-electrogenic) / Ubiquinone reductase	PF07992	Pyridine nucleotide-disulphide oxidoreductase	IPR023753	FAD/NAD(P)-binding domain	{GO:0016491,GO:0006116,GO:0098869,GO:0055114,GO:0098869,GO:0016491,GO:0016491,GO:0004601,GO:0009506,GO:0055114,GO:0006116,GO:0009506,GO:0009505,GO:0006116,GO:0009506,GO:0003954,GO:0098869,GO:0004601,GO:0009505,GO:0003954,GO:0004601,GO:0003954,GO:0055114,GO:0009505}	{"oxidoreductase activity","NADH oxidation","cellular oxidant detoxification","oxidation-reduction process","cellular oxidant detoxification","oxidoreductase activity","oxidoreductase activity","peroxidase activity",plasmodesma,"oxidation-reduction process","NADH oxidation",plasmodesma,"plant-type cell wall","NADH oxidation",plasmodesma,"NADH dehydrogenase activity","cellular oxidant detoxificati…	AT2G29990	alternative NAD(P)H dehydrogenase 2	LOC_Os07g37730.1	NADH-ubiquinone oxidoreductase, mitochondrial precursor, putative, expressed
Zm00001eb381300	Zm00001eb381300_T001	3.13472	Zm00001d045846	Zm00001d045846_P001	chr9	45280796	45282202	Peroxidase / Lactoperoxidase	PF00141	Peroxidase	IPR002016	Haem peroxidase	{GO:0005576,GO:0004601,GO:0004601,GO:0020037,GO:0009505,GO:0006979,GO:0006979,GO:0055114,GO:0020037,GO:0046872,GO:0098869,GO:0042744,GO:0016020,GO:0009506}	{"extracellular region","peroxidase activity","peroxidase activity","heme binding","plant-type cell wall","response to oxidative stress","response to oxidative stress","oxidation-reduction process","heme binding","metal ion binding","cellular oxidant detoxification","hydrogen peroxide catabolic process",membrane,plasmodesma}	AT3G21770	Peroxidase superfamily protein	LOC_Os06g20150.1	peroxidase precursor, putative, expressed
Zm00001eb241760	Zm00001eb241760_T001	3.12312	Zm00001d016565	Zm00001d016565_P001	chr5	167163321	167164357	NUCLEOPORIN-RELATED // SUBFAMILY NOT NAMED	PF03018	Dirigent-like protein	IPR004265	Dirigent protein	{GO:0016021,GO:0048046}	{"integral component of membrane",apoplast}	AT5G42510	Disease resistance-responsive (dirigent-like protein) family protein	LOC_Os08g28790.1	dirigent, putative, expressed
Zm00001eb394690	Zm00001eb394690_T002	3.10017	Zm00001d047478	Zm00001d047478_P001	chr9	135064770	135065937	#N/A	#N/A	#N/A	#N/A	#N/A		0	0	0	LOC_Os03g22820.1	expressed protein
Zm00001eb428510	Zm00001eb428510_T001	3.09932	Zm00001d026061	Zm00001d026061_P001	chr10	138735811	138737744	Transcriptional repressor, ovate (Ovate)	PF04844	Transcriptional repressor, ovate	IPR006458	Ovate protein family, C-terminal	{GO:0045892,GO:0005634}	{"negative regulation of transcription, DNA-templated",nucleus}	AT3G52525	ovate family protein 6	LOC_Os04g48830.1	DUF623 domain containing protein, expressed
Zm00001eb357920	Zm00001eb357920_T001	3.08322	Zm00001d011312	Zm00001d011312_P001	chr8	145939902	145946377	Non-specific serine/threonine protein kinase / Threonine-specific protein kinase	PF00069	Protein kinase domain	IPR000719	Protein kinase domain	{GO:0006468,GO:0005524,GO:0016021,GO:0005886,GO:0005524,GO:0004672,GO:0006468,GO:0004672}	{"protein phosphorylation","ATP binding","integral component of membrane","plasma membrane","ATP binding","protein kinase activity","protein phosphorylation","protein kinase activity"}	AT2G26730	Leucine-rich repeat protein kinase family protein	LOC_Os01g42294.1	inactive receptor kinase At2g26730 precursor, putative, expressed
Zm00001eb125030	Zm00001eb125030_T001	3.07314	Zm00001d039942	Zm00001d039942_P001	chr3	20688973	20690215	SMALL HEAT-SHOCK PROTEIN HSP20 FAMILY // SUBFAMILY NOT NAMED	PF00011	Hsp20/alpha crystallin family	IPR002068	Alpha crystallin/Hsp20 domain	{GO:0006457,GO:0051259,GO:0051082,GO:0043621,GO:0009651,GO:0009408,GO:0042542,GO:0005737}	{"protein folding","protein complex oligomerization","unfolded protein binding","protein self-association","response to salt stress","response to heat","response to hydrogen peroxide",cytoplasm}	AT1G53540	HSP20-like chaperones superfamily protein	LOC_Os01g04340.1	hsp20/alpha crystallin family protein, putative, expressed
Zm00001eb429840	Zm00001eb429840_T001	3.02393	Zm00001d026187	Zm00001d026187_P001	chr10	142001015	142002047	#N/A	#N/A	#N/A	#N/A	#N/A	{GO:0016021}	{"integral component of membrane"}	AT3G60480	0	LOC_Os04g46380.1	expressed protein
Zm00001eb032310	Zm00001eb032310_T001	3.01432	Zm00001d031129	Zm00001d031129_P001	chr1	180913725	180914598	SMALL HEAT-SHOCK PROTEIN HSP20 FAMILY // SUBFAMILY NOT NAMED	PF00011	Hsp20/alpha crystallin family	IPR002068	Alpha crystallin/Hsp20 domain	{GO:0016021,GO:0016021}	{"integral component of membrane ","integral component of membrane"}	AT2G27140	HSP20-like chaperones superfamily protein	LOC_Os03g45340.1	hsp20/alpha crystallin family protein, putative, expressed
Zm00001eb270230	Zm00001eb270230_T003	2.9933	Zm00001d036107	Zm00001d036107_P001	chr6	79004527	79006641	Acid phosphatase / Phosphomonoesterase	PF03767	HAD superfamily, subfamily IIIB (Acid phosphatase)	IPR005519	Acid phosphatase, class B-like	{GO:0005840,GO:0003993,GO:0016311,GO:0003993,GO:0045735,GO:0003993,GO:0045735,GO:0016311,GO:0045735,GO:0016311,GO:0016021}	{ribosome,"acid phosphatase activity",dephosphorylation,"acid phosphatase activity","nutrient reservoir activity","acid phosphatase activity","nutrient reservoir activity",dephosphorylation,"nutrient reservoir activity",dephosphorylation,"integral component of membrane"}	AT4G25150	HAD superfamily, subfamily IIIB acid phosphatase	LOC_Os06g04790.1	HAD superfamily phosphatase, putative, expressed
Zm00001eb041800	Zm00001eb041800_T002	2.97535	Zm00001d032233	Zm00001d032233_P001	chr1	219883824	219887445	Domain of unknown function (DUF4228) (DUF4228)	PF14009	Domain of unknown function (DUF4228)	IPR025322	Protein of unknown function DUF4228, plant	{GO:0005886,GO:0016021,GO:0005886,GO:0016021,GO:0005886}	{"plasma membrane","integral component of membrane","plasma membrane","integral component of membrane","plasma membrane "}	AT5G37840	0	LOC_Os08g33210.1	expressed protein
Zm00001eb226830	Zm00001eb226830_T001	2.94471	Zm00001d014666	Zm00001d014666_P001	chr5	58209898	58211814	PPR repeat (PPR) // Pentatricopeptide repeat domain (PPR_3)	PF01535	PPR repeat	IPR002885	Pentatricopeptide repeat		0	AT4G14820	Pentatricopeptide repeat (PPR) superfamily protein	LOC_Os06g48660.1	DEFL21 - Defensin and Defensin-like DEFL family, expressed
Zm00001eb085690	Zm00001eb085690_T001	2.92642	Zm00001d004007	Zm00001d004007_P001	chr2	75462068	75463691	FAMILY NOT NAMED // TRANSCRIPTION FACTOR FER-LIKE IRON DEFICIENCY-INDUCED TRANSCRIPTION FACTOR	PF00010	Helix-loop-helix DNA-binding domain	IPR011598	Myc-type, basic helix-loop-helix (bHLH) domain	{GO:0006355,GO:0046983,GO:0003700,GO:0005634,GO:0043565,GO:0046983}	{"regulation of transcription, DNA-templated","protein dimerization activity","DNA-binding transcription factor activity",nucleus,"sequence-specific DNA binding","protein dimerization activity"}	AT2G28160	FER-like regulator of iron uptake	LOC_Os04g31290.1	helix-loop-helix DNA-binding domain containing protein, expressed
Zm00001eb086550	Zm00001eb086550_T001	2.91917	0	#N/A	chr2	84796963	84797382	#N/A	#N/A	#N/A	#N/A	#N/A		0	#N/A	#N/A	#N/A	#N/A
Zm00001eb168040	Zm00001eb168040_T001	2.91855	Zm00001d048991	Zm00001d048991_P001	chr4	11964369	11965713	AP2 domain (AP2)	PF00847	AP2 domain	IPR001471	AP2/ERF domain	{GO:0005634,GO:0006355,GO:0003700,GO:0003700,GO:0005634,GO:0003700,GO:0003677,GO:0060862,GO:0006355,GO:0003677,GO:0006952}	{"nucleus ","regulation of transcription, DNA-templated","DNA-binding transcription factor activity","DNA-binding transcription factor activity ",nucleus,"DNA-binding transcription factor activity","DNA binding ","negative regulation of floral organ abscission","regulation of transcription, DNA-templated","DNA binding","defense response"}	AT1G71450	Integrase-type DNA-binding superfamily protein	LOC_Os11g13840.1	AP2 domain containing protein, expressed
Zm00001eb024440	Zm00001eb024440_T001	2.91399	Zm00001d030038	Zm00001d030038_P001	chr1	100476418	100477510	RING FINGER DOMAIN-CONTAINING // SUBFAMILY NOT NAMED	PF13639	Ring finger domain	IPR001841	Zinc finger, RING-type	{GO:0005768,GO:0017119,GO:0005802,GO:0006511,GO:0006896,GO:0016567,GO:0005802,GO:0016021,GO:0016021,GO:0061630,GO:0008270,GO:0006623,GO:0016020,GO:0006511,GO:0005768,GO:0017119,GO:0006896,GO:0061630,GO:0006623}	{"endosome ","Golgi transport complex ","trans-Golgi network ","ubiquitin-dependent protein catabolic process","Golgi to vacuole transport","protein ubiquitination","trans-Golgi network","integral component of membrane","integral component of membrane ","ubiquitin protein ligase activity","zinc ion binding","protein targeting to vacuole ","membrane ","ubiquitin-dependent protein catabolic process…	AT2G35420	RING/U-box superfamily protein	LOC_Os10g42390.1	zinc finger, C3HC4 type domain containing protein, expressed
Zm00001eb359270	Zm00001eb359270_T001	2.91328	Zm00001d011466	Zm00001d011466_P001	chr8	150669125	150669979	#N/A	#N/A	#N/A	#N/A	#N/A		0	AT3G18560	0	LOC_Os02g48150.1	expressed protein
Zm00001eb138550	Zm00001eb138550_T001	2.9012	Zm00001d041800	Zm00001d041800_P001	chr3	139726099	139728882	#N/A	#N/A	#N/A	#N/A	#N/A	{GO:0016567}	{"protein ubiquitination"}	AT2G13690	PRLI-interacting factor, putative	LOC_Os12g08720.1	H-BTB8 - Bric-a-Brac, Tramtrack, Broad Complex BTB domain with H family conserved sequence, expressed
Zm00001eb248800	Zm00001eb248800_T001	2.87796	Zm00001d017412	Zm00001d017412_P001	chr5	194170426	194172163	B-box zinc finger (zf-B_box)	#N/A	#N/A	#N/A	#N/A	{GO:0008270}	{"zinc ion binding"}	AT4G39070	B-box zinc finger family protein	LOC_Os04g45690.1	B-box zinc finger family protein, putative, expressed
Zm00001eb217220	Zm00001eb217220_T002	2.86493	Zm00001d013532	Zm00001d013532_P001	chr5	13913186	13916699	CLASS I GLUTAMINE AMIDOTRANSFERASE DOMAIN-CONTAINING PROTEIN-RELATED	PF00117	Glutamine amidotransferase class-I	IPR017926	Glutamine amidotransferase	{GO:0016740,GO:0005829,GO:0006541,GO:0006541,GO:0005829,GO:0006541,GO:0016740,GO:0005829,GO:0016740}	{"transferase activity",cytosol,"glutamine metabolic process","glutamine metabolic process",cytosol,"glutamine metabolic process","transferase activity",cytosol,"transferase activity"}	AT2G23970	Class I glutamine amidotransferase-like superfamily protein	LOC_Os03g48060.1	class I glutamine amidotransferase, putative, expressed
Zm00001eb112150	Zm00001eb112150_T001	2.85848	Zm00001d007251	Zm00001d007251_P001	chr2	225662138	225664159	putative MFS transporter, AGZA family, xanthine/uracil permease (pbuG)	PF00860	Permease family	IPR006043	Xanthine/uracil/vitamin C permease	{GO:0016021,GO:0015853,GO:0005886,GO:0015854,GO:0016020,GO:0022857,GO:0055085,GO:1904823,GO:0005345}	{"integral component of membrane","adenine transport","plasma membrane","guanine transport",membrane,"transmembrane transporter activity","transmembrane transport","purine nucleobase transmembrane transport","purine nucleobase transmembrane transporter activity"}	AT5G50300	Xanthine/uracil permease family protein	LOC_Os11g24060.1	permease domain containing protein, putative, expressed
Zm00001eb240910	Zm00001eb240910_T001	2.85277	Zm00001d016471	Zm00001d016471_P001	chr5	163098338	163100423	Trans-cinnamate 4-monooxygenase / Cinnamic acid 4-monooxygenase	PF00067	Cytochrome P450	IPR001128	Cytochrome P450	{GO:0005506,GO:0016705,GO:0055114,GO:0020037,GO:0016705,GO:0005506,GO:0004497,GO:0016021,GO:0020037}	{"iron ion binding","oxidoreductase activity, acting on paired donors, with incorporation or reduction of molecular oxygen","oxidation-reduction process","heme binding","oxidoreductase activity, acting on paired donors, with incorporation or reduction of molecular oxygen","iron ion binding","monooxygenase activity","integral component of membrane","heme binding"}	AT2G30490	cinnamate-4-hydroxylase	LOC_Os02g26810.1	cytochrome P450, putative, expressed
Zm00001eb211600	Zm00001eb211600_T001	2.84911	Zm00001d012953	Zm00001d012953_P001	chr5	2564554	2566444	PROTEIN NRT1/ PTR FAMILY 5.5-RELATED	PF00854	POT family	IPR000109	Proton-dependent oligopeptide transporter family	{GO:0055085,GO:0006817,GO:0022857,GO:0055085,GO:0016020,GO:0016021,GO:0022857,GO:0006857}	{"transmembrane transport","phosphate ion transport","transmembrane transporter activity","transmembrane transport",membrane,"integral component of membrane","transmembrane transporter activity","oligopeptide transport"}	AT2G37900	Major facilitator superfamily protein	LOC_Os03g60850.1	peptide transporter PTR2, putative, expressed
Zm00001eb255110	Zm00001eb255110_T001	2.84463	Zm00001d018076	Zm00001d018076_P001	chr5	216377171	216379185	zinc-finger of the FCS-type, C2-C2 (zf-FLZ)	PF04570	zinc-finger of the FCS-type, C2-C2	IPR007650	Zf-FLZ domain		0	AT2G44670	Protein of unknown function (DUF581)	LOC_Os02g51550.1	DUF581 domain containing protein, expressed
Zm00001eb213650	Zm00001eb213650_T001	2.82653	Zm00001d013144	Zm00001d013144_P001	chr5	5561592	5563093	#N/A	#N/A	#N/A	#N/A	#N/A	{GO:0016021,GO:0009506}	{"integral component of membrane",plasmodesma}	AT3G12870	0	LOC_Os03g56700.1	expressed protein
Zm00001eb046010	Zm00001eb046010_T001	2.823	Zm00001d032722	Zm00001d032722_P001	chr1	238218996	238220393	#N/A	#N/A	#N/A	#N/A	#N/A		0	AT4G13690	0	LOC_Os10g33440.2	NB-ARC domain containing protein, expressed
Zm00001eb246190	Zm00001eb246190_T001	2.81896	Zm00001d017101	Zm00001d017101_P001	chr5	184610205	184613694	FAMILY NOT NAMED // BTB/POZ AND TAZ DOMAIN-CONTAINING PROTEIN 2	PF02135	TAZ zinc finger	IPR000197	Zinc finger, TAZ-type	{GO:0016021,GO:0003700,GO:0006355,GO:0016740,GO:0043565,GO:0006355,GO:0005634,GO:0004402,GO:0003712,GO:0008270,GO:0005515,GO:0046872,GO:0080142,GO:0005634}	{"integral component of membrane","DNA-binding transcription factor activity","regulation of transcription, DNA-templated","transferase activity","sequence-specific DNA binding","regulation of transcription, DNA-templated",nucleus,"histone acetyltransferase activity","transcription coregulator activity","zinc ion binding","protein binding","metal ion binding","regulation of salicylic acid biosynt…	AT5G63160	BTB and TAZ domain protein 1	LOC_Os04g40630.1	BTBZ4 - Bric-a-Brac, Tramtrack, Broad Complex BTB domain with TAZ zinc finger and Calmodulin-binding domains, expressed
Zm00001eb042460	Zm00001eb042460_T001	2.79022	Zm00001d032324	Zm00001d032324_P001	chr1	224122062	224123270	Domain of unknown function (DUF4228) (DUF4228)	PF14009	Domain of unknown function (DUF4228)	IPR025322	Protein of unknown function DUF4228, plant		0	AT5G62900	0	LOC_Os08g32520.1	expressed protein
Zm00001eb409780	Zm00001eb409780_T001	2.7748	0	#N/A	chr10	19791150	19792786	#N/A	#N/A	#N/A	#N/A	#N/A		0	#N/A	#N/A	#N/A	#N/A
Zm00001eb312250	Zm00001eb312250_T001	2.76888	Zm00001d020418	Zm00001d020418_P001	chr7	114100578	114103333	Unspecific monooxygenase / Xenobiotic monooxygenase	PF00067	Cytochrome P450	IPR001128	Cytochrome P450	{GO:0020037,GO:0005506,GO:0055114,GO:0016021,GO:0016705,GO:0005506,GO:0016705,GO:0017148,GO:0020037,GO:0030014,GO:0004497,GO:0006402}	{"heme binding","iron ion binding","oxidation-reduction process","integral component of membrane","oxidoreductase activity, acting on paired donors, with incorporation or reduction of molecular oxygen","iron ion binding","oxidoreductase activity, acting on paired donors, with incorporation or reduction of molecular oxygen","negative regulation of translation","heme binding","CCR4-NOT complex","mo…	AT5G38450	cytochrome P450, family 735, subfamily A, polypeptide 1	LOC_Os09g23820.1	cytochrome P450 72A1, putative, expressed
Zm00001eb365520	Zm00001eb365520_T001	2.76544	0	#N/A	chr8	169960003	169962649	#N/A	PF13193	AMP-binding enzyme C-terminal domain	IPR025110	AMP-binding enzyme, C-terminal domain	{GO:0009570,GO:0016887,GO:0003824,GO:0016405,GO:0003824,GO:0016405,GO:0048046,GO:0010030,GO:0010214,GO:0016878,GO:0033611,GO:0006631,GO:0003824,GO:0046686,GO:0016829,GO:0050832,GO:0005829,GO:0009698,GO:0016887,GO:0016021,GO:0005524,GO:0009506,GO:0009698,GO:0010214,GO:0010030,GO:0006631,GO:0016405,GO:0010214,GO:0016878,GO:0016878,GO:0009506,GO:0009506,GO:0010030,GO:0009570,GO:0006631,GO:0048046,GO…	{"chloroplast stroma",ATPase,"catalytic activity","CoA-ligase activity","catalytic activity","CoA-ligase activity",apoplast,"positive regulation of seed germination","seed coat development","acid-thiol ligase activity","oxalate catabolic process","fatty acid metabolic process","catalytic activity","response to cadmium ion","lyase activity","defense response to fungus",cytosol,"phenylpropanoid met…	#N/A	#N/A	#N/A	#N/A
Zm00001eb151950	Zm00001eb151950_T001	2.75947	Zm00001d043318	Zm00001d043318_P001	chr3	198449962	198451010	PROTEIN LURP-ONE-RELATED 12-RELATED	PF04525	LURP-one-related	IPR007612	LURP-one-related	{GO:0006413,GO:0003743}	{"translational initiation","translation initiation factor activity"}	AT3G15810	Protein of unknown function (DUF567)	LOC_Os01g56450.1	DUF567 domain containing protein, putative, expressed
Zm00001eb083160	Zm00001eb083160_T002	2.75861	Zm00001d003709	Zm00001d003709_P001	chr2	55634240	55635219	Plant invertase/pectin methylesterase inhibitor (PMEI)	PF04043	Plant invertase/pectin methylesterase inhibitor	IPR006501	Pectinesterase inhibitor domain	{GO:0048046,GO:0004857,GO:0004857,GO:0004857,GO:0004857,GO:0040008,GO:0043086,GO:0080167,GO:0043086}	{apoplast,"enzyme inhibitor activity","enzyme inhibitor activity","enzyme inhibitor activity","enzyme inhibitor activity","regulation of growth","negative regulation of catalytic activity","response to karrikin","negative regulation of catalytic activity"}	AT5G64620	cell wall / vacuolar inhibitor of fructosidase 2	LOC_Os08g01670.1	invertase/pectin methylesterase inhibitor family protein, putative, expressed
Zm00001eb022980	Zm00001eb022980_T001	2.75731	Zm00001d029853	Zm00001d029853_P001	chr1	89503489	89506214	Proline dehydrogenase	PF01619	Proline dehydrogenase	IPR002872	Proline dehydrogenase domain	{GO:0071949,GO:0006536,GO:0016021,GO:0006562,GO:0004657,GO:0006562,GO:0005739,GO:0071949,GO:0004657,GO:0005739,GO:0010133}	{"FAD binding ","glutamate metabolic process","integral component of membrane","proline catabolic process ","proline dehydrogenase activity","proline catabolic process",mitochondrion,"FAD binding","proline dehydrogenase activity ","mitochondrion ","proline catabolic process to glutamate "}	AT5G38710	Methylenetetrahydrofolate reductase family protein	LOC_Os10g40360.1	proline oxidase, mitochondrial precursor, putative, expressed
Zm00001eb174710	Zm00001eb174710_T003	2.75113	Zm00001d049766	Zm00001d049766_P001	chr4	44166932	44170362	Oxysterol-binding protein	PF01237	Oxysterol-binding protein	IPR000648	Oxysterol-binding protein	{GO:0032934,GO:0008289,GO:0043231,GO:0043231,GO:0016020,GO:0015248,GO:0005829,GO:0015918,GO:0016020,GO:0016020,GO:0005829,GO:0015248,GO:0097159,GO:0008289,GO:0043231,GO:0015248,GO:0015918,GO:0008289,GO:0043231,GO:0005829,GO:0008289,GO:0015918,GO:0015248,GO:0097159,GO:0005829,GO:0016020,GO:0015918,GO:0097159,GO:0016020,GO:0008289,GO:0043231,GO:0015248,GO:0097159,GO:0005829}	{"sterol binding ","lipid binding ","intracellular membrane-bounded organelle","intracellular membrane-bounded organelle ","membrane ","sterol transporter activity",cytosol,"sterol transport",membrane,membrane,"cytosol ","sterol transporter activity ","organic cyclic compound binding","lipid binding","intracellular membrane-bounded organelle","sterol transporter activity","sterol transport","lipi…	AT5G57240	OSBP(oxysterol binding protein)-related protein 4C	LOC_Os08g40590.2	oxysterol-binding protein, putative, expressed
Zm00001eb199980	Zm00001eb199980_T001	2.74114	Zm00001d052906	Zm00001d052906_P001	chr4	206127027	206130016	Non-specific serine/threonine protein kinase / Threonine-specific protein kinase	PF00139	Legume lectin domain	IPR001220	Legume lectin domain	{GO:0004674,GO:0006468,GO:0002229,GO:0004675,GO:0005524,GO:0042742,GO:0002229,GO:0030246,GO:0004672,GO:0006468,GO:0005886,GO:0004672,GO:0030246,GO:0016021,GO:0007178,GO:0005886,GO:0005524,GO:0016021,GO:0030246,GO:0004888,GO:0005524,GO:0042742}	{"protein serine/threonine kinase activity ","protein phosphorylation","defense response to oomycetes","transmembrane receptor protein serine/threonine kinase activity ","ATP binding","defense response to bacterium ","defense response to oomycetes ","carbohydrate binding ","protein kinase activity","protein phosphorylation","plasma membrane ","protein kinase activity","carbohydrate binding","inte…	AT5G06740	Concanavalin A-like lectin protein kinase family protein	LOC_Os08g40270.1	lectin-like protein kinase, putative, expressed
Zm00001eb379920	Zm00001eb379920_T001	2.73164	Zm00001d045657	Zm00001d045657_P001	chr9	33307746	33308957	ADP-ribose diphosphatase / ADPR-PPase // NAD(+) diphosphatase / NADP pyrophosphatase	PF00293	NUDIX domain	IPR000086	NUDIX hydrolase domain	{GO:0005634,GO:0005737,GO:0046872,GO:0016787,GO:0016787}	{nucleus,cytoplasm,"metal ion binding","hydrolase activity","hydrolase activity"}	AT1G73540	nudix hydrolase homolog 21	LOC_Os06g14420.1	hydrolase, NUDIX family, domain containing protein, expressed
Zm00001eb349990	Zm00001eb349990_T001	2.69694	Zm00001d010358	Zm00001d010358_P001	chr8	110806909	110810557	Malate dehydrogenase (oxaloacetate-decarboxylating) (NADP(+)) / Pyruvic-malic carboxylase	PF00390	Malic enzyme, N-terminal domain	IPR012301	Malic enzyme, N-terminal domain	{GO:0006108,GO:0009507,GO:0051287,GO:0006090,GO:0055114,GO:0004473,GO:0046872,GO:0004471,GO:0051287,GO:0004471}	{"malate metabolic process",chloroplast,"NAD binding","pyruvate metabolic process","oxidation-reduction process","malate dehydrogenase (decarboxylating) (NADP+) activity","metal ion binding","malate dehydrogenase (decarboxylating) (NAD+) activity","NAD binding","malate dehydrogenase (decarboxylating) (NAD+) activity"}	AT5G25880	NADP-malic enzyme 3	LOC_Os05g09440.1	NADP-dependent malic enzyme, chloroplast precursor, putative, expressed
Zm00001eb279230	Zm00001eb279230_T001	2.69224	Zm00001d037188	Zm00001d037188_P001	chr6	122022721	122024337	Non-specific serine/threonine protein kinase / Threonine-specific protein kinase	PF07714	Protein tyrosine kinase	IPR001245	Serine-threonine/tyrosine-protein kinase, catalytic domain	{GO:0006468,GO:0004672,GO:0006468,GO:0004672,GO:0005524}	{"protein phosphorylation","protein kinase activity","protein phosphorylation","protein kinase activity","ATP binding"}	AT3G57120	Protein kinase superfamily protein	LOC_Os09g39860.1	protein kinase family protein, putative, expressed
Zm00001eb391370	Zm00001eb391370_T001	2.66259	Zm00001d047091	Zm00001d047091_P001	chr9	121699723	121701244	Pollen allergen (Pollen_allerg_1) // Rare lipoprotein A (RlpA)-like double-psi beta-barrel (DPBB_1)	PF01357	Pollen allergen	IPR007117	Expansin, cellulose-binding-like domain	{GO:0019953,GO:0005618,GO:0005576,GO:0071555,GO:0016020}	{"sexual reproduction","cell wall","extracellular region","cell wall organization",membrane}	AT1G65680	expansin B2	LOC_Os10g40710.1	expansin precursor, putative, expressed
Zm00001eb201150	Zm00001eb201150_T001	2.65506	Zm00001d053060	Zm00001d053060_P001	chr4	213191112	213194425	MYB-LIKE DNA-BINDING PROTEIN MYB // MYB TRANSCRIPTION FACTOR-RELATED	PF00249	Myb-like DNA-binding domain	IPR001005	SANT/Myb domain	{GO:0003677,GO:0005634,GO:0003677}	{"DNA binding ",nucleus,"DNA binding"}	AT4G38620	myb domain protein 4	LOC_Os01g65370.1	MYB family transcription factor, putative, expressed
Zm00001eb122060	Zm00001eb122060_T002	2.65302	Zm00001d039582	Zm00001d039582_P001	chr3	9045237	9049528	Inositol-polyphosphate 5-phosphatase / Type I inositol-polyphosphate phosphatase	PF03372	Endonuclease/Exonuclease/phosphatase family	IPR005135	Endonuclease/exonuclease/phosphatase	{GO:0015297,GO:0016791,GO:0046856,GO:0016791,GO:0046856,GO:0005794,GO:0055085,GO:0016021}	{"antiporter activity","phosphatase activity","phosphatidylinositol dephosphorylation","phosphatase activity","phosphatidylinositol dephosphorylation","Golgi apparatus","transmembrane transport","integral component of membrane"}	AT1G71710	DNAse I-like superfamily protein	LOC_Os01g08780.1	endonuclease/exonuclease/phosphatase family domain containing protein, expressed
Zm00001eb274030	Zm00001eb274030_T001	2.64346	Zm00001d036617	Zm00001d036617_P001	chr6	101919423	101921556	Protein of unknown function (DUF640) (DUF640)	PF04852	Protein of unknown function (DUF640)	IPR006936	ALOG domain	{GO:0009416,GO:0003677,GO:0009299,GO:0005634,GO:0005634,GO:0009299,GO:0009416,GO:0016021,GO:0003677,GO:0090698,GO:0016021,GO:0090698}	{"response to light stimulus","DNA binding","mRNA transcription",nucleus,nucleus,"mRNA transcription","response to light stimulus","integral component of membrane","DNA binding","post-embryonic plant morphogenesis","integral component of membrane","post-embryonic plant morphogenesis"}	AT1G07090	Protein of unknown function (DUF640)	LOC_Os06g46030.1	DUF640 domain containing protein, putative, expressed
Zm00001eb172890	Zm00001eb172890_T001	2.62779	Zm00001d049582	Zm00001d049582_P001	chr4	36493150	36493952	#N/A	#N/A	#N/A	#N/A	#N/A		0	AT4G24370	0	LOC_Os08g05540.1	expressed protein
Zm00001eb210780	Zm00001eb210780_T001	2.6202	Zm00001d012850	Zm00001d012850_P001	chr5	1356821	1360426	Nucleotide-diphospho-sugar transferase (Nucleotid_trans)	PF03407	Nucleotide-diphospho-sugar transferase	IPR005069	Nucleotide-diphospho-sugar transferase	{GO:0016021,GO:0000139,GO:0016740,GO:0016740,GO:0071555,GO:0000139,GO:0015934,GO:0006412,GO:0016021,GO:0003735,GO:0071555,GO:0016021,GO:0016740}	{"integral component of membrane","Golgi membrane","transferase activity","transferase activity","cell wall organization","Golgi membrane","large ribosomal subunit",translation,"integral component of membrane","structural constituent of ribosome","cell wall organization","integral component of membrane","transferase activity"}	AT1G14590	Nucleotide-diphospho-sugar transferase family protein	LOC_Os03g63270.1	regulatory protein, putative, expressed
Zm00001eb121900	Zm00001eb121900_T001	2.61555	Zm00001d039566	Zm00001d039566_P001	chr3	8819782	8820963	17.6 KDA CLASS II HEAT SHOCK PROTEIN-RELATED	PF00011	Hsp20/alpha crystallin family	IPR002068	Alpha crystallin/Hsp20 domain	{GO:0042542,GO:0043621,GO:0009651,GO:0005737,GO:0051259,GO:0051082,GO:0006457,GO:0009408}	{"response to hydrogen peroxide","protein self-association","response to salt stress",cytoplasm,"protein complex oligomerization","unfolded protein binding","protein folding","response to heat"}	AT5G12020	17.6 kDa class II heat shock protein	LOC_Os01g08860.1	hsp20/alpha crystallin family protein, putative, expressed
Zm00001eb100300	Zm00001eb100300_T001	2.60102	Zm00001d005830	Zm00001d005830_P001	chr2	189762572	189764123	#N/A	#N/A	#N/A	#N/A	#N/A	{GO:0009734,GO:0005886,GO:0005886,GO:0009734}	{"auxin-activated signaling pathway ","plasma membrane","plasma membrane ","auxin-activated signaling pathway"}	AT3G13980	0	LOC_Os09g27160.1	expressed protein
Zm00001eb018270	Zm00001eb018270_T001	2.59931	Zm00001d029321	Zm00001d029321_P001	chr1	65113933	65116284	AMINO ACID TRANSPORTER // SUBFAMILY NOT NAMED	PF13520	Amino acid permease	IPR002293	Amino acid/polyamine transporter I	{GO:0015846,GO:0022857,GO:0022857,GO:0055085,GO:0016021,GO:0016020,GO:0005886,GO:0005886,GO:0055085,GO:0016021,GO:0022857}	{"polyamine transport","transmembrane transporter activity","transmembrane transporter activity","transmembrane transport","integral component of membrane",membrane,"plasma membrane","plasma membrane ","transmembrane transport","integral component of membrane ","transmembrane transporter activity "}	AT3G13620	Amino acid permease family protein	LOC_Os03g25920.1	amino acid permease family protein, putative, expressed
Zm00001eb052210	Zm00001eb052210_T001	2.58689	Zm00001d033413	Zm00001d033413_P001	chr1	264331615	264339108	MYC // SUBFAMILY NOT NAMED	PF00010	Helix-loop-helix DNA-binding domain	IPR011598	Myc-type, basic helix-loop-helix (bHLH) domain	{GO:0016021,GO:0005634,GO:0046983,GO:0046983,GO:0003700,GO:0006355,GO:0043565,GO:0006355,GO:0043565,GO:0046983,GO:0003700,GO:0005634}	{"integral component of membrane",nucleus,"protein dimerization activity","protein dimerization activity","DNA-binding transcription factor activity","regulation of transcription, DNA-templated","sequence-specific DNA binding","regulation of transcription, DNA-templated ","sequence-specific DNA binding ","protein dimerization activity ","DNA-binding transcription factor activity ","nucleus "}	AT4G37850	basic helix-loop-helix (bHLH) DNA-binding superfamily protein	LOC_Os03g46860.1	helix-loop-helix DNA-binding protein, putative, expressed
Zm00001eb170080	Zm00001eb170080_T001	2.58331	Zm00001d049244	Zm00001d049244_P001	chr4	23025711	23027270	IQ calmodulin-binding motif (IQ) // BAG domain (BAG)	PF00612	IQ calmodulin-binding motif	IPR000048	IQ motif, EF-hand binding site	{GO:0009506,GO:0006457,GO:0051087,GO:0005515,GO:0006457,GO:0051087,GO:0009506,GO:0051087}	{"plasmodesma ","protein folding ","chaperone binding ","protein binding","protein folding","chaperone binding",plasmodesma,"chaperone binding"}	AT1G12060	BCL-2-associated athanogene 5	LOC_Os11g31060.1	IQ calmodulin-binding and BAG domain containing protein, putative, expressed
Zm00001eb407810	Zm00001eb407810_T001	2.58107	Zm00001d023539	Zm00001d023539_P001	chr10	9232979	9235197	TRANSCRIPTION FACTOR GATA GATA BINDING FACTOR // SUBFAMILY NOT NAMED	PF00320	GATA zinc finger	IPR000679	Zinc finger, GATA-type	{GO:0008270,GO:0030154,GO:0005634,GO:0005634,GO:0006355,GO:0006355,GO:0043565,GO:0008270,GO:0043565,GO:0043565,GO:0008270,GO:0043565,GO:0006355,GO:0030154,GO:0008270,GO:0006355}	{"zinc ion binding","cell differentiation",nucleus,nucleus,"regulation of transcription, DNA-templated","regulation of transcription, DNA-templated","sequence-specific DNA binding","zinc ion binding","sequence-specific DNA binding","sequence-specific DNA binding","zinc ion binding","sequence-specific DNA binding","regulation of transcription, DNA-templated","cell differentiation","zinc ion bindin…	AT5G25830	GATA transcription factor 12	LOC_Os12g07120.1	GATA zinc finger domain containing protein, expressed
Zm00001eb323400	Zm00001eb323400_T002	2.57894	Zm00001d021697	Zm00001d021697_P001	chr7	164213568	164220753	Glucan endo-1,3-beta-D-glucosidase / Laminarinase	PF07983	X8 domain	IPR012946	X8 domain	{GO:0005975,GO:0046658,GO:0042973,GO:0005975,GO:0004553,GO:0046658,GO:0042973,GO:0004553,GO:0005975,GO:0005975}	{"carbohydrate metabolic process","anchored component of plasma membrane","glucan endo-1,3-beta-D-glucosidase activity","carbohydrate metabolic process","hydrolase activity, hydrolyzing O-glycosyl compounds","anchored component of plasma membrane","glucan endo-1,3-beta-D-glucosidase activity","hydrolase activity, hydrolyzing O-glycosyl compounds","carbohydrate metabolic process","carbohydrate met…	AT2G05790	O-Glycosyl hydrolases family 17 protein	LOC_Os07g35350.2	glucan endo-1,3-beta-glucosidase precursor, putative, expressed
Zm00001eb021050	Zm00001eb021050_T001	2.55878	Zm00001d029630	Zm00001d029630_P001	chr1	79873519	79874177	CYSTATIN FAMILY MEMBER // SUBFAMILY NOT NAMED	#N/A	#N/A	#N/A	#N/A		0	AT5G47550	Cystatin/monellin superfamily protein	LOC_Os03g31510.1	cysteine proteinase inhibitor 8 precursor, putative, expressed
Zm00001eb224320	Zm00001eb224320_T001	2.55451	Zm00001d014332	Zm00001d014332_P001	chr5	41387749	41400529	PROTEIN C6ORF149 // SUBFAMILY NOT NAMED	PF05347	Complex 1 protein (LYR family)	IPR008011	Complex 1 LYR protein		0	AT3G17300	0	LOC_Os12g37850.1	expressed protein
Zm00001eb057330	Zm00001eb057330_T001	2.55179	Zm00001d034026	Zm00001d034026_P001	chr1	283191037	283192061	#N/A	#N/A	#N/A	#N/A	#N/A	{GO:0016021,GO:0016021,GO:0009506,GO:0009506,GO:0016021}	{"integral component of membrane","integral component of membrane ",plasmodesma,plasmodesma,"integral component of membrane"}	AT3G12870	0	LOC_Os03g56700.1	expressed protein
Zm00001eb324230	Zm00001eb324230_T001	2.54533	Zm00001d021781	Zm00001d021781_P001	chr7	166565682	166567767	FAMILY NOT NAMED // TRANSPORTER B0361.11-RELATED	PF00083	Sugar (and other) transporter	IPR005828	Major facilitator, sugar transporter-like	{GO:0022857,GO:0016021,GO:0055085,GO:0016021,GO:0055085,GO:0022857}	{"transmembrane transporter activity","integral component of membrane","transmembrane transport","integral component of membrane","transmembrane transport","transmembrane transporter activity"}	AT1G79360	organic cation/carnitine transporter 2	LOC_Os07g37510.1	organic cation transporter-related, putative, expressed
Zm00001eb314580	Zm00001eb314580_T001	2.54425	Zm00001d020683	Zm00001d020683_P001	chr7	129573204	129576676	PROTEIN SHOOT GRAVITROPISM 5	PF00096	Zinc finger, C2H2 type	IPR013087	Zinc finger C2H2-type	{GO:0006355,GO:0003700,GO:0005634,GO:0003700,GO:0005634,GO:0009630,GO:0046872,GO:0005634,GO:0006355,GO:0006355,GO:0003700,GO:0003676,GO:0003700,GO:0005634,GO:0006355}	{"regulation of transcription, DNA-templated","DNA-binding transcription factor activity",nucleus,"DNA-binding transcription factor activity",nucleus,gravitropism,"metal ion binding",nucleus,"regulation of transcription, DNA-templated","regulation of transcription, DNA-templated","DNA-binding transcription factor activity","nucleic acid binding","DNA-binding transcription factor activity",nucleus…	AT2G01940	C2H2-like zinc finger protein	LOC_Os09g27650.2	ZOS9-14 - C2H2 zinc finger protein, expressed
Zm00001eb367300	Zm00001eb367300_T001	2.54026	Zm00001d012337	Zm00001d012337_P001	chr8	173983699	173984903	DNAJ (HSP40) HOMOLOG, SUBFAMILY A, MEMBER 3A	PF00249	Myb-like DNA-binding domain	IPR001005	SANT/Myb domain	{GO:0006511,GO:0008810,GO:0001067,GO:0016567,GO:0061630,GO:0003677,GO:0005634}	{"ubiquitin-dependent protein catabolic process","cellulase activity","transcription regulatory region nucleic acid binding","protein ubiquitination","ubiquitin protein ligase activity","DNA binding",nucleus}	AT2G38090	Duplicated homeodomain-like superfamily protein	LOC_Os01g63460.1	MYB family transcription factor, putative, expressed
Zm00001eb031610	Zm00001eb031610_T002	2.53232	Zm00001d031053	Zm00001d031053_P001	chr1	177011864	177017586	Ca2+-independent phospholipase A2	#N/A	#N/A	#N/A	#N/A	{GO:0006629,GO:0016787,GO:0016042}	{"lipid metabolic process ","hydrolase activity","lipid catabolic process"}	AT3G54950	patatin-like protein 6	LOC_Os12g41720.1	PLA IIIA/PLP7, putative, expressed
Zm00001eb293690	Zm00001eb293690_T002	2.52792	Zm00001d038793	Zm00001d038793_P001	chr6	171800695	171804116	IQ calmodulin-binding motif (IQ) // Protein of unknown function (DUF4005) (DUF4005)	PF13178	Protein of unknown function (DUF4005)	IPR025064	Domain of unknown function DUF4005	{GO:0005516,GO:0005516,GO:0005515,GO:0005515}	{"calmodulin binding","calmodulin binding","protein binding","protein binding"}	AT1G51960	IQ-domain 27	LOC_Os05g44630.1	IQ calmodulin-binding motif family protein, putative, expressed
Zm00001eb064350	Zm00001eb064350_T004	2.51487	Zm00001d034829	Zm00001d034829_P001	chr1	304698623	304700654	PIRIN-RELATED // SUBFAMILY NOT NAMED	PF02678	Pirin	IPR003829	Pirin, N-terminal domain	{GO:0016021,GO:0016021,GO:0016021,GO:0016021,GO:0016021,GO:0016021}	{"integral component of membrane","integral component of membrane","integral component of membrane","integral component of membrane","integral component of membrane","integral component of membrane "}	AT2G43120	RmlC-like cupins superfamily protein	LOC_Os03g62790.1	pirin, putative, expressed
Zm00001eb167090	Zm00001eb167090_T001	2.51449	Zm00001d048870	Zm00001d048870_P001	chr4	7005791	7007517	Agmatine N(4)-coumaroyltransferase / p-coumaroyl-CoA-agmatine N-p-coumaroyltransferase	PF02458	Transferase family	IPR003480	Transferase	{GO:0016747,GO:0016747,GO:0016747}	{"acyltransferase activity, transferring groups other than amino-acyl groups ","acyltransferase activity, transferring groups other than amino-acyl groups","transferase activity, transferring acyl groups other than amino-acyl groups"}	AT5G48930	hydroxycinnamoyl-CoA shikimate/quinate hydroxycinnamoyl transferase	LOC_Os04g56910.1	transferase family protein, putative, expressed
Zm00001eb279190	Zm00001eb279190_T001	2.51115	Zm00001d037180	Zm00001d037180_P001	chr6	121823724	121825064	Carboxylesterase / Procaine esterase // Tuliposide A-converting enzyme / Tuliposide-converting enzyme	PF07859	alpha/beta hydrolase fold	IPR013094	Alpha/beta hydrolase fold-3	{GO:0016787,GO:0016787}	{"hydrolase activity","hydrolase activity"}	AT1G47480	alpha/beta-Hydrolases superfamily protein	LOC_Os06g11135.1	gibberellin receptor GID1L2, putative, expressed
Zm00001eb248500	Zm00001eb248500_T001	2.47248	Zm00001d017377	Zm00001d017377_P001	chr5	192869873	192873886	Pollen allergen (Pollen_allerg_1) // Rare lipoprotein A (RlpA)-like double-psi beta-barrel (DPBB_1)	PF01357	Pollen allergen	IPR007117	Expansin, cellulose-binding-like domain	{GO:0005576,GO:0005618,GO:0009506,GO:0019953,GO:0016020,GO:0071555,GO:0006949}	{"extracellular region","cell wall",plasmodesma,"sexual reproduction",membrane,"cell wall organization","syncytium formation"}	AT4G28250	expansin B3	LOC_Os02g42650.1	expansin precursor, putative, expressed
Zm00001eb122840	Zm00001eb122840_T001	2.46136	Zm00001d039669	Zm00001d039669_P001	chr3	12144618	12146085	CYTOSOLIC SULFOTRANSFERASE 12	PF00685	Sulfotransferase domain	IPR000863	Sulfotransferase domain	{GO:0008270,GO:0005737,GO:0008146,GO:0051923,GO:0003676,GO:0008146}	{"zinc ion binding",cytoplasm,"sulfotransferase activity",sulfation,"nucleic acid binding","sulfotransferase activity"}	AT5G07000	sulfotransferase 2B	LOC_Os04g44460.1	sulfotransferase domain containing protein, expressed
Zm00001eb302160	Zm00001eb302160_T001	2.45974	Zm00001d019036	Zm00001d019036_P001	chr7	13584651	13585703	2-methoxy-6-polyprenyl-1,4-benzoquinol methylase // L-arabinokinase	PF02681	Divergent PAP2 family	IPR003832	Protein of unknown function DUF212	{GO:0032259,GO:0008168,GO:0016021,GO:0004601,GO:0098869}	{methylation,"methyltransferase activity","integral component of membrane","peroxidase activity","cellular oxidant detoxification"}	AT3G42850	Mevalonate/galactokinase family protein	LOC_Os02g04840.1	GHMP kinases ATP-binding protein, putative, expressed
Zm00001eb394290	Zm00001eb394290_T001	2.45906	Zm00001d047437	Zm00001d047437_P001	chr9	133597083	133599369	Non-specific serine/threonine protein kinase / Threonine-specific protein kinase	PF07714	Protein tyrosine kinase	IPR001245	Serine-threonine/tyrosine-protein kinase, catalytic domain	{GO:0006468,GO:0006468,GO:0004674,GO:1901141,GO:0005886,GO:0004672,GO:0006468,GO:0004674,GO:0018212,GO:0004715,GO:0004672,GO:0006468,GO:0005524,GO:0005524}	{"protein phosphorylation","protein phosphorylation","protein serine/threonine kinase activity","regulation of lignin biosynthetic process","plasma membrane","protein kinase activity","protein phosphorylation","protein serine/threonine kinase activity","peptidyl-tyrosine modification","non-membrane spanning protein tyrosine kinase activity","protein kinase activity","protein phosphorylation","ATP…	AT1G61590	Protein kinase superfamily protein	LOC_Os03g24930.1	tyrosine protein kinase domain containing protein, putative, expressed
Zm00001eb247120	Zm00001eb247120_T001	2.45214	Zm00001d017210	Zm00001d017210_P001	chr5	188072761	188074747	RAN BINDING PROTEIN 9-RELATED // SUBFAMILY NOT NAMED	PF00622	SPRY domain	IPR003877	SPRY domain	{GO:0005515,GO:0016310,GO:0016021,GO:0016301,GO:0030246}	{"protein binding",phosphorylation,"integral component of membrane","kinase activity","carbohydrate binding"}	AT4G06536	SPla/RYanodine receptor (SPRY) domain-containing protein	LOC_Os02g40110.1	expressed protein
Zm00001eb287650	Zm00001eb287650_T001	2.4483	Zm00001d038151	Zm00001d038151_P001	chr6	156622389	156624176	Nepenthesin / Nepenthes aspartic proteinase	PF14541	Xylanase inhibitor C-terminal	IPR032799	Xylanase inhibitor, C-terminal	{GO:0006508,GO:0004190}	{proteolysis,"aspartic-type endopeptidase activity"}	AT1G03220	Eukaryotic aspartyl protease family protein	LOC_Os05g33400.1	basic 7S globulin precursor, putative, expressed
Zm00001eb115860		2.43381	#N/A	#N/A	chr2	237234194	237235442	#N/A	#N/A	#N/A	#N/A	#N/A		0	#N/A	#N/A	#N/A	#N/A
Zm00001eb056790	Zm00001eb056790_T001	2.43092	Zm00001d033966	Zm00001d033966_P001	chr1	281578529	281579909	PRENYLATED RAB ACCEPTOR 1-RELATED // PRA1 FAMILY PROTEIN E	PF03208	PRA1 family protein	IPR004895	Prenylated rab acceptor PRA1	{GO:0005794,GO:0016192,GO:0016021,GO:0005783,GO:0016192,GO:0005794,GO:0016020,GO:0016021,GO:0005783}	{"Golgi apparatus","vesicle-mediated transport ","integral component of membrane","endoplasmic reticulum","vesicle-mediated transport","Golgi apparatus ","membrane ","integral component of membrane ","endoplasmic reticulum "}	AT1G55190	PRA1 (Prenylated rab acceptor) family protein	LOC_Os03g53070.1	prenylated rab acceptor, putative, expressed
Zm00001eb071870	Zm00001eb071870_T001	2.42584	Zm00001d002434	Zm00001d002434_P001	chr2	12774034	12775577	Ubiquinol oxidase (non-electrogenic) / Ubiquinol oxidase	PF01786	Alternative oxidase	IPR002680	Alternative oxidase	{GO:0070469,GO:0010230,GO:0010230,GO:0046872,GO:0009916,GO:0016021,GO:0005739,GO:0102721,GO:0102721,GO:0005739,GO:0055114,GO:0009916,GO:0070469,GO:0046872,GO:0016021,GO:0009916,GO:0019866}	{"respirasome ","alternative respiration ","alternative respiration","metal ion binding ","alternative oxidase activity ","integral component of membrane ","mitochondrion ","ubiquinol:oxygen oxidoreductase activity ","ubiquinol:oxygen oxidoreductase activity",mitochondrion,"oxidation-reduction process","alternative oxidase activity",respirasome,"metal ion binding","integral component of membrane"…	AT3G22370	alternative oxidase 1A	LOC_Os04g51160.1	transposon protein, putative, unclassified, expressed
Zm00001eb201090	Zm00001eb201090_T001	2.41398	Zm00001d053042	Zm00001d053042_P001	chr4	212103205	212104013	#N/A	#N/A	#N/A	#N/A	#N/A	{GO:0016021,GO:0016021}	{"integral component of membrane ","integral component of membrane"}	AT1G35430	0	LOC_Os12g07550.1	expressed protein
Zm00001eb066280		2.41363	#N/A	#N/A	chr2	1960609	1962162	#N/A	#N/A	#N/A	#N/A	#N/A		0	#N/A	#N/A	#N/A	#N/A
Zm00001eb120160		2.41221	#N/A	#N/A	chr3	3906793	3909228	#N/A	#N/A	#N/A	#N/A	#N/A		0	#N/A	#N/A	#N/A	#N/A
Zm00001eb144800	Zm00001eb144800_T001	2.40816	Zm00001d042527	Zm00001d042527_P001	chr3	172905038	172906029	#N/A	#N/A	#N/A	#N/A	#N/A	{GO:0003735,GO:0016021,GO:0005840,GO:0006412}	{"structural constituent of ribosome","integral component of membrane",ribosome,translation}	AT5G36710	0	LOC_Os01g67110.1	expressed protein
Zm00001eb114340	Zm00001eb114340_T001	2.40784	Zm00001d007512	Zm00001d007512_P001	chr2	233012965	233015484	Laccase / Urishiol oxidase	PF07732	Multicopper oxidase	IPR011707	Multicopper oxidase, type 3	{GO:0005507,GO:0048046,GO:0052716,GO:0046274,GO:0055114,GO:0005507}	{"copper ion binding",apoplast,"hydroquinone:oxygen oxidoreductase activity","lignin catabolic process","oxidation-reduction process","copper ion binding"}	AT3G09220	laccase 7	LOC_Os10g20610.1	laccase-15 precursor, putative, expressed
Zm00001eb374480	Zm00001eb374480_T001	2.40362	Zm00001d045086	Zm00001d045086_P001	chr9	13971388	13975016	Non-specific serine/threonine protein kinase / Threonine-specific protein kinase	PF13855	Leucine rich repeat	IPR001611	Leucine-rich repeat	{GO:0005524,GO:0004672,GO:0005515,GO:0005524,GO:0006468,GO:0005886,GO:0006468,GO:0016021,GO:0004672}	{"ATP binding","protein kinase activity","protein binding","ATP binding","protein phosphorylation","plasma membrane","protein phosphorylation","integral component of membrane","protein kinase activity"}	AT2G24130	Leucine-rich receptor-like protein kinase family protein	LOC_Os06g08710.1	receptor-like protein kinase precursor, putative, expressed
Zm00001eb354950	Zm00001eb354950_T001	2.39793	Zm00001d010961	Zm00001d010961_P001	chr8	134761594	134763662	Non-specific serine/threonine protein kinase / Threonine-specific protein kinase	PF00069	Protein kinase domain	IPR000719	Protein kinase domain	{GO:0004672,GO:0004674,GO:0016021,GO:0006468,GO:0006468,GO:0005524,GO:0005524}	{"protein kinase activity","protein serine/threonine kinase activity","integral component of membrane","protein phosphorylation","protein phosphorylation","ATP binding","ATP binding"}	AT3G55950	CRINKLY4 related 3	LOC_Os05g03620.1	TKL_IRAK_CR4L.4 - The CR4L subfamily has homology with Crinkly4, expressed
Zm00001eb072750	Zm00001eb072750_T001	2.39573	Zm00001d002535	Zm00001d002535_P001	chr2	15167537	15168758	E3 ubiquitin-protein ligase RNF167 [EC:6.3.2.19] (RNF167)	PF13639	Ring finger domain	IPR001841	Zinc finger, RING-type	{GO:0016021,GO:0061630,GO:0006511,GO:0016567,GO:0016874,GO:0006511,GO:0016021,GO:0061630}	{"integral component of membrane","ubiquitin protein ligase activity","ubiquitin-dependent protein catabolic process","protein ubiquitination","ligase activity","ubiquitin-dependent protein catabolic process ","integral component of membrane ","ubiquitin protein ligase activity "}	AT1G20823	RING/U-box superfamily protein	LOC_Os04g49550.1	RING-H2 finger protein ATL2A, putative, expressed
Zm00001eb323330	Zm00001eb323330_T001	2.38551	Zm00001d021690	Zm00001d021690_P001	chr7	163885342	163887736	Glucan endo-1,3-beta-D-glucosidase / Laminarinase	PF00332	Glycosyl hydrolases family 17	IPR000490	Glycoside hydrolase family 17	{GO:0004553,GO:0046658,GO:0005975,GO:0004553,GO:0005975,GO:0042973,GO:0005975,GO:0046658,GO:0042973,GO:0005975}	{"hydrolase activity, hydrolyzing O-glycosyl compounds","anchored component of plasma membrane","carbohydrate metabolic process","hydrolase activity, hydrolyzing O-glycosyl compounds","carbohydrate metabolic process","glucan endo-1,3-beta-D-glucosidase activity","carbohydrate metabolic process","anchored component of plasma membrane","glucan endo-1,3-beta-D-glucosidase activity","carbohydrate met…	AT5G55180	O-Glycosyl hydrolases family 17 protein	LOC_Os07g35350.2	glucan endo-1,3-beta-glucosidase precursor, putative, expressed
Zm00001eb382060	Zm00001eb382060_T001	2.3841	Zm00001d045940	Zm00001d045940_P001	chr9	50124373	50127827	#N/A	#N/A	#N/A	#N/A	#N/A	{GO:0016020}	{membrane}	AT3G18050	0	LOC_Os06g30210.1	expressed protein
Zm00001eb154300	Zm00001eb154300_T002	2.3814	Zm00001d043581	Zm00001d043581_P001	chr3	206475036	206479971	Tripeptidyl-peptidase II / Tripeptidyl peptidase	PF00082	Subtilase family	IPR000209	Peptidase S8/S53 domain	{GO:0004252,GO:0004252,GO:0032440,GO:0016020,GO:0008240,GO:0004252,GO:0004252,GO:0006508,GO:0006508,GO:0032440,GO:0004252,GO:0008240,GO:0032440,GO:0006508,GO:0006508,GO:0008240,GO:0016020,GO:0032440,GO:0006508,GO:0006508,GO:0016020,GO:0008240,GO:0004252,GO:0008240,GO:0004252,GO:0006508,GO:0006508,GO:0004252,GO:0032440,GO:0004252,GO:0004252,GO:0016020,GO:0016020,GO:0006508,GO:0006508}	{"serine-type endopeptidase activity","serine-type endopeptidase activity","2-alkenal reductase [NAD(P)+] activity",membrane,"tripeptidyl-peptidase activity","serine-type endopeptidase activity","serine-type endopeptidase activity",proteolysis,proteolysis,"2-alkenal reductase [NAD(P)+] activity","serine-type endopeptidase activity","tripeptidyl-peptidase activity","2-alkenal reductase [NAD(P)+] a…	AT5G45650	subtilase family protein	LOC_Os01g52750.1	OsSub3 - Putative Subtilisin homologue, expressed
Zm00001eb007740	Zm00001eb007740_T001	2.37846	Zm00001d028103	Zm00001d028103_P001	chr1	22822053	22826524	Endo-1,4-beta-xylanase	PF00331	Glycosyl hydrolase family 10	IPR001000	Glycoside hydrolase family 10 domain	{GO:0004020,GO:0016798,GO:0000103,GO:0005975,GO:0005975,GO:0004553,GO:0016310,GO:0004553,GO:0030246,GO:0005975,GO:0016998,GO:0004553,GO:0005524}	{"adenylylsulfate kinase activity","hydrolase activity, acting on glycosyl bonds","sulfate assimilation","carbohydrate metabolic process","carbohydrate metabolic process","hydrolase activity, hydrolyzing O-glycosyl compounds",phosphorylation,"hydrolase activity, hydrolyzing O-glycosyl compounds ","carbohydrate binding","carbohydrate metabolic process ","cell wall macromolecule catabolic process",…	AT4G33840	Glycosyl hydrolase family 10 protein	LOC_Os03g10478.1	glycosyl hydrolase family 10 protein, putative, expressed
Zm00001eb348710	Zm00001eb348710_T001	2.37756	Zm00001d010197	Zm00001d010197_P001	chr8	103440799	103443223	Amidophosphoribosyltransferase / Phosphoribosyldiphosphate 5-amidotransferase	PF13537	Glutamine amidotransferase domain	IPR017932	Glutamine amidotransferase type 2 domain	{GO:0046872,GO:0009113,GO:0004044,GO:0009116,GO:0006189,GO:0005737,GO:0051536}	{"metal ion binding","purine nucleobase biosynthetic process","amidophosphoribosyltransferase activity","nucleoside metabolic process","'de novo' IMP biosynthetic process",cytoplasm,"iron-sulfur cluster binding"}	AT2G16570	GLN phosphoribosyl pyrophosphate amidotransferase 1	LOC_Os05g35580.1	amidophosphoribosyltransferase, chloroplast precursor, putative, expressed
Zm00001eb433520	Zm00001eb433520_T001	2.3735	Zm00001d026597	Zm00001d026597_P001	chr10	150133263	150134642	#N/A	#N/A	#N/A	#N/A	#N/A	{GO:0022900,GO:0009055}	{"electron transport chain","electron transfer activity"}	AT1G01550	Protein of unknown function (DUF793)	LOC_Os04g57760.1	expressed protein
Zm00001eb296760	Zm00001eb296760_T001	2.37208	Zm00001d039112	Zm00001d039112_P001	chr6	177560607	177562527	Protein of unknown function (DUF1645) (DUF1645)	#N/A	#N/A	#N/A	#N/A		0	AT5G62770	Protein of unknown function (DUF1645)	LOC_Os05g50230.1	DUF1645 domain containing protein, putative, expressed
Zm00001eb234870	Zm00001eb234870_T001	2.37064	Zm00001d015639	Zm00001d015639_P001	chr5	102272823	102274000	EREBP-like factor (EREBP)	PF00847	AP2 domain	IPR001471	AP2/ERF domain	{GO:0003700,GO:0006355,GO:0003677,GO:0005634,GO:0006952,GO:0006355,GO:0003700,GO:0009873}	{"DNA-binding transcription factor activity","regulation of transcription, DNA-templated","DNA binding",nucleus,"defense response","regulation of transcription, DNA-templated","DNA-binding transcription factor activity","ethylene-activated signaling pathway"}	AT1G50640	ethylene responsive element binding factor 3	LOC_Os02g09650.1	AP2 domain containing protein, expressed
Zm00001eb157060	Zm00001eb157060_T001	2.36065	Zm00001d043898	Zm00001d043898_P001	chr3	215242782	215243243	#N/A	#N/A	#N/A	#N/A	#N/A		0	0	0	LOC_Os01g48360.2	expressed protein
Zm00001eb199950	Zm00001eb199950_T001	2.35982	Zm00001d052903	Zm00001d052903_P001	chr4	206008252	206012276	Hydroxymethylglutaryl-CoA reductase (NADPH) / HMG-CoA reductase	PF00368	Hydroxymethylglutaryl-coenzyme A reductase	IPR002202	Hydroxymethylglutaryl-CoA reductase, class I/II	{GO:0015936,GO:0031984,GO:0055114,GO:0042175,GO:0016126,GO:0005783,GO:0050662,GO:0004420,GO:0050662,GO:0016021,GO:0015936,GO:0004420,GO:0042579,GO:0031984,GO:0055114,GO:0042175,GO:0004420,GO:0008299,GO:0015936,GO:0005783,GO:0031090,GO:0031090,GO:0005783,GO:0005778,GO:0008299,GO:0016126,GO:0016021,GO:0008299,GO:0031090,GO:0016021,GO:0005789,GO:0000302,GO:0042744,GO:0015936,GO:0015936,GO:0046872,GO…	{"coenzyme A metabolic process","organelle subcompartment","oxidation-reduction process","nuclear outer membrane-endoplasmic reticulum membrane network","sterol biosynthetic process","endoplasmic reticulum","coenzyme binding","hydroxymethylglutaryl-CoA reductase (NADPH) activity","coenzyme binding","integral component of membrane","coenzyme A metabolic process","hydroxymethylglutaryl-CoA reductas…	AT1G76490	hydroxy methylglutaryl CoA reductase 1	LOC_Os08g40180.1	3-hydroxy-3-methylglutaryl-coenzyme A reductase, putative, expressed
Zm00001eb104570	Zm00001eb104570_T001	2.35877	Zm00001d006327	Zm00001d006327_P001	chr2	204755729	204759348	FAMILY NOT NAMED // PURINE PERMEASE 5-RELATED	PF16913	Purine nucleobase transmembrane transport	0	0	{GO:0016021,GO:1904823,GO:0015860,GO:0015211,GO:0005759,GO:0005345,GO:0016021,GO:0015211,GO:0005345}	{"integral component of membrane","purine nucleobase transmembrane transport","purine nucleoside transmembrane transport","purine nucleoside transmembrane transporter activity","mitochondrial matrix","purine nucleobase transmembrane transporter activity","integral component of membrane ","purine nucleoside transmembrane transporter activity ","purine nucleobase transmembrane transporter activity …	AT2G24220	purine permease 5	LOC_Os09g38510.1	purine permease, putative, expressed
Zm00001eb035780	Zm00001eb035780_T001	2.35547	Zm00001d031536	Zm00001d031536_P001	chr1	195605713	195608551	OXYSTEROL-BINDING PROTEIN-RELATED PROTEIN 9	PF01237	Oxysterol-binding protein	IPR000648	Oxysterol-binding protein	{GO:0043231,GO:0015918,GO:0097159,GO:0016020,GO:0008289,GO:0008289,GO:0016020,GO:0015248,GO:0043231,GO:0016020,GO:0015918,GO:0008289,GO:0015918,GO:0015248,GO:0097159,GO:0005829,GO:0015248,GO:0043231,GO:0005829,GO:0005829,GO:0005829,GO:0016020,GO:0015248,GO:0032934,GO:0008289,GO:0043231,GO:0008289,GO:0097159}	{"intracellular membrane-bounded organelle","sterol transport","organic cyclic compound binding",membrane,"lipid binding","lipid binding",membrane,"sterol transporter activity","intracellular membrane-bounded organelle",membrane,"sterol transport","lipid binding","sterol transport","sterol transporter activity","organic cyclic compound binding",cytosol,"sterol transporter activity","intracellular…	AT5G57240	OSBP(oxysterol binding protein)-related protein 4C	LOC_Os08g40590.2	oxysterol-binding protein, putative, expressed
Zm00001eb332030	Zm00001eb332030_T001	2.35468	Zm00001d022628	Zm00001d022628_P001	chr7	185147528	185155361	MYB-LIKE DNA-BINDING PROTEIN MYB // TRANSCRIPTION REPRESSOR MYB4	PF00249	Myb-like DNA-binding domain	IPR001005	SANT/Myb domain	{GO:0003677,GO:0005634,GO:0005634,GO:0003677}	{"DNA binding",nucleus,nucleus,"DNA binding"}	AT4G38620	myb domain protein 4	LOC_Os09g36730.1	MYB family transcription factor, putative, expressed
Zm00001eb186530	Zm00001eb186530_T001	2.34349	Zm00001d051359	Zm00001d051359_P001	chr4	157752927	157754313	Acetylglutamate kinase	PF00696	Amino acid kinase family	IPR001048	Aspartate/glutamate/uridylate kinase	{GO:0005759,GO:0003991,GO:0006526,GO:0004042,GO:0005524,GO:0005759,GO:0009534,GO:0016310,GO:0034618,GO:0034618,GO:0005524,GO:0006526,GO:0009534,GO:0003991,GO:0005737}	{"mitochondrial matrix ","acetylglutamate kinase activity","arginine biosynthetic process","acetyl-CoA:L-glutamate N-acetyltransferase activity","ATP binding","mitochondrial matrix","chloroplast thylakoid",phosphorylation,"arginine binding","arginine binding ","ATP binding ","arginine biosynthetic process ","chloroplast thylakoid ","acetylglutamate kinase activity ","cytoplasm "}	AT3G57560	N-acetyl-l-glutamate kinase	LOC_Os02g44000.1	amino acid kinase, putative, expressed
Zm00001eb166750	Zm00001eb166750_T002	2.34224	Zm00001d048829	Zm00001d048829_P001	chr4	6282768	6285820	Remorin, C-terminal region (Remorin_C)	PF03763	Remorin, C-terminal region	IPR005516	Remorin, C-terminal	{GO:0000502}	{"proteasome complex"}	AT1G53860	Remorin family protein	LOC_Os11g40210.1	remorin C-terminal domain containing protein, putative, expressed
Zm00001eb156040	Zm00001eb156040_T001	2.34043	Zm00001d043782	Zm00001d043782_P001	chr3	212115620	212117266	RAV-like factor (RAV)	PF02362	B3 DNA binding domain	IPR003340	B3 DNA binding domain	{GO:0006355,GO:0009873,GO:0005634,GO:0003700,GO:0003700,GO:0003677,GO:0006355,GO:0006952,GO:0003677}	{"regulation of transcription, DNA-templated","ethylene-activated signaling pathway",nucleus,"DNA-binding transcription factor activity","DNA-binding transcription factor activity","DNA binding","regulation of transcription, DNA-templated","defense response","DNA binding"}	AT1G68840	related to ABI3/VP1 2	LOC_Os01g49830.1	B3 DNA binding domain containing protein, expressed
Zm00001eb100410	Zm00001eb100410_T001	2.33906	Zm00001d005843	Zm00001d005843_P001	chr2	190138317	190140178	HEAT SHOCK TRANSCRIPTION FACTOR // SUBFAMILY NOT NAMED	PF00447	HSF-type DNA-binding	IPR000232	Heat shock factor (HSF)-type, DNA-binding	{GO:0043565,GO:0005737,GO:0016021,GO:0043565,GO:0006355,GO:0005634,GO:0003700,GO:0003700,GO:0005634,GO:0003690,GO:0008356,GO:0003700,GO:0005634,GO:0000978,GO:0001067,GO:0006355,GO:0043565,GO:0006357}	{"sequence-specific DNA binding ",cytoplasm,"integral component of membrane","sequence-specific DNA binding","regulation of transcription, DNA-templated",nucleus,"DNA-binding transcription factor activity","DNA-binding transcription factor activity ","nucleus ","double-stranded DNA binding","asymmetric cell division","DNA-binding transcription factor activity",nucleus,"RNA polymerase II cis-regul…	AT1G46264	heat shock transcription factor B4	LOC_Os09g28200.1	HSF-type DNA-binding domain containing protein, expressed
Zm00001eb010550	Zm00001eb010550_T001	2.31269	Zm00001d028410	Zm00001d028410_P001	chr1	33511709	33514601	Glucan endo-1,3-beta-D-glucosidase / Laminarinase	PF00332	Glycosyl hydrolases family 17	IPR000490	Glycoside hydrolase family 17	{GO:0005975,GO:0016021,GO:0005975,GO:0004553,GO:0004553,GO:0005975,GO:0046658,GO:0004553,GO:0046658}	{"carbohydrate metabolic process","integral component of membrane","carbohydrate metabolic process ","hydrolase activity, hydrolyzing O-glycosyl compounds ","hydrolase activity, hydrolyzing O-glycosyl compounds","carbohydrate metabolic process","anchored component of plasma membrane","hydrolase activity, hydrolyzing O-glycosyl compounds","anchored component of plasma membrane "}	AT1G32860	Glycosyl hydrolase superfamily protein	LOC_Os03g14210.1	glycosyl hydrolases family 17, putative, expressed
Zm00001eb294040	Zm00001eb294040_T001	2.31259	Zm00001d038833	Zm00001d038833_P001	chr6	172699717	172701409	GLUCOSYL/GLUCURONOSYL TRANSFERASES // UDP-GLYCOSYLTRANSFERASE 92A1	PF00201	UDP-glucoronosyl and UDP-glucosyl transferase	IPR002213	UDP-glucuronosyl/UDP-glucosyltransferase	{GO:0008194,GO:0016758,GO:0016021}	{"UDP-glycosyltransferase activity","transferase activity, transferring hexosyl groups","integral component of membrane"}	AT5G12890	UDP-Glycosyltransferase superfamily protein	LOC_Os04g20474.3	UDP-glucoronosyl and UDP-glucosyl transferase domain containing protein, expressed
Zm00001eb135040	Zm00001eb135040_T001	2.31182	Zm00001d041351	Zm00001d041351_P001	chr3	115010739	115012281	Helix-loop-helix DNA-binding domain (HLH)	PF00010	Helix-loop-helix DNA-binding domain	IPR011598	Myc-type, basic helix-loop-helix (bHLH) domain	{GO:0000978,GO:0005634,GO:0046983,GO:0046983,GO:0000981,GO:0006357}	{"RNA polymerase II cis-regulatory region sequence-specific DNA binding",nucleus,"protein dimerization activity","protein dimerization activity","DNA-binding transcription factor activity, RNA polymerase II-specific","regulation of transcription by RNA polymerase II"}	AT2G14760	basic helix-loop-helix (bHLH) DNA-binding superfamily protein	LOC_Os03g42100.1	helix-loop-helix DNA-binding domain containing protein, expressed
Zm00001eb076760	Zm00001eb076760_T001	2.30945	Zm00001d002960	Zm00001d002960_P001	chr2	28283718	28284682	KUNITZ FAMILY TRYPSIN AND PROTEASE INHIBITOR PROTEIN-RELATED	PF00197	Trypsin and protease inhibitor	IPR002160	Proteinase inhibitor I3, Kunitz legume	{GO:0004866,GO:0015066,GO:0004866,GO:0010951}	{"endopeptidase inhibitor activity","alpha-amylase inhibitor activity","endopeptidase inhibitor activity","negative regulation of endopeptidase activity"}	AT1G17860	Kunitz family trypsin and protease inhibitor protein	LOC_Os04g44470.1	KUN1 - Kunitz-type trypsin inhibitor precursor, expressed
Zm00001eb009540	Zm00001eb009540_T003	2.30773	Zm00001d028303	Zm00001d028303_P001	chr1	29507709	29511014	Branched-chain-amino-acid transaminase / Transaminase B	PF01063	Amino-transferase class IV	IPR001544	Aminotransferase class IV	{GO:0052655,GO:0003824,GO:0052656,GO:0050048,GO:0009082,GO:0009082,GO:0016021,GO:0052655,GO:0052655,GO:0052654,GO:0050048,GO:0003824,GO:0052656,GO:0003824,GO:0050048,GO:0003824,GO:0009082,GO:0052656,GO:0052654,GO:0003824,GO:0050048,GO:0004084,GO:0008652,GO:0009081,GO:0016021,GO:0008652,GO:0050048,GO:0016021,GO:0008652,GO:0009570,GO:0052654,GO:0052654,GO:0052654,GO:0008652,GO:0008652,GO:0052656,GO…	{"L-valine transaminase activity","catalytic activity","L-isoleucine transaminase activity","L-leucine:2-oxoglutarate aminotransferase activity ","branched-chain amino acid biosynthetic process","branched-chain amino acid biosynthetic process ","integral component of membrane","L-valine transaminase activity ","L-valine transaminase activity","L-leucine transaminase activity ","L-leucine:2-oxoglu…	AT3G49680	branched-chain aminotransferase 3	LOC_Os03g12890.2	aminotransferase domain containing protein, putative, expressed
Zm00001eb239680	Zm00001eb239680_T001	2.30556	Zm00001d016298	Zm00001d016298_P001	chr5	155571721	155574985	HOMEOBOX PROTEIN TRANSCRIPTION FACTORS // SUBFAMILY NOT NAMED	PF07526	Associated with HOX	IPR006563	POX domain	{GO:0006355,GO:0001067,GO:0001067,GO:0003677,GO:0006355,GO:0006355,GO:0003677,GO:0003677,GO:0006355,GO:0006355,GO:0005634,GO:0003677,GO:0003677,GO:0005634,GO:0000981,GO:0006355,GO:0003677,GO:0005634,GO:0000981,GO:0000981,GO:0001067}	{"regulation of transcription, DNA-templated","transcription regulatory region nucleic acid binding","transcription regulatory region nucleic acid binding","DNA binding","regulation of transcription, DNA-templated","regulation of transcription, DNA-templated","DNA binding","DNA binding","regulation of transcription, DNA-templated","regulation of transcription, DNA-templated",nucleus,"DNA binding"…	AT4G32980	homeobox gene 1	LOC_Os02g13310.1	homeobox domain containing protein, expressed
Zm00001eb047650	Zm00001eb047650_T001	2.30396	Zm00001d032909	Zm00001d032909_P001	chr1	244840535	244844173	1,4-beta-D-xylan synthase	PF03552	Cellulose synthase	IPR005150	Cellulose synthase	{GO:0005802,GO:0009833,GO:0030244,GO:0016020,GO:0051753,GO:0030244,GO:0016760,GO:0016021,GO:0005802,GO:0016760,GO:0000139,GO:0051753,GO:0009833,GO:0097502,GO:0016760,GO:0030244,GO:0071555,GO:0005886,GO:0005886,GO:0016021}	{"trans-Golgi network ","plant-type primary cell wall biogenesis","cellulose biosynthetic process",membrane,"mannan synthase activity","cellulose biosynthetic process","cellulose synthase (UDP-forming) activity","integral component of membrane","trans-Golgi network","cellulose synthase (UDP-forming) activity","Golgi membrane","mannan synthase activity ","plant-type primary cell wall biogenesis ",…	AT1G02730	cellulose synthase-like D5	LOC_Os10g20260.1	CSLF7 - cellulose synthase-like family F; beta1,3;1,4 glucan synthase, expressed
Zm00001eb242750	Zm00001eb242750_T001	2.30202	Zm00001d016697	Zm00001d016697_P001	chr5	172198651	172199851	Cupin domain (Cupin_2)	PF00190	Cupin	IPR006045	Cupin 1	{GO:0005618,GO:0016021,GO:0030145,GO:0048046,GO:0005840,GO:0006412,GO:0003735,GO:0045735}	{"cell wall","integral component of membrane","manganese ion binding",apoplast,ribosome,translation,"structural constituent of ribosome","nutrient reservoir activity"}	AT3G10080	RmlC-like cupins superfamily protein	LOC_Os02g32980.1	Cupin domain containing protein, expressed
Zm00001eb070510	Zm00001eb070510_T001	2.30092	Zm00001d002287	Zm00001d002287_P001	chr2	9877378	9881780	Non-specific serine/threonine protein kinase / Threonine-specific protein kinase	PF00069	Protein kinase domain	IPR000719	Protein kinase domain	{GO:0042742,GO:0006898,GO:0030246,GO:0004672,GO:0005886,GO:0009755,GO:0005768,GO:0005515,GO:0042802,GO:0005524,GO:0016021,GO:0006468,GO:0010359,GO:0016045,GO:0006468,GO:0052544,GO:0005524,GO:0004672}	{"defense response to bacterium","receptor-mediated endocytosis","carbohydrate binding","protein kinase activity","plasma membrane","hormone-mediated signaling pathway",endosome,"protein binding","identical protein binding","ATP binding","integral component of membrane","protein phosphorylation","regulation of anion channel activity","detection of bacterium","protein phosphorylation","defense res…	AT5G46330	Leucine-rich receptor-like protein kinase family protein	LOC_Os04g52780.1	leucine-rich repeat receptor protein kinase EXS precursor, putative, expressed
Zm00001eb047280	Zm00001eb047280_T005	2.29547	Zm00001d032873	Zm00001d032873_P001	chr1	243127569	243130775	COPPER TRANSPORT PROTEIN ATOX1-RELATED // SUBFAMILY NOT NAMED	PF00403	Heavy-metal-associated domain	IPR006121	Heavy metal-associated domain, HMA	{GO:0030001,GO:0030001,GO:0046872,GO:0046872,GO:0046872,GO:0046872,GO:0046872,GO:0046872,GO:0046872,GO:0030001,GO:0046872,GO:0046872,GO:0046872,GO:0030001,GO:0030001,GO:0046872,GO:0046872,GO:0046872,GO:0030001}	{"metal ion transport","metal ion transport","metal ion binding","metal ion binding","metal ion binding","metal ion binding","metal ion binding","metal ion binding","metal ion binding","metal ion transport","metal ion binding","metal ion binding","metal ion binding","metal ion transport","metal ion transport","metal ion binding ","metal ion binding","metal ion binding","metal ion transport"}	AT5G60800	Heavy metal transport/detoxification superfamily protein	LOC_Os10g30450.1	heavy-metal-associated domain-containing protein, putative, expressed
Zm00001eb378150	Zm00001eb378150_T001	2.29381	Zm00001d045463	Zm00001d045463_P001	chr9	25172386	25177273	No apical meristem (NAM) protein (NAM)	PF02365	No apical meristem (NAM) protein	IPR003441	NAC domain	{GO:0006355,GO:0003677,GO:0006355,GO:0003677}	{"regulation of transcription, DNA-templated","DNA binding","regulation of transcription, DNA-templated","DNA binding"}	AT2G46770	NAC (No Apical Meristem) domain transcriptional regulator superfamily protein	LOC_Os06g04090.1	no apical meristem protein, putative, expressed
Zm00001eb185660	Zm00001eb185660_T002	2.29009	Zm00001d051235	Zm00001d051235_P001	chr4	151335687	151338054	#N/A	#N/A	#N/A	#N/A	#N/A		0	AT1G65710	0	LOC_Os02g42560.1	expressed protein
Zm00001eb119250	Zm00001eb119250_T001	2.28271	Zm00001d039297	Zm00001d039297_P001	chr3	2093461	2094651	#N/A	#N/A	#N/A	#N/A	#N/A	{GO:0003700,GO:0006355}	{"DNA-binding transcription factor activity","regulation of transcription, DNA-templated"}	AT2G20080	0	LOC_Os01g13040.1	expressed protein
Zm00001eb147110	Zm00001eb147110_T001	2.28268	Zm00001d042767	Zm00001d042767_P001	chr3	181366167	181368841	Glucan endo-1,3-beta-D-glucosidase / Laminarinase	PF00332	Glycosyl hydrolases family 17	IPR000490	Glycoside hydrolase family 17	{GO:0005975,GO:0004553,GO:0004553,GO:0046658,GO:0005975,GO:0016021}	{"carbohydrate metabolic process","hydrolase activity, hydrolyzing O-glycosyl compounds","hydrolase activity, hydrolyzing O-glycosyl compounds","anchored component of plasma membrane","carbohydrate metabolic process","integral component of membrane"}	AT2G27500	Glycosyl hydrolase superfamily protein	LOC_Os01g64170.2	glycosyl hydrolases family 17, putative, expressed
Zm00001eb050910	Zm00001eb050910_T001	2.26469	Zm00001d033280	Zm00001d033280_P001	chr1	259335615	259337851	IQ calmodulin-binding motif (IQ) // Protein of unknown function (DUF4005) (DUF4005)	PF00612	IQ calmodulin-binding motif	IPR000048	IQ motif, EF-hand binding site	{GO:0005515}	{"protein binding"}	AT4G14750	IQ-domain 19	LOC_Os03g43580.1	IQ calmodulin-binding motif family protein, putative, expressed
Zm00001eb109640	Zm00001eb109640_T001	2.26439	Zm00001d006903	Zm00001d006903_P001	chr2	219036770	219040094	Microsomal signal peptidase 12 kDa subunit (SPC12) (SPC12)	PF06645	Microsomal signal peptidase 12 kDa subunit (SPC12)	IPR009542	Microsomal signal peptidase 12kDa subunit	{GO:0008233,GO:0005787,GO:0048658,GO:0006465,GO:0016021,GO:0016787,GO:0005787,GO:0009555,GO:0016021,GO:0006465}	{"peptidase activity","signal peptidase complex","anther wall tapetum development","signal peptide processing","integral component of membrane","hydrolase activity","signal peptidase complex","pollen development","integral component of membrane","signal peptide processing"}	AT1G34640	peptidases	LOC_Os07g43010.1	expressed protein
Zm00001eb112850	Zm00001eb112850_T001	2.25928	Zm00001d007331	Zm00001d007331_P001	chr2	228385141	228386575	#N/A	#N/A	#N/A	#N/A	#N/A	{GO:0003743,GO:0030246,GO:0006413}	{"translation initiation factor activity","carbohydrate binding","translational initiation"}	AT4G22190	0	LOC_Os11g30430.1	expressed protein
Zm00001eb062860	Zm00001eb062860_T001	2.25628	Zm00001d034672	Zm00001d034672_P001	chr1	300941295	300943804	Non-specific serine/threonine protein kinase / Threonine-specific protein kinase	PF00069	Protein kinase domain	IPR000719	Protein kinase domain	{GO:0007178,GO:0004675,GO:0004672,GO:0016021,GO:0006468,GO:0042742,GO:0005524,GO:0004672,GO:0002229,GO:0030246,GO:0005886,GO:0002229,GO:0042742,GO:0005886,GO:0005524,GO:0030246,GO:0016491,GO:0004888,GO:0006468,GO:0030246,GO:0005524,GO:0016021,GO:0004672}	{"transmembrane receptor protein serine/threonine kinase signaling pathway","transmembrane receptor protein serine/threonine kinase activity ","protein kinase activity","integral component of membrane","protein phosphorylation","defense response to bacterium ","ATP binding","protein kinase activity ","defense response to oomycetes","carbohydrate binding","plasma membrane","defense response to oom…	AT4G02410	Concanavalin A-like lectin protein kinase family protein	LOC_Os03g60810.1	lectin-like receptor kinase, putative, expressed
Zm00001eb144350	Zm00001eb144350_T002	2.25207	Zm00001d042473	Zm00001d042473_P001	chr3	170871268	170874626	Peptide-transporting ATPase	PF00854	POT family	IPR000109	Proton-dependent oligopeptide transporter family	{GO:0022857,GO:0006857,GO:0009860,GO:0022857,GO:0006817,GO:0055085,GO:0016021,GO:0005886,GO:0009860,GO:0022857,GO:0016020,GO:0006857,GO:0015031,GO:0055085,GO:0006817,GO:0016021,GO:0005886,GO:0055085,GO:0022857,GO:0016021,GO:0015031,GO:0016020,GO:0022857,GO:0055085,GO:0006817,GO:0005886,GO:0009860,GO:0022857,GO:0015031,GO:0009860,GO:0006857,GO:0022857,GO:0055085,GO:0016020,GO:0022857,GO:0006857,GO…	{"transmembrane transporter activity","oligopeptide transport","pollen tube growth","transmembrane transporter activity","phosphate ion transport","transmembrane transport","integral component of membrane","plasma membrane","pollen tube growth","transmembrane transporter activity",membrane,"oligopeptide transport","protein transport","transmembrane transport","phosphate ion transport","integral c…	AT5G01180	peptide transporter 5	LOC_Os01g67630.1	peptide transporter PTR2, putative, expressed
Zm00001eb291920	Zm00001eb291920_T001	2.24874	Zm00001d038608	Zm00001d038608_P001	chr6	168208375	168210639	21.7 KDA CLASS VI HEAT SHOCK PROTEIN	PF00011	Hsp20/alpha crystallin family	IPR002068	Alpha crystallin/Hsp20 domain	{GO:0005737}	{cytoplasm}	AT5G54660	HSP20-like chaperones superfamily protein	LOC_Os05g42120.1	heat shock protein, putative, expressed
Zm00001eb166410	Zm00001eb166410_T001	2.24853	Zm00001d048789	Zm00001d048789_P001	chr4	5819215	5821030	#N/A	#N/A	#N/A	#N/A	#N/A		0	AT5G67390	0	LOC_Os11g41600.2	expressed protein
Zm00001eb235330	Zm00001eb235330_T001	2.24763	Zm00001d015715	Zm00001d015715_P001	chr5	110808014	110809764	Protein of unknown function (DUF642) (DUF642)	PF04862	Protein of unknown function (DUF642)	IPR006946	Domain of unknown function DUF642	{GO:0009505,GO:0020037,GO:0009055,GO:0022900,GO:0046872,GO:0016021}	{"plant-type cell wall","heme binding","electron transfer activity","electron transport chain","metal ion binding","integral component of membrane"}	AT5G11420	Protein of unknown function, DUF642	LOC_Os02g11040.1	expressed protein
[truncated: 5,646 more rows]
