# Supplementary material for: Transcriptional Analysis of a Tripartite Interaction Between Maize (Zea mays, L.) Roots Inoculated with the Pathogenic Fungus Fusarium verticillioides and Its Bacterial Control Agent Bacillus cereus sensu lato Strain B25
Source: Plants (Basel). 2025 Dec 1;14(23):3661. doi: 10.3390/plants14233661 (PMC12693999; doi:10.3390/plants14233661)
Supplement: Supplementary file 1 [file plants-14-03661-s001.zip › Supplementary Table 7.xlsx]

## Sheet: Supplementary Table 7
Supplementary Table 7. Analysis of non-redundant gene identifiers (NRGIs) using String and Genemania.
											Summary of GO enrichment derived from gene network associations: only first 10 BPs are listed.
											Maize interactions	String main network			Network expansion			Genemania analysis			Cluster 1			Cluster 2			Cluster 3
Summary of gene network associations											Zm-B25-Fv/Zm-Fv/Zm-B25	term id	term name	p-value	term id	term name	p-value	term id	term name	p-value	term id	term name	p-value	term id	term name	p-value	term id	term name	p-value
Maize interactions	NRGIs		Main network		Network expansion	Genemania analysis	MCL*				UP (1222)	GO:0042221	Response to chemical	1.4e-30	NA	NA	NA	NA	NA	NA	GO:0009698	Phenylpropanoid metabolic process	2.9e-13	GO:0009698	Phenylpropanoid metabolic process	9.11e-20	GO:0010015	Root morphogenesis	1.5e-07
												GO:0050896	Response to stimulus	3.79e-26	NA	NA	NA	NA	NA	NA	GO:0006629	Lipid metabolic process	9.9e-13	GO:0009808	Lignin metabolic process	8.39e-20	GO:0048589	Developmental growth	3e-07
	Input	Matches	Nodes	Edges								GO:0009698	Phenylpropanoid metabolic process	5.95e-21	NA	NA	NA	NA	NA	NA	GO:0006631	Fatty acid metabolic process	2.29e-12	GO:0009699	Phenylpropanoid biosynthetic process	1.22e-13	GO:0048767	Root hair elongation	3.9e-07
Zm-B25-Fv/Zm-Fv/Zm-B25 (UP)	1222	1220	874	2560	No	No	Yes					GO:0009628	Response to abiotic stimulus	1.13e-17	NA	NA	NA	NA	NA	NA	GO:0010345	Suberin biosynthetic process	1.23e-11	GO:0009834	Plant-type secondary cell wall biogenesis	1.62e-13	GO:0016049	Cell growth	6.82e-06
Zm-B25-Fv/Zm-Fv/Zm-B25 (DOWN)	73	73	14	20	Yes	Yes	Yes					GO:0019748	Secondary metabolic process	9.34e-18	NA	NA	NA	NA	NA	NA	GO:0009699	Phenylpropanoid biosynthetic process	4.7e-11	GO:0009809	Lignin biosynthetic process	6.87e-13	GO:0060560	Developmental growth involved in morphogenesis	3.7e-06
Zm-Fv/Zm-B25 (UP)	1100	1096	741	1807	No	No	Yes					GO:0006950	Response to stress	2.93e-17	NA	NA	NA	NA	NA	NA	GO:0032787	Monocarboxylic acid metabolic process	1.08e-10	GO:0042546	Cell wall biogenesis	1.13e-10	GO:0042744	Hydrogen peroxide catabolic process	8.09e-05
Zm-Fv/Zm-B25 (DOWN)	187	185	86	197	Yes	Yes	Yes					GO:0009699	Phenylpropanoid biosynthetic process	1.43e-16	NA	NA	NA	NA	NA	NA	GO:0044255	Cellular lipid metabolic process	1.2e-10	GO:0045491	Xylan metabolic process	6.75e-10	GO:0009641	Shade avoidance	0.0001
Zm-B25-Fv/Zm-Fv (UP)	148	147	16	16	Yes	Yes	Yes					GO:0070887	Cellular response to chemical stimulus	1.03e-15	NA	NA	NA	NA	NA	NA	GO:0072330	Monocarboxylic acid biosynthetic process	1.16e-08	GO:0010383	Cell wall polysaccharide metabolic process	3.29e-09	GO:0044264	Cellular polysaccharide metabolic process	0.00011
Zm-B25-Fv/Zm-Fv (DOWN)	98	98	36	85	Yes	Yes	Yes					GO:1901700	Response to oxygen-containing compound	1.29e-15	NA	NA	NA	NA	NA	NA	GO:0006633	Fatty acid biosynthetic process	1.78e-08	GO:0071554	Cell wall organization or biogenesis	4.03e-09	GO:0010410	Hemicellulose metabolic process	0.00012
Zm-B25-Fv/Zm-B25 (UP)	8	8	0	0	Yes	Yes	Yes					GO:0044550	Secondary metabolite biosynthetic process	4.42e-14	NA	NA	NA	NA	NA	NA	GO:0010143	Cutin biosynthetic process	8.09e-08	GO:0070592	Cell wall polysaccharide biosynthetic process	4.95e-09	GO:0009636	Response to toxic substance	0.00017
Zm-B25-Fv/Zm-B25 (DOWN)	3	3	0	0	Yes	Yes	Yes				DOWN (73)	GO:0006259	DNA metabolic process	2.71e-12	GO:0051276	Chromosome organization	2.88e-19	GO:0006996	Organelle organization	1.2e-09	GO:0051276	Chromosome organization	2.78e-23	GO:0006457	Protein folding	2.02e-08	GO:0007017	Microtubule-based process	2.36e-06
Zm-B25 (UP)	432	430	187	342	Yes	Yes	Yes					GO:0006281	DNA repair	4.74e-12	GO:0006996	Organelle organization	8.51e-16	GO:0009987	Cellular process	3.38e-09	GO:0006259	DNA metabolic process	2.13e-14	GO:0006486	Protein glycosylation	5.63e-09	GO:1903047	Mitotic cell cycle process	1.58e-06
Zm-B25 (DOWN)	109	108	11	15	Yes	Yes	Yes					GO:0051276	Chromosome organization	6.91e-11	GO:0016043	Cellular component organization	6.5e-13	GO:0051276	Chromosome organization	3.23e-09	GO:0006281	DNA repair	6.55e-11	GO:0006487	Protein N-linked glycosylation	4.37e-09	GO:0000281	Mitotic cytokinesis	1.24e-05
Zm-Fv (UP)	445	444	206	359	Yes	Yes	Yes					GO:0007049	Cell cycle	1.43e-10	GO:0044260	Cellular macromolecule metabolic process	1.7e-12	GO:0071840	Cellular component organization or biogenesis	1.94e-09	GO:0098813	Nuclear chromosome segregation	7.14e-11	GO:0034976	Response to endoplasmic reticulum stress	1.36e-07	GO:0000911	Cytokinesis by cell plate formation	2.81e-05
Zm-Fv (DOWN)	809	808	678	5866	No	No	Yes					GO:0022402	Cell cycle process	5.62e-10	GO:0098813	Nuclear chromosome segregation	3e-12	GO:0098813	Nuclear chromosome segregation	3.58e-09	GO:0007062	Sister chromatid cohesion	1.37e-10	GO:0044260	Cellular macromolecule metabolic process	3.37e-05	GO:0000819	Sister chromatid segregation	3.61e-05
Zm-B25-Fv (UP)	31	31	0	0	Yes	Yes	Yes					GO:0098813	Nuclear chromosome segregation	1.91e-09	GO:0000819	Sister chromatid segregation	8.17e-12	GO:0007049	Cell cycle	1.01e-08	GO:0044260	Cellular macromolecule metabolic process	2.5e-10	GO:0030968	Endoplasmic reticulum unfolded protein response	7.56e-05	GO:0007018	Microtubule-based movement	3.51e-05
Zm-B25-Fv (DOWN)	38	38	4	3	Yes	Yes	Yes					GO:0000280	Nuclear division	1.37e-08	GO:0006259	DNA metabolic process	2.75e-11	GO:0022402	Cell cycle process	1.2e-08	GO:0006349	Regulation of gene expression by genomic imprinting	3.05e-10	GO:0033554	Cellular response to stress	0.00012	ND	ND	ND
*Markov clustering												GO:0006996	Organelle organization	2.63e-08	GO:0007062	Sister chromatid cohesion	7.92e-11	GO:0006457	Protein folding	3.64e-08	GO:0006260	DNA replication	4.74e-10	GO:0042026	Protein refolding	0.00012	ND	ND	ND
												GO:0006310	DNA recombination	3.09e-08	GO:0022402	Cell cycle process	2.05e-10	GO:0016043	Cellular component organization	3.35e-08	GO:0006325	Chromatin organization	1.56e-09	ND	ND	ND	ND	ND	ND
												GO:0051321	Meiotic cell cycle	3.25e-08	GO:0007049	Cell cycle	4.02e-10	GO:0006281	DNA repair	6.64e-08	GO:0007049	Cell cycle	1.92e-09	ND	ND	ND	ND	ND	ND
Details of gene network associations											Zm-Fv/Zm-B25	term id	term name	p-value	term id	term name	p-value	term id	term name	p-value	term id	term name	p-value	term id	term name	p-value	term id	term name	p-value
Maize interactions	Input	String network expansion**						Genemania			UP (1100)	GO:0042221	Response to chemical	1.93e-34	NA	NA	NA	NA	NA	NA	GO:1901700	Response to oxygen-containing compound	2.25e-11	GO:0009808	Lignin metabolic process	1.09e-13	GO:0043436	Oxoacid metabolic process	1.27e-09
		Subnetwork 1		Subnetwork 2		Subnetwork 3						GO:0050896	Response to stimulus	8.34e-26	NA	NA	NA	NA	NA	NA	GO:0042221	Response to chemical	5.94e-09	GO:0009698	Phenylpropanoid metabolic process	3.32e-13	GO:0019752	Carboxylic acid metabolic process	1.01e-08
		Node	Edges	Nodes	Edges	Nodes	Edges	Nodes	Edges			GO:0010033	Response to organic substance	8.22e-22	NA	NA	NA	NA	NA	NA	GO:0071456	Cellular response to hypoxia	1.75e-09	GO:0009809	Lignin biosynthetic process	3.08e-10	GO:0006631	Fatty acid metabolic process	9.88e-07
Zm-B25-Fv/Zm-Fv/Zm-B25 (DOWN)	73	38	90	10	10	4	6	89	1227			GO:0009719	Response to endogenous stimulus	3.06e-20	NA	NA	NA	NA	NA	NA	GO:0006950	Response to stress	9.4e-09	GO:0009699	Phenylpropanoid biosynthetic process	4.03e-10	GO:0046395	Carboxylic acid catabolic process	5.24e-06
Zm-Fv/Zm-B25 (DOWN)	187	115	413	5	6	-	-	200	2578			GO:1901700	Response to oxygen-containing compound	4.61e-20	NA	NA	NA	NA	NA	NA	GO:0010200	Response to chitin	3.99e-08	GO:0019438	Aromatic compound biosynthetic process	5.92e-07	GO:0006542	Glutamine biosynthetic process	1.81e-05
Zm-B25 (UP)	445	219	640	6	15	-	-	430	6692			GO:0009725	Response to hormone	6.31e-20	NA	NA	NA	NA	NA	NA	GO:0010035	Response to inorganic substance	7.36e-08	GO:1901362	Organic cyclic compound biosynthetic process	1.59e-06	GO:0009064	Glutamine family amino acid metabolic process	3.25e-05
Zm-B25 (DOWN)	109	47	88	7	16	4	3	120	616			GO:0009628	Response to abiotic stimulus	1.88e-19	NA	NA	NA	NA	NA	NA	GO:0050896	Response to stimulus	4.12e-07	GO:0006725	Cellular aromatic compound metabolic process	1.2e-05	GO:0043649	Dicarboxylic acid catabolic process	6e-05
Zm-Fv (UP)	445	258	526	-	-	-	-	445	10760			GO:0070887	Cellular response to chemical stimulus	3.91e-18	NA	NA	NA	NA	NA	NA	GO:0009628	Response to abiotic stimulus	5.18e-07	GO:0009805	Coumarin biosynthetic process	1.87e-05	GO:1901605	Alpha-amino acid metabolic process	6.67e-05
Zm-B25-Fv/Zm-Fv (UP)	148	57	125	4	3	4	3	161	1372			GO:0006355	Regulation of transcription, DNA-templated	8.04e-16	NA	NA	NA	NA	NA	NA	GO:0006952	Defense response	2.17e-06	GO:1901360	Organic cyclic compound metabolic process	1.75e-05	ND	ND	ND
Zm-B25-Fv/Zm-Fv (DOWN)	98	61	208	4	4	-	-	110	1167			GO:0051252	Regulation of RNA metabolic process	1.45e-14	NA	NA	NA	NA	NA	NA	GO:0010033	Response to organic substance	2.44e-06	ND	ND	ND	ND	ND	ND
Zm-B25-Fv (UP)	31	17	85	4	6	-	-	45	75		DOWN (187)	GO:0090304	Nucleic acid metabolic process	1.79e-18	GO:0090304	Nucleic acid metabolic process	1.08e-33	NA	NA	NA	GO:0042254	Ribosome biogenesis	3.36e-16	GO:0006259	DNA metabolic process	4.39e-24	GO:0060255	Regulation of macromolecule metabolic process	4.21e-06
Zm-B25-Fv (DOWN)	38	17	54	13	52	-	-	57	193			GO:0006139	Nucleobase-containing compound metabolic process	4.54e-17	GO:0006139	Nucleobase-containing compound metabolic process	5.94e-31	NA	NA	NA	GO:0034470	ncRNA processing	2.74e-15	GO:0006974	Cellular response to DNA damage stimulus	9.44e-18	ND	ND	ND
Zm-B25-Fv/Zm-B25 (UP)	8	16	48	4	5	-	-	27	55			GO:0006259	DNA metabolic process	8.73e-13	GO:0034641	Cellular nitrogen compound metabolic process	8.47e-26	NA	NA	NA	GO:0016070	RNA metabolic process	2.62e-13	GO:0006260	DNA replication	4.26e-16	ND	ND	ND
Zm-B25-Fv/Zm-B25 (DOWN)	3	23	71	-	-	-	-	23	83			GO:0043170	Macromolecule metabolic process	9.62e-12	GO:0043170	Macromolecule metabolic process	5.53e-21	NA	NA	NA	GO:0090304	Nucleic acid metabolic process	1.17e-12	GO:0006281	DNA repair	3.49e-16	ND	ND	ND
**Subnetworks containing at least 4 nodes were taken into account.												GO:0006807	Nitrogen compound metabolic process	1.5e-10	GO:0006807	Nitrogen compound metabolic process	8.08e-19	NA	NA	NA	GO:0006364	rRNA processing	2.88e-12	GO:0006261	DNA-templated DNA replication	8.1e-15	ND	ND	ND
												GO:0000003	Reproduction	1.68e-10	GO:0016070	RNA metabolic process	4.48e-17	NA	NA	NA	GO:0010467	Gene expression	7.58e-11	GO:0006310	DNA recombination	3.81e-11	ND	ND	ND
												GO:0022414	Reproductive process	8.23e-10	GO:0044237	Cellular metabolic process	9.18e-15	NA	NA	NA	GO:0042274	Ribosomal small subunit biogenesis	1.61e-08	GO:1901987	Regulation of cell cycle phase transition	1.49e-09	ND	ND	ND
												GO:0051726	Regulation of cell cycle	7.73e-10	GO:0044238	Primary metabolic process	2.4e-14	NA	NA	NA	GO:0042273	Ribosomal large subunit biogenesis	2.56e-08	GO:0031570	DNA integrity checkpoint signaling	4.42e-09	ND	ND	ND
												GO:0006974	Cellular response to DNA damage stimulus	9.72e-10	GO:0006259	DNA metabolic process	2.04e-13	NA	NA	NA	GO:0030490	Maturation of SSU-rRNA	1.97e-07	GO:0051716	Cellular response to stimulus	1.08e-08	ND	ND	ND
												GO:0006281	DNA repair	4.21e-09	GO:0010467	Gene expression	4.37e-13	NA	NA	NA	GO:0071840	Cellular component organization or biogenesis	4.71e-07	GO:0007049	Cell cycle	9.69e-08	ND	ND	ND
											Zm-B25-Fv/Zm-Fv	term id	term name	p-value	term id	term name	p-value	term id	term name	p-value	term id	term name	p-value	term id	term name	p-value	term id	term name	p-value
											UP (148)	GO:0006081	Cellular aldehyde metabolic process	4.65e-06	GO:0015979	Photosynthesis	2.08e-13	GO:0044281	Small molecule metabolic process	6.41e-08	GO:0015979	Photosynthesis	5.12e-19	GO:0006081	Cellular aldehyde metabolic process	7.05e-07	GO:0006378	mRNA polyadenylation	2.96e-08
												GO:0034599	Cellular response to oxidative stress	1.29e-05	GO:0009767	Photosynthetic electron transport chain	8.92e-10	GO:0006950	Response to stress	9.03e-07	GO:0009767	Photosynthetic electron transport chain	1.83e-12	ND	ND	ND	GO:0006397	mRNA processing	2.94e-06
												GO:0009117	Nucleotide metabolic process	2.73e-05	GO:0044237	Cellular metabolic process	1.24e-09	GO:0050896	Response to stimulus	6.77e-07	GO:0009772	Photosynthetic electron transport in photosystem II	5.34e-09	ND	ND	ND	GO:0006139	Nucleobase-containing compound metabolic process	4.51e-06
												GO:0042221	Response to chemical	0.00011	GO:0009772	Photosynthetic electron transport in photosystem II	1.17e-08	GO:1901700	Response to oxygen-containing compound	1.93e-06	ND	ND	ND	ND	ND	ND	GO:0006006	Glucose metabolic process	8.21e-05
												GO:0044281	Small molecule metabolic process	2.5e-05	GO:0019684	Photosynthesis, light reaction	1.4e-08	GO:0051716	Cellular response to stimulus	6.75e-06	ND	ND	ND	ND	ND	ND	ND	ND	ND
												GO:0046034	ATP metabolic process	4.47e-05	GO:0009987	Cellular process	4.66e-08	GO:0006012	Galactose metabolic process	3.02e-05	ND	ND	ND	ND	ND	ND	ND	ND	ND
												GO:0050896	Response to stimulus	0.00011	GO:0008152	Metabolic process	9.5e-08	GO:0006082	Organic acid metabolic process	3.47e-05	ND	ND	ND	ND	ND	ND	ND	ND	ND
												ND	ND	ND	GO:0006091	Generation of precursor metabolites and energy	6.81e-07	GO:0042221	Response to chemical	3.89e-05	ND	ND	ND	ND	ND	ND	ND	ND	ND
												ND	ND	ND	GO:0032787	Monocarboxylic acid metabolic process	7.45e-06	GO:0071704	Organic substance metabolic process	6.87e-05	ND	ND	ND	ND	ND	ND	ND	ND	ND
												ND	ND	ND	GO:0006631	Fatty acid metabolic process	1.63e-05	ND	ND	ND	ND	ND	ND	ND	ND	ND	ND	ND	ND
											DOWN (98)	GO:0090304	Nucleic acid metabolic process	1.07e-19	GO:0090304	Nucleic acid metabolic process	1.59e-26	GO:0090304	Nucleic acid metabolic process	1.42e-17	GO:0042254	Ribosome biogenesis	2.77e-16	GO:0051276	Chromosome organization	9.45e-13	GO:0006281	DNA repair	5.77e-10
												GO:0006139	Nucleobase-containing compound metabolic process	2.29e-19	GO:0006139	Nucleobase-containing compound metabolic process	3.21e-25	GO:0006139	Nucleobase-containing compound metabolic process	6.44e-16	GO:0006364	rRNA processing	1.17e-15	GO:0006259	DNA metabolic process	2.71e-12	GO:0006302	Double-strand break repair	2.86e-09
												GO:0006259	DNA metabolic process	2.28e-17	GO:0034641	Cellular nitrogen compound metabolic process	1.06e-22	GO:0006259	DNA metabolic process	7.74e-15	GO:0034470	ncRNA processing	1.92e-15	GO:0006261	DNA-templated DNA replication	1.7e-11	GO:0006310	DNA recombination	1.15e-08
												GO:0034641	Cellular nitrogen compound metabolic process	2.15e-17	GO:0006259	DNA metabolic process	6.71e-21	GO:0046483	Heterocycle metabolic process	6.84e-15	GO:0016070	RNA metabolic process	6.23e-13	GO:0007049	Cell cycle	1.43e-10	GO:1901987	Regulation of cell cycle phase transition	1.79e-07
												GO:0006281	DNA repair	6.39e-11	GO:0043170	Macromolecule metabolic process	2.4e-16	GO:0071840	Cellular component organization or biogenesis	5.13e-15	GO:0042274	Ribosomal small subunit biogenesis	2.45e-11	GO:0071103	DNA conformation change	4.93e-10	GO:0031573	Mitotic intra-S DNA damage checkpoint signaling	5.57e-07
												GO:0051276	Chromosome organization	7.96e-11	GO:0006807	Nitrogen compound metabolic process	2.17e-15	GO:0006725	Cellular aromatic compound metabolic process	3.51e-14	GO:0010467	Gene expression	1.89e-10	GO:0006996	Organelle organization	8.9e-10	GO:0007049	Cell cycle	1.12e-06
												GO:0043170	Macromolecule metabolic process	1.24e-10	GO:0071840	Cellular component organization or biogenesis	7.64e-15	GO:1901360	Organic cyclic compound metabolic process	1.39e-13	GO:0030490	Maturation of SSU-rRNA	3.51e-10	GO:0090304	Nucleic acid metabolic process	8.12e-09	GO:0051321	Meiotic cell cycle	3.38e-06
												GO:0051321	Meiotic cell cycle	1.6e-10	GO:0006281	DNA repair	8.67e-15	GO:0034641	Cellular nitrogen compound metabolic process	1.8e-13	GO:0000462	Maturation of SSU-rRNA from tricistronic rRNA transcript (SSU-rRNA, 5.8S rRNA, LSU-rRNA)	2.48e-06	GO:0006281	DNA repair	2.25e-08	GO:0007129	Homologous chromosome pairing at meiosis	8.6e-06
												GO:0006807	Nitrogen compound metabolic process	1.91e-10	GO:0044238	Primary metabolic process	3.88e-14	GO:0042254	Ribosome biogenesis	1.28e-12	GO:0045943	Positive regulation of transcription by RNA polymerase I	4.05e-06	GO:0022402	Cell cycle process	3.19e-08	GO:0007131	Reciprocal meiotic recombination	4.21e-05
												GO:0007049	Cell cycle	2.09e-10	GO:0051276	Chromosome organization	6.25e-14	GO:0051276	Chromosome organization	1.02e-11	GO:0009553	Embryo sac development	0.00011	GO:0032508	DNA duplex unwinding	3.79e-08	GO:0000724	Double-strand break repair via homologous recombination	0.00012
											Zm-B25-Fv/Zm-B25	term id	term name	p-value	term id	term name	p-value	term id	term name	p-value	term id	term name	p-value	term id	term name	p-value	term id	term name	p-value
											UP (8)	NA	NA	NA	GO:0008654	Phospholipid biosynthetic process	4.15e-16	GO:0019310	Inositol catabolic process	5.15e-11	GO:0008654	Phospholipid biosynthetic process	6.02e-15	GO:0006020	Inositol metabolic process	4.39e-06	ND	ND	ND
												NA	NA	NA	GO:0044249	Cellular biosynthetic process	1.98e-16	GO:0019853	L-ascorbic acid biosynthetic process	7.74e-09	GO:0006021	Inositol biosynthetic process	6.19e-13	ND	ND	ND	ND	ND	ND
												NA	NA	NA	GO:1901576	Organic substance biosynthetic process	3.31e-16	GO:1901362	Organic cyclic compound biosynthetic process	6.26e-06	GO:0046474	Glycerophospholipid biosynthetic process	1.37e-10	ND	ND	ND	ND	ND	ND
												NA	NA	NA	GO:0008610	Lipid biosynthetic process	3.32e-15	GO:0018130	Heterocycle biosynthetic process	1.54e-05	GO:0044249	Cellular biosynthetic process	1.39e-08	ND	ND	ND	ND	ND	ND
												NA	NA	NA	GO:0006020	Inositol metabolic process	5.01e-15	GO:0033617	Mitochondrial cytochrome c oxidase assembly	6.09e-05	GO:0016051	Carbohydrate biosynthetic process	1.51e-08	ND	ND	ND	ND	ND	ND
												NA	NA	NA	GO:0044255	Cellular lipid metabolic process	3.17e-14	ND	ND	ND	GO:1901576	Organic substance biosynthetic process	1.8e-08	ND	ND	ND	ND	ND	ND
												NA	NA	NA	GO:0046474	Glycerophospholipid biosynthetic process	6.51e-13	ND	ND	ND	GO:0043647	Inositol phosphate metabolic process	1.99e-07	ND	ND	ND	ND	ND	ND
												NA	NA	NA	GO:0019853	L-ascorbic acid biosynthetic process	1.77e-12	ND	ND	ND	GO:0044283	Small molecule biosynthetic process	4.68e-07	ND	ND	ND	ND	ND	ND
												NA	NA	NA	GO:0016051	Carbohydrate biosynthetic process	6.26e-12	ND	ND	ND	GO:0006661	Phosphatidylinositol biosynthetic process	1.22e-06	ND	ND	ND	ND	ND	ND
												NA	NA	NA	GO:0006021	Inositol biosynthetic process	1.61e-11	ND	ND	ND	GO:0010264	Myo-inositol hexakisphosphate biosynthetic process	3.34e-06	ND	ND	ND	ND	ND	ND
											DOWN (3)	NA	NA	NA	GO:0036092	phosphatidylinositol-3-phosphate biosynthetic process	3.3e-13	GO:0034497	Protein localization to phagophore assembly site	2.65e-10	GO:0036092	phosphatidylinositol-3-phosphate biosynthetic process	1.24e-15	GO:0006626	Protein targeting to mitochondrion	1.67e-16	GO:0009585	Red, far-red light phototransduction	3.84e-14
												NA	NA	NA	GO:0046854	Phosphatidylinositol phosphate biosynthetic process	2.02e-12	GO:0000422	Autophagy of mitochondrion	2.7e-09	GO:0046854	Phosphatidylinositol phosphate biosynthetic process	1.72e-15	GO:0071806	Protein transmembrane transport	7.05e-12	GO:0009640	Photomorphogenesis	1.58e-07
												NA	NA	NA	GO:0006605	Protein targeting	1.23e-11	GO:0007033	Vacuole organization	2.79e-09	GO:0007033	Vacuole organization	1.08e-11	GO:0030150	Protein import into mitochondrial matrix	2.6e-08	GO:0009963	Positive regulation of flavonoid biosynthetic process	2.41e-06
												NA	NA	NA	GO:0006626	Protein targeting to mitochondrion	1.63e-11	GO:0009583	Detection of light stimulus	1.36e-09	GO:0046856	Phosphatidylinositol dephosphorylation	1.66e-10	ND	ND	ND	GO:0010099	Regulation of photomorphogenesis	1.76e-05
												NA	NA	NA	GO:0006996	Organelle organization	8.96e-12	GO:0009640	Photomorphogenesis	3.47e-09	GO:0016236	Macroautophagy	5.35e-10	ND	ND	ND	GO:0010218	Response to far red light	2.86e-05
												NA	NA	NA	GO:0009583	Detection of light stimulus	9.1e-12	GO:0044804	Autophagy of nucleus	1.79e-09	GO:0000045	Autophagosome assembly	9.83e-08	ND	ND	ND	GO:0042752	Regulation of circadian rhythm	4.07e-05
												NA	NA	NA	GO:0071482	Cellular response to light stimulus	1.75e-11	GO:0007005	Mitochondrion organization	1.15e-08	GO:0006796	Phosphate-containing compound metabolic process	4.31e-07	ND	ND	ND	GO:0010114	Response to red light	5.66e-05
												NA	NA	NA	GO:0072594	Establishment of protein localization to organelle	4.64e-11	GO:0006810	Transport	3.02e-08	GO:0030242	Autophagy of peroxisome	1.43e-06	ND	ND	ND	GO:0048573	Photoperiodism, flowering	5.49e-05
												NA	NA	NA	GO:0009639	Response to red or far red light	3.82e-10	GO:0071482	Cellular response to light stimulus	9.28e-08	GO:0006996	Organelle organization	4.79e-06	ND	ND	ND	GO:0010224	Response to UV-B	7.32e-05
												NA	NA	NA	GO:0009585	Red, far-red light phototransduction	1.25e-09	GO:0009585	Red, far-red light phototransduction	1.53e-07	GO:0048015	Phosphatidylinositol-mediated signaling	1.29e-05	ND	ND	ND	GO:0009637	Response to blue light	0.00011
											Zm-B25	term id	term name	p-value	term id	term name	p-value	term id	term name	p-value	term id	term name	p-value	term id	term name	p-value	term id	term name	p-value
											UP (432)	GO:0005975	Carbohydrate metabolic process	7.47e-08	GO:0006412	Translation	9.8e-11	GO:0042221	Response to chemical	7.62e-10	GO:0006412	Translation	6.78e-31	GO:0009808	Lignin metabolic process	9.9e-09	GO:0009734	Auxin-activated signaling pathway	1.02e-07
												GO:0006355	Regulation of transcription, DNA-templated	1.12e-08	GO:0034645	Cellular macromolecule biosynthetic process	2.93e-10	GO:0050896	Response to stimulus	1.5e-08	GO:0010467	Gene expression	1.58e-22	GO:0044281	Small molecule metabolic process	9.52e-07	GO:0009755	Hormone-mediated signaling pathway	2.27e-07
												GO:0009889	Regulation of biosynthetic process	4.77e-08	GO:0042221	Response to chemical	2.64e-10	GO:0070887	Cellular response to chemical stimulus	1.49e-08	GO:0034641	Cellular nitrogen compound metabolic process	2.15e-17	GO:0009072	Aromatic amino acid family metabolic process	4.8e-06	ND	ND	ND
												GO:0042221	Response to chemical	2.87e-08	GO:0006355	Regulation of transcription, DNA-templated	2.14e-08	GO:0006355	Regulation of transcription, DNA-templated	1.56e-07	GO:0019538	Protein metabolic process	2.19e-14	GO:0043648	Dicarboxylic acid metabolic process	7.11e-06	ND	ND	ND
												GO:0071554	Cell wall organization or biogenesis	9.98e-09	GO:0070887	Cellular response to chemical stimulus	1.93e-08	GO:0071554	Cell wall organization or biogenesis	1.55e-07	GO:0043170	Macromolecule metabolic process	1.23e-11	GO:0009423	Chorismate biosynthetic process	1.13e-05	ND	ND	ND
												GO:0031326	Regulation of cellular biosynthetic process	9.85e-08	GO:0009725	Response to hormone	1.02e-07	GO:0009266	Response to temperature stimulus	4.32e-07	GO:0006807	Nitrogen compound metabolic process	1.91e-10	GO:0019752	Carboxylic acid metabolic process	2.11e-05	ND	ND	ND
												GO:0010556	Regulation of macromolecule biosynthetic process	1.17e-07	GO:0009889	Regulation of biosynthetic process	1.62e-07	GO:0071555	Cell wall organization	6.07e-07	GO:0044237	Cellular metabolic process	2.89e-10	GO:0046274	Lignin catabolic process	2.76e-05	ND	ND	ND
												GO:0045229	External encapsulating structure organization	1.34e-07	GO:0071554	Cell wall organization or biogenesis	1.53e-07	GO:0009628	Response to abiotic stimulus	8.37e-07	GO:0044238	Primary metabolic process	1.35e-08	GO:0044283	Small molecule biosynthetic process	0.0001	ND	ND	ND
												GO:0071555	Cell wall organization	2.13e-07	GO:0050896	Response to stimulus	2.75e-07	GO:0045229	External encapsulating structure organization	8.51e-07	GO:0008152	Metabolic process	1.58e-08	GO:0044282	Small molecule catabolic process	0.00014	ND	ND	ND
												GO:0010468	Regulation of gene expression	5.47e-07	GO:0009628	Response to abiotic stimulus	3.03e-07	GO:0009408	Response to heat	1.17e-06	GO:0002181	Cytoplasmic translation	7.23e-06	ND	ND	ND	ND	ND	ND
											DOWN (109)	GO:0030488	tRNA methylation	4.33e-07	GO:0051276	Chromosome organization	1.16e-10	GO:0009734	Auxin-activated signaling pathway	1.59e-05	GO:0000278	Mitotic cell cycle	2.28e-13	GO:0030488	tRNA methylation	2.69e-10	ND	ND	ND
												GO:0006399	tRNA metabolic process	1.33e-06	GO:0000278	Mitotic cell cycle	5.05e-10	GO:0009987	Cellular process	1.27e-05	GO:0007049	Cell cycle	3.27e-13	GO:0032259	Methylation	6.48e-08	ND	ND	ND
												GO:0034660	ncRNA metabolic process	1.77e-06	GO:0007049	Cell cycle	4.84e-09	GO:0010468	Regulation of gene expression	1.46e-05	GO:0051276	Chromosome organization	1.21e-13	GO:0034470	ncRNA processing	1.01e-07	ND	ND	ND
												GO:0034470	ncRNA processing	3.11e-05	GO:0006260	DNA replication	7.83e-09	GO:0010556	Regulation of macromolecule biosynthetic process	5.65e-05	GO:0006996	Organelle organization	3.73e-12	ND	ND	ND	ND	ND	ND
												GO:0010467	Gene expression	4.15e-05	GO:0006996	Organelle organization	1.73e-08	GO:0019219	Regulation of nucleobase-containing compound metabolic process	1.85e-05	GO:0006260	DNA replication	2.4e-11	ND	ND	ND	ND	ND	ND
												ND	ND	ND	GO:0016043	Cellular component organization	5.74e-08	GO:0019222	Regulation of metabolic process	5.92e-06	GO:1903047	Mitotic cell cycle process	1.92e-10	ND	ND	ND	ND	ND	ND
												ND	ND	ND	GO:1903047	Mitotic cell cycle process	6.01e-08	GO:0031323	Regulation of cellular metabolic process	1.43e-05	GO:0006259	DNA metabolic process	5.7e-10	ND	ND	ND	ND	ND	ND
												ND	ND	ND	GO:0006259	DNA metabolic process	8.16e-08	GO:0031326	Regulation of cellular biosynthetic process	3.52e-05	GO:0022402	Cell cycle process	7.24e-10	ND	ND	ND	ND	ND	ND
												ND	ND	ND	GO:0071840	Cellular component organization or biogenesis	7.75e-08	GO:0050789	Regulation of biological process	5.2e-05	GO:0006261	DNA-templated DNA replication	3.33e-08	ND	ND	ND	ND	ND	ND
												ND	ND	ND	GO:0071482	Cellular response to light stimulus	1.35e-07	GO:0051171	Regulation of nitrogen compound metabolic process	1.96e-05	GO:1901988	Negative regulation of cell cycle phase transition	4.09e-08	ND	ND	ND	ND	ND	ND
											Zm-Fv	term id	term name	p-value	term id	term name	p-value	term id	term name	p-value	term id	term name	p-value	term id	term name	p-value	term id	term name	p-value
											UP (445)	GO:0042221	Response to chemical	1.62e-13	GO:0050896	Response to stimulus	9.21e-13	GO:0042221	Response to chemical	2.29e-10	GO:0009605	Response to external stimulus	5.84e-13	GO:0044249	Cellular biosynthetic process	6.57e-09	GO:0019646	Aerobic electron transport chain	1.86e-09
												GO:0050896	Response to stimulus	9.53e-13	GO:0042221	Response to chemical	3.07e-12	GO:0050896	Response to stimulus	1.86e-09	GO:0051707	Response to other organism	2.01e-13	GO:1901576	Organic substance biosynthetic process	9.75e-09	GO:0042775	Mitochondrial ATP synthesis coupled electron transport	1.86e-09
												GO:0006950	Response to stress	3.6e-12	GO:0006950	Response to stress	4.08e-11	GO:0006950	Response to stress	1.87e-08	GO:0006950	Response to stress	1.99e-10	GO:1901362	Organic cyclic compound biosynthetic process	4.55e-07	GO:0006122	Mitochondrial electron transport, ubiquinol to cytochrome c	1.43e-05
												GO:0009628	Response to abiotic stimulus	1.9e-08	GO:0009987	Cellular process	1.77e-09	GO:0009628	Response to abiotic stimulus	6.65e-08	GO:0009617	Response to bacterium	3.49e-10	GO:0019438	Aromatic compound biosynthetic process	2.91e-06	ND	ND	ND
												GO:0051707	Response to other organism	9.17e-08	GO:0009628	Response to abiotic stimulus	1e-08	GO:0070887	Cellular response to chemical stimulus	6.35e-07	GO:0006952	Defense response	5.54e-10	GO:0009809	Lignin biosynthetic process	3.99e-06	ND	ND	ND
												GO:0065007	Biological regulation	7.85e-08	GO:0044237	Cellular metabolic process	2.05e-08	GO:0009605	Response to external stimulus	1.67e-05	GO:0098542	Defense response to other organism	1.75e-09	GO:0044271	Cellular nitrogen compound biosynthetic process	4.96e-06	ND	ND	ND
												GO:0006082	Organic acid metabolic process	1.29e-07	GO:0006082	Organic acid metabolic process	3.68e-08	GO:0051707	Response to other organism	1.5e-05	GO:0050896	Response to stimulus	6.65e-09	GO:0009059	Macromolecule biosynthetic process	5.01e-05	ND	ND	ND
												GO:2000652	Regulation of secondary cell wall biogenesis	3.04e-07	GO:0008152	Metabolic process	3.2e-08	GO:1901700	Response to oxygen-containing compound	1.55e-05	GO:0042742	Defense response to bacterium	3.92e-08	GO:0006412	Translation	7.54e-05	ND	ND	ND
												GO:1901700	Response to oxygen-containing compound	3.98e-07	GO:0065007	Biological regulation	2.89e-08	GO:2000652	Regulation of secondary cell wall biogenesis	2.4e-05	GO:0042221	Response to chemical	7.96e-08	ND	ND	ND	ND	ND	ND
												GO:0009605	Response to external stimulus	5.74e-07	GO:0065008	Regulation of biological quality	3.64e-08	GO:0019748	Secondary metabolic process	5.68e-05	GO:0010033	Response to organic substance	7.02e-07	ND	ND	ND	ND	ND	ND
											DOWN (809)	GO:0090304	Nucleic acid metabolic process	1.24e-62	NA	NA	NA	NA	NA	NA	GO:0090304	Nucleic acid metabolic process	2.12e-83	GO:0006457	Protein folding	4.21e-28	GO:0016192	Vesicle-mediated transport	2.99e-12
												GO:0006139	Nucleobase-containing compound metabolic process	3.66e-59	NA	NA	NA	NA	NA	NA	GO:0006139	Nucleobase-containing compound metabolic process	7.02e-76	GO:0042026	Protein refolding	5.77e-20	GO:0051649	Establishment of localization in cell	4.25e-09
												GO:0046483	Heterocycle metabolic process	2.47e-53	NA	NA	NA	NA	NA	NA	GO:0046483	Heterocycle metabolic process	2.29e-70	GO:0009408	Response to heat	5.76e-11	GO:0006886	Intracellular protein transport	1.7e-08
												GO:0009987	Cellular process	4.62e-52	NA	NA	NA	NA	NA	NA	GO:0006725	Cellular aromatic compound metabolic process	3.62e-67	GO:0009266	Response to temperature stimulus	9.95e-11	GO:0006810	Transport	3.48e-08
												GO:0006725	Cellular aromatic compound metabolic process	1.25e-50	NA	NA	NA	NA	NA	NA	GO:1901360	Organic cyclic compound metabolic process	3.02e-65	GO:0009628	Response to abiotic stimulus	5.4e-08	GO:0033036	Macromolecule localization	9.03e-08
												GO:1901360	Organic cyclic compound metabolic process	5.46e-49	NA	NA	NA	NA	NA	NA	GO:0034641	Cellular nitrogen compound metabolic process	2.25e-62	GO:0061077	Chaperone-mediated protein folding	5.55e-07	GO:0071702	Organic substance transport	3.16e-07
												GO:0034641	Cellular nitrogen compound metabolic process	7.15e-44	NA	NA	NA	NA	NA	NA	GO:0043170	Macromolecule metabolic process	3.41e-50	GO:0051085	Chaperone cofactor-dependent protein refolding	1.34e-05	GO:0072583	Clathrin-dependent endocytosis	5.05e-07
												GO:0043170	Macromolecule metabolic process	9.62e-42	NA	NA	NA	NA	NA	NA	GO:0016070	RNA metabolic process	8.53e-46	GO:0034605	Cellular response to heat	3.2e-05	GO:0034058	Endosomal vesicle fusion	2.18e-06
												GO:0071840	Cellular component organization or biogenesis	6.44e-41	NA	NA	NA	NA	NA	NA	GO:0009987	Cellular process	1.85e-45	GO:0006950	Response to stress	4.68e-05	GO:0072318	Clathrin coat disassembly	5.24e-06
												GO:0044238	Primary metabolic process	7.74e-39	NA	NA	NA	NA	NA	NA	GO:0044260	Cellular macromolecule metabolic process	9.95e-44	GO:0050896	Response to stimulus	6.34e-05	GO:0006888	Endoplasmic reticulum to Golgi vesicle-mediated transport	7.33e-06
											Zm-B25-Fv	term id	term name	p-value	term id	term name	p-value	term id	term name	p-value	term id	term name	p-value	term id	term name	p-value	term id	term name	p-value
											UP (31)	ND	ND	ND	GO:0042254	Ribosome biogenesis	5.11e-21	GO:0030042	Actin filament depolymerization	3.28e-06	GO:0042254	Ribosome biogenesis	6.27e-19	GO:0006412	Translation	1.03e-09	ND	ND	ND
												ND	ND	ND	GO:0010467	Gene expression	6.43e-16	GO:0030836	Positive regulation of actin filament depolymerization	1.57e-05	GO:0006364	rRNA processing	2.54e-17	GO:0000027	Ribosomal large subunit assembly	3.69e-08	ND	ND	ND
												ND	ND	ND	GO:0006364	rRNA processing	5.75e-14	ND	ND	ND	GO:0042274	Ribosomal small subunit biogenesis	2.44e-08	GO:0019538	Protein metabolic process	1.73e-06	ND	ND	ND
												ND	ND	ND	GO:0034641	Cellular nitrogen compound metabolic process	4.07e-12	ND	ND	ND	GO:0030490	Maturation of SSU-rRNA	1.06e-06	GO:0044237	Cellular metabolic process	0.00019	ND	ND	ND
												ND	ND	ND	GO:0042255	Ribosome assembly	8.54e-10	ND	ND	ND	GO:0009553	Embryo sac development	1.72e-05	GO:0002181	Cytoplasmic translation	0.00024	ND	ND	ND
												ND	ND	ND	GO:0043170	Macromolecule metabolic process	1.33e-09	ND	ND	ND	GO:0000028	Ribosomal small subunit assembly	7.46e-05	ND	ND	ND	ND	ND	ND
												ND	ND	ND	GO:0006807	Nitrogen compound metabolic process	7.22e-09	ND	ND	ND	GO:0000462	Maturation of SSU-rRNA from tricistronic rRNA transcript (SSU-rRNA, 5.8S rRNA, LSU-rRNA)	9.23e-05	ND	ND	ND	ND	ND	ND
												ND	ND	ND	GO:0044237	Cellular metabolic process	3.66e-08	ND	ND	ND	ND	ND	ND	ND	ND	ND	ND	ND	ND
												ND	ND	ND	GO:0022618	Ribonucleoprotein complex assembly	4.98e-08	ND	ND	ND	ND	ND	ND	ND	ND	ND	ND	ND	ND
												ND	ND	ND	GO:0044238	Primary metabolic process	1.04e-07	ND	ND	ND	ND	ND	ND	ND	ND	ND	ND	ND	ND
											DOWN (38)	ND	ND	ND	GO:0090304	Nucleic acid metabolic process	2.4e-19	GO:0005975	Carbohydrate metabolic process	2.45e-06	GO:0006259	DNA metabolic process	1.47e-14	GO:0006397	mRNA processing	8.76e-08	GO:0009639	Response to red or far red light	4.6e-07
												ND	ND	ND	GO:0006281	DNA repair	5.87e-17	GO:0008152	Metabolic process	1e-05	GO:0006281	DNA repair	7.47e-14	GO:0006378	mRNA polyadenylation	5.16e-06	GO:0006281	DNA repair	2.84e-06
												ND	ND	ND	GO:0006259	DNA metabolic process	9.82e-17	ND	ND	ND	GO:0033554	Cellular response to stress	7.86e-12	ND	ND	ND	GO:0009585	Red, far-red light phototransduction	1.22e-05
												ND	ND	ND	GO:0033554	Cellular response to stress	3.88e-13	ND	ND	ND	GO:0090304	Nucleic acid metabolic process	1.1e-11	ND	ND	ND	GO:0016567	Protein ubiquitination	2.73e-05
												ND	ND	ND	GO:0009314	Response to radiation	2.14e-12	ND	ND	ND	GO:0006303	Double-strand break repair via nonhomologous end joining	2.7e-11	ND	ND	ND	ND	ND	ND
												ND	ND	ND	GO:0006303	Double-strand break repair via nonhomologous end joining	3.05e-10	ND	ND	ND	GO:0071897	DNA biosynthetic process	1.23e-10	ND	ND	ND	ND	ND	ND
												ND	ND	ND	GO:0009416	Response to light stimulus	2.95e-09	ND	ND	ND	GO:0009411	Response to UV	3.32e-10	ND	ND	ND	ND	ND	ND
												ND	ND	ND	GO:0071897	DNA biosynthetic process	2.95e-09	ND	ND	ND	GO:0006302	Double-strand break repair	7.08e-10	ND	ND	ND	ND	ND	ND
												ND	ND	ND	GO:0009411	Response to UV	7.96e-09	ND	ND	ND	GO:0009314	Response to radiation	8.39e-10	ND	ND	ND	ND	ND	ND
												ND	ND	ND	GO:0006302	Double-strand break repair	1.69e-08	ND	ND	ND	GO:0042276	Error-prone translesion synthesis	4.16e-09	ND	ND	ND	ND	ND	ND
											NA= NOT ANALYZED
											ND= NO DATA (NETWORK DID NOT GENERATE SIGNIFICANT GOs)
